# Supplementary material for: TIP60/KAT5 is required for neuronal viability in hippocampal CA1
Source: Sci Rep. 2019 Nov 7;9:16173. doi: 10.1038/s41598-019-50927-1 (PMC6838100; doi:10.1038/s41598-019-50927-1)
Supplement: Supplementary file 2 — Supplementary Table S1 [file 41598_2019_50927_MOESM2_ESM.xlsx]

## Sheet: All Genes
Table S1. Differential Gene Expression Results, Control vs Tip60 cKO.
C1-C6 are control mice. K1-K6 are Tip60 cKO mice. padj = adjusted p-value
	gene.name	baseMean	log2FoldChange	lfcSE	stat	pvalue	padj	1155_C1	1156_K1	1157_C2	1158_K2	1159_C3	1164_K3	1165_C4	1171_K4	1173_C5	1179_K5	1181_C6	1182_K6
ENSMUSG00000036086	Zranb3	1574.33	2.45437	0.0458813	53.494	0	0	509.21	2832.39	496.224	2581.15	490.337	2660.09	441.8	2796	452.213	2573.32	495.143	2564.11
ENSMUSG00000092035	Peg10	759.869	2.29996	0.0559861	41.0809	0	0	259.132	1243.29	250.475	1252.41	273.337	1248.75	233.786	1326.83	256.915	1169.69	244.245	1359.58
ENSMUSG00000037973	Ccdc129	749.758	4.162	0.0963201	43.2101	0	0	82.6052	1606.48	83.1766	1381.51	75.1154	1184.79	57.0658	1559.83	72.0617	1387.82	61.7741	1444.85
ENSMUSG00000078815	Cacng6	1046.1	5.2933	0.113236	46.7457	0	0	44.1316	2365.81	40.6431	2494.45	41.7308	1953.34	43.2596	1818.18	42.8192	1798.79	44.6674	1865.42
ENSMUSG00000019768	Esr1	1090.43	4.64868	0.0817982	56.8311	0	0	98.4473	2122.46	68.0536	2296.55	83.4615	2221.08	62.5883	1930.29	79.3723	1989.52	74.1289	2059.23
ENSMUSG00000110618	NA	562.285	3.02811	0.0778958	38.8739	0	0	138.053	1028.3	96.4093	963.1	112.673	927.889	125.177	1078.23	120.103	936.805	114.995	1105.69
ENSMUSG00000018809	Smyd4	1413.6	2.41301	0.0565278	42.6871	0	0	445.842	2404.24	424.39	2120.33	432.957	2398.85	467.572	2627.34	451.169	2249.81	415.312	2525.35
ENSMUSG00000029310	Nudt9	2265.05	1.1824	0.0320124	36.9358	1.233e-298	3.783e-295	1408.82	3163.56	1409.28	2957.15	1419.89	3215.09	1365.9	3129.41	1364.99	3168.7	1327.67	3250.2
ENSMUSG00000107667	NA	350.953	3.95752	0.107607	36.7774	4.24171e-296	1.15681e-292	27.1579	722.734	48.2046	641.753	38.601	675.321	33.135	712.649	48.0411	636.479	29.4615	597.904
ENSMUSG00000061462	Obscn	511.155	2.30981	0.0628407	36.7565	9.13996e-296	2.2434e-292	153.895	846.24	183.367	866.036	176.312	802.147	182.242	840.36	163.966	863.041	148.258	908.001
ENSMUSG00000032220	Myo1e	942.577	1.61106	0.0448495	35.9215	1.40895e-282	3.14388e-279	452.631	1450.96	525.525	1413.55	442.346	1390.75	451.925	1450.64	461.612	1389.93	437.17	1443.89
ENSMUSG00000020251	Glt8d2	1631.05	2.3104	0.0644494	35.8483	1.95409e-281	3.99693e-278	624.631	3115.08	544.429	2681.04	532.067	2510.5	481.378	2675.11	557.695	2582.8	480.887	2786.99
ENSMUSG00000036412	Arsi	327.155	3.19087	0.0986127	32.3576	1.08383e-229	2.04635e-226	64.5	648.631	56.7114	666.254	63.6394	610.282	50.6229	525.469	58.4848	534.263	65.5755	581.43
ENSMUSG00000027173	Depdc7	431.743	2.39556	0.0790075	30.3207	6.12173e-202	1.07327e-198	121.079	787.689	153.121	693.583	146.058	698.085	149.107	794.54	105.482	694.437	123.548	714.19
ENSMUSG00000048721	Fndc9	304.769	3.25682	0.109501	29.7423	2.18258e-194	3.57143e-191	46.3947	558.976	65.2181	479.665	65.726	544.159	41.4187	617.109	48.0411	512.134	46.5681	631.821
ENSMUSG00000021680	Crhbp	1689.09	1.64673	0.0556095	29.6123	1.0363e-192	1.58975e-189	800.026	2733.58	863.903	2309.74	895.125	2647.09	832.057	2674.14	724.794	2477.42	741.289	2569.92
ENSMUSG00000032503	Arpp21	5957.75	0.861986	0.0294843	29.2354	6.88294e-188	9.93775e-185	4234.37	7779	4060.53	7239.27	4417.2	7695.19	4071	7975.62	4292.37	7728.38	4270.96	7729.15
ENSMUSG00000062542	Syt9	337.47	2.8638	0.0984194	29.0979	3.81546e-186	5.20281e-183	72.421	601.059	75.6151	525.841	82.4183	515.976	83.7579	694.126	81.461	630.157	61.7741	625.038
ENSMUSG00000004933	Matk	4696.4	-1.52315	0.0525481	-28.9858	9.93105e-185	1.28293e-181	7097.26	2065.74	6586.08	2285.24	6912.7	2459.56	7182.93	2715.08	7223.92	2560.67	6920.59	2347.04
ENSMUSG00000051435	Fhad1	676.92	2.71027	0.0936064	28.9539	2.50862e-184	3.0787e-181	155.026	1269.82	178.641	1408.84	189.875	1211.89	146.346	933.95	159.789	1187.6	188.173	1093.09
ENSMUSG00000048215	A630023P12Rik	220.543	3.60152	0.12447	28.935	4.33781e-184	5.07007e-181	14.7105	388.813	23.6297	403.334	26.0817	402.158	38.6575	386.059	36.553	406.757	31.3622	488.402
ENSMUSG00000094840	A630081J09Rik	553.249	-1.83505	0.0635191	-28.8897	1.60753e-183	1.79349e-180	860	211.331	931.011	234.65	912.861	268.828	808.126	232.025	893.982	246.583	799.261	240.325
ENSMUSG00000024743	Syt7	9100.25	-1.0731	0.0372762	-28.7879	3.04447e-182	3.24898e-179	11939.3	5703.2	12106.9	6383.6	12786.3	5899.03	11851.3	5751.88	12492.8	5915.89	12934.5	5438.31
ENSMUSG00000022847	Thpo	1084.36	1.44377	0.0505802	28.5442	3.31387e-179	3.38912e-176	594.079	1497.62	594.524	1681.18	597.793	1712.69	532.921	1579.33	583.804	1617.54	571.172	1449.7
ENSMUSG00000010086	Rnf112	11110.5	-1.15836	0.0407295	-28.4403	6.42549e-178	6.07937e-175	15868.1	6443.31	14246.8	6656.89	15603.1	7039.38	14892.3	7385.81	16265	6490.19	15339	7095.39
ENSMUSG00000055523	Gucy2g	253.414	2.58213	0.0907913	28.4402	6.43975e-178	6.07937e-175	65.6316	397.046	59.5469	437.259	75.1154	414.081	77.315	463.075	65.7954	434.155	70.3274	481.618
ENSMUSG00000045838	A430105I19Rik	714.904	1.6873	0.0597186	28.2542	1.26466e-175	1.14967e-172	315.71	1130.76	329.871	1182.67	388.096	1014.61	294.533	1101.63	337.332	1060.1	344.984	1078.55
ENSMUSG00000022420	Dnal4	2208.38	1.31101	0.0468244	27.9985	1.69498e-172	1.48583e-169	1253.79	3111.42	1209.84	2984.48	1278	3077.43	1129.35	3215.21	1391.1	3137.08	1313.41	3399.43
ENSMUSG00000046447	Camk2n1	11541.9	-0.855332	0.0306082	-27.9445	7.68662e-172	6.5058e-169	14733.2	7762.53	14060.6	8452.1	15536.4	8109.27	14584	8271.99	15060.9	8542.94	15287.7	8101.26
ENSMUSG00000015143	Actn1	2370.72	-0.976012	0.0356555	-27.3734	5.6895e-165	4.65496e-162	3235.18	1472.91	3014.21	1604.85	3124.59	1692.1	3083.4	1631.98	3296.04	1564.85	3125.77	1602.81
ENSMUSG00000080316	Spaca6	1670.34	-1.07414	0.0393998	-27.2626	1.17846e-163	9.33073e-161	2362.74	967.915	2248.61	1092.2	2180.43	1120.84	2288.16	1106.51	2287.17	1026.38	2240.02	1123.13
ENSMUSG00000000739	Sult5a1	243.755	2.47673	0.0910477	27.2026	6.05591e-163	4.64507e-160	86	417.173	68.9988	441.028	61.5529	450.937	60.7475	402.632	66.8398	380.412	81.7318	407.001
ENSMUSG00000019235	Rps6kl1	1391.27	-1.06255	0.0395149	-26.8898	2.88813e-159	2.14815e-156	1933.87	840.75	1935.75	894.307	1873.71	915.965	1761.68	883.255	1871.51	969.472	1926.4	888.62
ENSMUSG00000034059	Ypel4	1240.44	-1.18313	0.0441322	-26.8088	2.55262e-158	1.84277e-155	1662.29	690.714	1755.22	747.298	1752.69	797.811	1667.79	807.214	1803.63	789.277	1707.82	703.531
ENSMUSG00000027297	Ltk	690.608	-2.17801	0.0812855	-26.7945	3.74324e-158	2.62508e-155	1159.87	202.183	1053.89	208.263	1165.33	250.4	1092.53	301.243	1241.76	277.143	1118.59	216.098
ENSMUSG00000030693	Klk10	201.044	2.92426	0.10931	26.7521	1.16817e-157	7.96467e-155	47.5263	405.28	41.5883	345.849	52.1635	346.874	38.6575	367.536	33.4199	312.971	44.6674	375.992
ENSMUSG00000023050	Map3k12	2545.22	-0.80855	0.0303831	-26.6118	4.9576e-156	3.28877e-153	3244.24	1772.07	3229.71	1786.73	3249.78	1857.95	3145.06	1870.82	3340.95	1977.93	3242.66	1824.72
ENSMUSG00000043964	Orai3	709.127	-1.71203	0.0646551	-26.4794	1.673e-154	1.08063e-151	1120.26	265.308	1065.23	326.059	1120.47	334.951	1040.07	384.109	1143.59	307.702	1057.76	344.013
ENSMUSG00000027107	Chrna1	289.258	3.43226	0.130817	26.2372	1.00107e-151	6.30032e-149	33.9474	660.524	42.5335	572.96	42.774	526.816	33.135	571.289	37.5974	422.563	59.8733	467.082
ENSMUSG00000040412	5330417C22Rik	898.305	-1.18066	0.0450066	-26.2329	1.11925e-151	6.868e-149	1311.5	491.276	1205.12	545.631	1247.75	564.755	1240.72	572.264	1281.44	575.36	1206.02	537.823
ENSMUSG00000070348	Ccnd1	1392.14	-1.29797	0.0496448	-26.1452	1.11822e-150	6.69435e-148	2085.5	827.028	2104.94	850.016	1917.53	802.147	1780.09	761.393	2085.61	749.233	1933.05	809.157
ENSMUSG00000003746	Man1a	9527.59	1.38685	0.0530487	26.143	1.18436e-150	6.92147e-148	5788.02	14687.1	5453.74	12904.8	5281.03	13395.9	4898.46	15408.2	5038.05	12635.8	4941.92	13898.1
ENSMUSG00000057182	Scn3a	1030.95	-1.3114	0.0504465	-25.9959	5.5047e-149	3.14216e-146	1536.68	585.506	1350.68	588.98	1513.78	565.839	1423.88	667.803	1512.25	546.909	1505.39	573.678
ENSMUSG00000072640	Lyrm9	2091.58	0.74606	0.0287384	25.9603	1.38988e-148	7.75332e-146	1537.82	2560.68	1559.56	2599.99	1515.87	2583.13	1559.19	2613.69	1570.74	2732.44	1619.43	2646.48
ENSMUSG00000050711	Scg2	11260.6	1.52315	0.0588943	25.8624	1.76682e-147	9.63704e-145	5980.39	17675.9	5900.82	14282.5	5697.29	16708.5	5647.68	19493	5650.05	15171.2	5651.85	17267.5
ENSMUSG00000042436	Mfap4	360.414	2.94433	0.113983	25.8313	3.94614e-147	2.10561e-144	59.9737	724.564	68.0536	663.427	81.375	548.495	81.9171	615.159	90.8603	530.048	69.377	791.714
ENSMUSG00000034311	Kif4	186.312	2.85771	0.111303	25.6751	2.21718e-145	1.15789e-142	32.8158	359.537	44.4239	343.022	40.6875	313.271	50.6229	353.887	28.198	297.164	49.4192	322.694
ENSMUSG00000003872	Lin7b	681.755	-1.6764	0.0654044	-25.6313	6.82634e-145	3.49068e-142	1039.92	296.413	966.929	316.636	1175.76	301.347	990.368	380.209	1013.04	307.702	1073.92	318.818
ENSMUSG00000025221	Kcnip2	4704.74	-0.874555	0.0341495	-25.6096	1.19391e-144	5.98053e-142	6284.79	3104.1	5904.6	3366.14	6079.13	3592.32	5877.78	3225.93	6241.17	3259.32	6175.5	3346.13
ENSMUSG00000012126	Ubxn11	760.035	1.21004	0.0474158	25.5197	1.19226e-143	5.85283e-141	437.921	993.531	429.116	1065.82	443.389	1048.21	461.129	1108.46	489.81	1062.2	477.086	1103.75
ENSMUSG00000108616	NA	1230.17	-1.16098	0.045606	-25.4566	5.96211e-143	2.86941e-140	1663.42	691.629	1707.01	721.854	1700.53	782.635	1700.01	840.36	1782.74	794.545	1663.15	714.19
ENSMUSG00000071658	Gng3	2918.63	-1.39159	0.0548109	-25.389	3.33671e-142	1.57499e-139	4460.68	1450.96	4161.67	1430.51	4134.48	1745.21	4272.57	1786.98	4270.44	1702.9	4130.31	1476.83
ENSMUSG00000002012	Pnck	2053.19	1.35172	0.0536358	25.2018	3.82379e-140	1.77085e-137	1140.63	2734.5	1003.79	2911.92	1128.82	2997.21	1130.27	2836.95	1295.02	3080.18	1188.91	3190.12
ENSMUSG00000074743	Thbd	1506.99	1.43627	0.0570064	25.1949	4.55257e-140	2.06931e-137	815.868	2503.95	856.341	2288.07	801.231	2027.05	814.569	2260.78	825.054	2156.02	725.132	2009.81
ENSMUSG00000025272	Tro	5184.78	-0.745556	0.0297757	-25.0391	2.29461e-138	1.02402e-135	6439.81	3610.93	6496.29	3753.45	6392.11	4035.67	6660.13	4029.24	6546.12	3986.43	6455.86	3811.28
ENSMUSG00000024186	Rgs11	1571.3	-1.5787	0.0634331	-24.8877	1.01099e-136	4.43122e-134	2363.87	690.714	2383.77	688.871	2247.2	843.339	2441.87	880.331	2427.12	875.686	2317	695.778
ENSMUSG00000026202	Tuba4a	9384.76	-0.873972	0.0351372	-24.8731	1.45391e-136	6.26076e-134	12955.4	6303.34	12411.3	6936.77	11828.6	6851.85	11676.4	6614.67	12247.3	6759.96	11812.1	6219.37
ENSMUSG00000045180	Shroom2	2767.33	-1.02133	0.0411234	-24.8358	3.68325e-136	1.55872e-133	3917.53	1735.48	3837.47	1735.84	3508.51	2015.12	3586.86	1840.6	3798.38	1780.88	3628.51	1822.78
ENSMUSG00000021066	Atl1	3241.16	-0.983402	0.0398652	-24.6682	2.34854e-134	9.77034e-132	4636.08	2110.57	4259.02	2044	4174.12	2215.66	4216.43	2397.27	4348.76	2158.13	4230.1	2103.81
ENSMUSG00000021196	Pfkp	4788.5	-0.799266	0.0324837	-24.6052	1.1121e-133	4.5494e-131	6447.73	3367.58	6081.35	3387.81	5968.54	3464.41	6119.85	3706.55	6043.78	3632.36	5859.03	3382.96
ENSMUSG00000097636	5830416P10Rik	1132.05	2.41695	0.0982831	24.5917	1.54969e-133	6.23559e-131	304.395	1812.33	377.13	2069.44	360.971	1660.66	415.108	1748.96	322.711	2279.31	248.997	1984.62
ENSMUSG00000006711	D130043K22Rik	1016.92	-1.2043	0.0496614	-24.2501	6.59154e-130	2.6095e-127	1433.71	529.7	1384.7	633.271	1382.33	576.679	1453.34	635.632	1468.39	677.577	1405.6	622.131
ENSMUSG00000029471	Camkk2	5453.43	-0.742875	0.0306471	-24.2397	8.49203e-130	3.30852e-127	7027.1	3936.62	6333.71	4133.23	7081.71	4100.71	6856.18	4210.57	6746.64	4087.59	6946.25	3980.86
ENSMUSG00000032249	Anp32a	2938.14	-0.636534	0.0263526	-24.1545	6.70264e-129	2.57057e-126	3590.5	2288.05	3640.87	2266.4	3579.46	2294.79	3549.13	2439.19	3600.99	2231.89	3505.92	2270.49
ENSMUSG00000040136	Abcc8	1200.21	-1.05483	0.0437719	-24.0984	2.59764e-128	9.80911e-126	1575.16	711.756	1555.78	760.491	1704.7	770.712	1560.11	794.54	1719.04	807.191	1623.23	819.817
ENSMUSG00000042155	Klhl23	1731.94	-0.973362	0.0406472	-23.9466	1.00219e-126	3.72707e-124	2465.71	1162.78	2253.33	1140.27	2100.1	1234.66	2314.85	1190.35	2299.71	1120.16	2355.02	1146.39
ENSMUSG00000031376	Atp2b3	5516.57	-0.732487	0.030674	-23.8797	4.9737e-126	1.82208e-123	7127.81	4019.87	6517.08	4075.74	6892.88	4239.46	6659.21	4199.85	7321.05	4125.52	6836.96	4183.39
ENSMUSG00000022176	Rem2	375.27	-2.14534	0.0901013	-23.8103	2.60952e-125	9.41921e-123	693.658	130.824	631.386	110.257	531.024	136.582	580.783	142.335	589.026	116.969	678.564	161.831
ENSMUSG00000055692	Tmem191c	2086.13	-1.5625	0.0656625	-23.796	3.67493e-125	1.30726e-122	2936.45	897.471	2899.84	925.405	3370.8	1069.89	3110.09	1179.62	3315.88	1170.74	3148.58	1008.78
ENSMUSG00000031791	Tmem38a	2182.52	-1.06401	0.0447594	-23.7719	6.52952e-125	2.28953e-122	2956.81	1264.33	2879.99	1357.95	2811.61	1518.66	3043.82	1534.49	3048.52	1402.57	3003.17	1368.3
ENSMUSG00000032827	Ppp1r9a	8053.78	-0.771899	0.0326314	-23.6551	1.04616e-123	3.61662e-121	10735.3	5825.79	10108.8	6051.89	9980.96	6226.4	9994.8	6249.08	10079.2	5727.26	10098.6	5567.2
ENSMUSG00000022098	Bmp1	2147.35	-1.10889	0.0470037	-23.5915	4.71362e-123	1.60689e-120	2719.18	1363.13	3120.07	1440.88	3005.66	1332.21	2679.33	1289.79	3079.85	1288.77	3037.38	1411.91
ENSMUSG00000031428	Zcchc18	7124.63	-1.08202	0.0459074	-23.5696	7.9061e-123	2.65829e-120	10159.3	4332.75	9468.91	4189.77	9074.36	4610.18	9693.83	4997.31	9991.5	4908.48	9785.01	4284.17
ENSMUSG00000027330	Cdc25b	1013.15	-1.09468	0.0466017	-23.4901	5.14465e-122	1.70642e-119	1435.97	578.187	1456.54	661.542	1366.68	622.206	1315.28	696.075	1386.93	659.662	1335.27	643.45
ENSMUSG00000022946	Dopey2	2931.73	-0.725939	0.0312932	-23.198	4.77418e-119	1.56243e-116	3729.68	2105.08	3620.07	2109.02	3675.44	2150.62	3539.92	2307.58	3739.9	2280.37	3635.17	2287.93
ENSMUSG00000031382	Asb11	225.52	2.02633	0.0874328	23.1759	7.97589e-119	2.56482e-116	90.5263	381.494	86.9574	395.795	91.8077	369.638	68.1108	363.636	83.5497	342.476	95.9874	336.261
ENSMUSG00000109561	NA	158.749	3.5566	0.153464	23.1755	8.04609e-119	2.56482e-116	14.7105	366.856	18.9038	349.619	16.6923	257.988	24.8512	281.745	18.7987	228.669	20.9081	305.251
ENSMUSG00000043463	Rab9b	883.121	-1.17481	0.0507658	-23.1417	1.76275e-118	5.54702e-116	1321.68	544.338	1196.61	483.435	1189.33	601.61	1200.22	567.389	1221.91	535.317	1230.73	504.875
ENSMUSG00000067889	Sptbn2	85096.9	0.795273	0.0344249	23.1017	4.44936e-118	1.3824e-115	65707.4	103237	63330.5	112801	64216.4	110356	59149.7	103841	62242.5	109335	58104.7	108841
ENSMUSG00000030707	Coro1a	1973.04	-0.810531	0.0354312	-22.8762	8.01956e-116	2.4605e-113	2621.87	1350.32	2369.59	1450.3	2439.16	1448.2	2462.11	1456.49	2587.95	1444.72	2612.57	1433.23
ENSMUSG00000024892	Pcx	3336.17	0.666067	0.0292009	22.8098	3.66327e-115	1.11006e-112	2553.97	4015.29	2662.6	3969.25	2637.38	4108.29	2486.97	4003.9	2616.15	4299.4	2505.18	4175.64
ENSMUSG00000096146	Kcnj11	863.383	-1.10545	0.0487038	-22.6974	4.75671e-114	1.42382e-111	1211.92	502.255	1169.2	515.475	1186.2	563.671	1098.98	594.686	1237.58	572.199	1183.21	525.226
ENSMUSG00000048826	Dact2	537.026	-1.636	0.0721398	-22.6782	7.35907e-114	2.17624e-111	809.079	239.692	740.083	253.497	849.221	246.064	707.8	253.473	881.45	280.304	914.256	269.396
ENSMUSG00000024942	Capn1	504.957	-1.23216	0.0544562	-22.6267	2.36662e-113	6.91533e-111	744.579	299.157	714.563	270.46	674.995	291.591	686.631	310.017	698.685	320.347	742.239	306.22
ENSMUSG00000042428	Mgat3	4179.26	-0.892249	0.0394709	-22.6052	3.84853e-113	1.11132e-110	5536.81	2805.86	5264.7	2861.03	5539.76	2854.13	5092.67	3251.28	5620.81	2915.79	5578.67	2829.63
ENSMUSG00000037936	Scarb1	980.779	-0.910759	0.040385	-22.5519	1.28659e-112	3.67202e-110	1275.29	618.441	1298.69	710.546	1296.78	682.909	1277.54	699.975	1314.86	688.114	1228.83	677.366
ENSMUSG00000032595	Cdhr4	168.44	2.66542	0.118217	22.5468	1.44248e-112	4.06963e-110	52.0526	284.519	38.7528	329.829	39.6442	346.874	37.7371	289.544	38.6418	260.282	44.6674	258.737
ENSMUSG00000085058	8030453O22Rik	290.455	1.64663	0.073263	22.4755	7.20114e-112	2.00854e-109	136.921	433.641	122.875	453.279	135.625	467.197	127.938	409.456	162.922	453.123	143.506	438.98
ENSMUSG00000052915	Msl1	3492.91	-0.70001	0.0311619	-22.4636	9.4199e-112	2.59788e-109	4389.39	2527.74	4103.07	2724.39	4452.67	2665.51	4325.96	2806.72	4265.21	2608.09	4425.87	2620.31
ENSMUSG00000022594	Lynx1	11582.5	-0.798928	0.0356775	-22.3931	4.59984e-111	1.25448e-108	15314.8	7892.44	14192	8175.99	13741.9	8690.29	14802.1	8877.4	15136.1	8635.68	15153.7	8377.44
ENSMUSG00000041921	Metap1d	1230.38	0.806863	0.0362181	22.2779	6.04917e-110	1.63162e-107	865.658	1598.25	904.546	1550.2	851.308	1612.97	944.347	1560.81	921.136	1511.11	871.489	1572.77
ENSMUSG00000037461	Ints7	1361.01	0.977556	0.0439018	22.2669	7.738e-110	2.06445e-107	880.368	1724.5	933.847	1927.14	858.611	1749.55	939.745	1761.64	907.559	1749.26	960.824	1939.07
ENSMUSG00000034156	Bzrap1	10104.5	-0.740962	0.0333489	-22.2185	2.27539e-109	6.00532e-107	12288.9	6810.17	12477.4	7710.46	12417	7816.6	12796.6	7564.21	13049.4	7759.99	12887	7675.85
ENSMUSG00000022965	Ifngr2	1213.87	-0.927755	0.0418177	-22.1857	4.72361e-109	1.23342e-106	1630.6	848.069	1583.19	779.338	1511.7	908.377	1550.9	839.385	1639.66	785.061	1644.14	845.981
ENSMUSG00000026458	Ppfia4	3378.55	-0.973933	0.0439205	-22.1749	6.003e-109	1.55099e-106	4383.74	2050.19	4364.88	2220.22	4453.72	2216.74	4432.73	2398.24	4705.94	2535.38	4564.63	2216.22
ENSMUSG00000085386	Gm13630	182.851	2.72273	0.123423	22.0602	7.62814e-108	1.95034e-105	46.3947	364.112	41.5883	253.497	36.5144	350.126	49.7025	367.536	37.5974	286.626	47.5185	313.003
ENSMUSG00000021700	Rab3c	24759.5	0.920294	0.0420655	21.8777	4.24092e-106	1.07313e-103	18939.2	34095.7	16934	30302.8	15911.9	33436.5	17194.3	33638.8	17117.3	32008.4	16346.4	31188.9
ENSMUSG00000051617	Krt9	401.338	1.92847	0.088201	21.8645	5.66303e-106	1.41836e-103	149.368	711.756	130.436	705.834	181.529	578.847	164.755	615.159	172.321	547.962	172.967	685.119
ENSMUSG00000074899	Sptbn5	218.975	2.46604	0.112894	21.8439	8.88219e-106	2.20216e-103	49.7895	329.347	52.9306	356.215	49.0337	349.042	72.7129	430.904	82.5054	371.982	65.5755	417.661
ENSMUSG00000094910	D430019H16Rik	6276.36	-1.08759	0.0499188	-21.7872	3.06547e-105	7.52421e-103	8794.63	3489.25	8382.88	3755.34	8515.16	4268.72	8184.34	4304.16	8975.33	3857.87	8476.35	4312.28
ENSMUSG00000030592	Ryr1	2654.99	1.55426	0.0713502	21.7835	3.32506e-105	8.08054e-103	1167.79	3999.74	1131.39	4437.61	1415.72	3627.01	1385.23	3506.7	1468.39	3979.05	1399.9	4341.35
ENSMUSG00000097767	Miat	19022.6	-1.52868	0.0704585	-21.6962	2.2285e-104	5.36261e-102	28294	7763.45	27774.4	8600.05	27987.8	10585.1	28682	10899.3	30583.4	10798	27053.2	9250.56
ENSMUSG00000031328	Flna	7370.15	-0.879988	0.0407172	-21.6122	1.3801e-103	3.28879e-101	10651.5	4954.85	10020	5200.93	9213.11	5305.01	9151.7	5101.63	9336.68	5328.93	9006.66	5170.85
ENSMUSG00000023236	Scg5	4588.38	-0.64833	0.0300592	-21.5685	3.55326e-103	8.38603e-101	5679.39	3396.85	5738.24	3646.96	5360.32	3760.34	5630.19	3520.35	5562.32	3676.62	5657.55	3431.41
ENSMUSG00000019467	Arhgef25	8967.88	-0.752863	0.0349479	-21.5424	6.23539e-103	1.4576e-100	11892.9	6436.91	11171.2	6757.72	11396.7	7186.81	10768.9	6366.07	11267.7	6377.44	11098.4	6893.83
ENSMUSG00000063229	Ldha	4170.38	-0.736181	0.034244	-21.4981	1.6221e-102	3.75608e-100	5534.55	2918.38	5060.54	3241.75	5137.06	3115.37	5324.61	3211.31	5308.54	3133.92	4933.37	3125.19
ENSMUSG00000004961	Syt5	2629.57	-1.22813	0.0571912	-21.4741	2.72177e-102	6.24354e-100	3655	1339.35	3708.92	1464.44	3690.04	1618.39	3586.86	1702.17	3794.2	1794.58	3744.46	1456.48
ENSMUSG00000036856	Wnt4	286.316	-1.54977	0.0722313	-21.4556	4.04531e-102	9.19372e-100	407.368	147.291	410.212	137.586	400.615	140.918	451.004	134.536	465.79	157.012	439.071	144.389
ENSMUSG00000053580	Tanc2	5475.36	-0.529045	0.0246725	-21.4427	5.33909e-102	1.20227e-99	6700.08	4395.87	6315.75	4525.25	6472.44	4433.49	6539.56	4711.67	6429.15	4423.74	6368.43	4388.83
ENSMUSG00000047013	Fbxo41	3664.14	-1.00118	0.0467022	-21.4375	5.96912e-102	1.33193e-99	4834.1	2127.95	4539.74	2483.14	5125.58	2443.3	4695.05	2494.76	5220.81	2572.26	4959.03	2473.99
ENSMUSG00000017493	Igfbp4	3251.09	-1.10954	0.0517593	-21.4365	6.09854e-102	1.34855e-99	4470.87	2051.1	4744.85	2310.69	4559.09	1950.08	4236.68	1931.27	4391.58	2215.03	4320.38	1831.51
ENSMUSG00000042082	Arsb	1626.19	-0.813398	0.0379885	-21.4117	1.0394e-101	2.27786e-99	2024.39	1114.29	2035.94	1241.1	2099.06	1140.35	1982.58	1135.75	2135.74	1231.86	2172.55	1200.65
ENSMUSG00000070304	Scn2b	6993.29	-0.740317	0.0346295	-21.3782	2.13014e-101	4.62694e-99	9240.47	4944.78	8862.09	5075.59	8521.42	5323.44	8534.1	5467.21	8828.07	5561.82	8551.43	5009.02
ENSMUSG00000021493	Pdlim7	1243.98	-1.20285	0.0563379	-21.3507	3.84379e-101	8.27595e-99	1723.39	629.419	1702.29	732.22	1809.03	744.696	1721.18	842.31	1839.14	796.653	1641.29	746.169
ENSMUSG00000030835	Nomo1	5192.42	0.871969	0.0408414	21.3501	3.88837e-101	8.29912e-99	3741	6212.77	3575.65	6524.01	3585.72	6575.44	3541.76	6871.06	3950.86	6827.4	3570.54	7332.81
ENSMUSG00000041936	Agrn	9501.58	-0.677457	0.0317371	-21.3459	4.26032e-101	9.01461e-99	11810.3	6722.34	11583.3	7331.62	11868.2	7301.71	11410.4	7410.18	12275.5	7517.62	11252.4	7535.34
ENSMUSG00000031310	Zmym3	5129.83	-0.671188	0.0314514	-21.3405	4.77909e-101	1.00259e-98	6583.52	3777.43	6176.81	3914.6	6053.05	4046.51	6377.57	4070.19	6605.65	4022.25	6039.6	3890.74
ENSMUSG00000036067	Slc2a6	937.372	-1.0307	0.0483194	-21.3309	5.86715e-101	1.22042e-98	1348.84	552.572	1192.83	596.519	1221.67	595.106	1286.74	651.23	1284.58	636.479	1232.63	649.264
ENSMUSG00000028469	Npr2	1629.31	-0.845832	0.0397363	-21.2861	1.52597e-100	3.14748e-98	2027.79	1112.46	2226.87	1162.88	2046.89	1123.01	2061.73	1162.08	2184.83	1267.69	2027.14	1148.33
ENSMUSG00000027544	Nfatc2	528.117	-1.25688	0.0592746	-21.2043	8.7111e-100	1.78178e-97	738.921	273.541	781.671	312.866	756.37	286.171	682.949	344.138	769.702	310.863	753.643	326.57
ENSMUSG00000038034	Igsf8	3467.68	-1.17183	0.0554705	-21.1252	4.66457e-99	9.46214e-97	4562.52	1870.88	4653.17	1977.09	4919.01	2095.34	4560.66	2328.05	5263.63	2346.75	4940.97	2094.12
ENSMUSG00000002808	Epdr1	3019.32	-0.737222	0.0350036	-21.0613	1.80031e-98	3.62202e-96	3946.95	2265.18	3794.93	2223.05	3570.07	2224.33	3543.6	2332.93	3816.13	2225.57	3996.31	2292.77
ENSMUSG00000004473	Clec11a	355.188	1.60658	0.0762989	21.0565	1.99573e-98	3.98254e-96	203.684	546.168	141.778	574.845	187.788	501.884	154.63	499.147	181.721	561.661	168.216	540.73
ENSMUSG00000035246	Pcyt1b	1102.29	-0.760476	0.0361819	-21.0181	4.47759e-98	8.8631e-96	1395.24	817.879	1443.3	821.745	1316.61	832.499	1377.86	824.762	1371.26	805.083	1419.85	801.405
ENSMUSG00000106692	NA	211.673	2.2783	0.108599	20.979	1.02071e-97	2.00427e-95	62.2368	420.833	68.9988	392.968	82.4183	365.302	65.3496	307.092	57.4404	335.1	71.2778	311.065
ENSMUSG00000037104	Socs5	2832.74	-0.693146	0.0330567	-20.9684	1.27464e-97	2.48302e-95	3590.5	2229.5	3518.94	2097.71	3466.78	2250.35	3464.45	2237.39	3539.38	2184.47	3437.49	1975.89
ENSMUSG00000031549	Ido2	337.997	1.84612	0.0881403	20.9452	2.07334e-97	4.00709e-95	132.395	517.807	156.901	586.153	133.538	559.335	126.097	474.774	165.011	461.553	142.556	599.842
ENSMUSG00000060261	Gtf2i	6585.14	-0.413602	0.019783	-20.907	4.6278e-97	8.87417e-95	7539.71	5640.99	7489.68	5564.68	7362.35	5533.73	7463.66	5718.74	7724.17	5782.06	7564.95	5636.97
ENSMUSG00000030406	Gipr	220.673	1.79387	0.0858574	20.8936	6.12555e-97	1.16552e-94	95.0526	317.454	100.19	334.541	103.284	340.371	106.768	373.385	95.0378	367.767	76.0296	338.199
ENSMUSG00000025586	Cpeb1	2115.03	-0.899758	0.0430988	-20.8766	8.73113e-97	1.63895e-94	2782.55	1396.98	2538.78	1493.65	2602.96	1549.01	2891.03	1542.28	2817.72	1417.33	2913.83	1434.2
ENSMUSG00000056752	Dnah9	2152.09	0.569518	0.0272803	20.8766	8.74729e-97	1.63895e-94	1717.74	2611.91	1737.26	2622.61	1688.01	2601.56	1734.99	2511.33	1736.79	2495.34	1774.34	2593.18
ENSMUSG00000086544	Chn1os3	444.717	1.63519	0.0783705	20.8648	1.11839e-96	2.07962e-94	235.368	787.689	211.722	617.251	218.043	602.694	186.845	708.749	230.806	656.501	193.875	687.057
ENSMUSG00000030376	Slc8a2	10249.3	-1.07492	0.0515528	-20.8508	1.49744e-96	2.76351e-94	13939.9	6413.12	12871.6	7262.83	14559.9	6501.73	12710	6332.92	14787.3	5959.09	14731.7	6920.96
ENSMUSG00000033256	Shf	481.694	-1.1792	0.0565581	-20.8494	1.5436e-96	2.82743e-94	706.105	290.009	685.262	265.748	610.312	288.339	653.496	302.218	679.886	305.594	686.167	307.189
ENSMUSG00000028608	0610037L13Rik	2063.27	0.815434	0.0391166	20.8463	1.6481e-96	2.9965e-94	1478.97	2618.31	1400.77	2562.3	1496.05	2583.13	1505.8	2637.09	1654.28	2630.22	1419.85	2772.45
ENSMUSG00000035964	Tmem59l	6262.51	-0.800405	0.0384306	-20.8273	2.44994e-96	4.4216e-94	7947.08	4157.09	7583.25	4629.85	7853.73	4689.31	7564.9	4692.17	8460.46	4609.21	8380.36	4582.64
ENSMUSG00000025505	Tmem80	1084.22	0.856958	0.0412052	20.7973	4.57451e-96	8.19572e-94	793.237	1397.9	742.919	1351.36	818.966	1376.66	758.423	1374.6	788.501	1397.3	718.48	1492.34
ENSMUSG00000027968	Larp7	644.218	1.01853	0.0492601	20.6766	5.62137e-95	9.99831e-93	423.21	871.855	457.472	866.979	449.649	870.438	416.028	828.661	412.527	840.911	385.85	907.032
ENSMUSG00000032024	Clmp	515.971	-1.21414	0.0587441	-20.6683	6.68013e-95	1.1796e-92	742.316	290.009	721.179	301.558	667.692	326.279	705.96	312.941	691.374	307.702	810.666	313.972
ENSMUSG00000032011	Thy1	15405.8	-0.881379	0.042664	-20.6586	8.17086e-95	1.43253e-92	20163.6	9666.34	19924.6	10433.9	19459.1	11436	20156.2	11650	20771.5	11379.7	19516.8	10311.7
ENSMUSG00000016386	Mpped2	843.722	-1.04834	0.0508724	-20.6072	2.36477e-94	4.11654e-92	1149.68	576.358	1221.18	557.882	1088.13	546.327	1087.01	544.967	1065.26	504.758	1229.78	553.328
ENSMUSG00000030852	Tacc2	2638.44	-0.703061	0.034209	-20.552	7.39101e-94	1.27755e-91	3245.37	1885.51	3256.18	2011.96	3342.63	1988.02	3158.87	2041.43	3464.18	2125.46	3160.93	1980.74
ENSMUSG00000028278	Rragd	1349.39	-1.43899	0.0700379	-20.5459	8.36902e-94	1.43649e-91	2044.76	793.178	1886.6	747.298	1801.73	679.657	1917.23	819.887	2035.48	594.328	2204.86	667.676
ENSMUSG00000033594	Spata2l	1223.67	-1.11978	0.0545049	-20.5447	8.5926e-94	1.46462e-91	1744.89	688.885	1561.45	812.321	1635.85	866.102	1597.84	744.82	1795.28	752.394	1746.78	737.448
ENSMUSG00000040105	Ppapdc2	3929.16	0.584066	0.028516	20.482	3.11345e-93	5.27031e-91	3198.97	4885.32	3217.42	4854.14	3038	4703.4	3158.87	4753.59	3165.49	4651.36	3076.35	4446.97
ENSMUSG00000030323	Ift122	1729.61	0.674275	0.0329737	20.4489	6.15022e-93	1.03395e-90	1365.82	2193.82	1290.18	2141.06	1393.81	2139.78	1294.11	2111.62	1370.22	2036.94	1278.25	2139.66
ENSMUSG00000078137	Ankrd63	1153.72	-1.08447	0.0530863	-20.4284	9.35456e-93	1.56196e-90	1558.18	642.227	1514.19	777.454	1558.64	811.903	1553.66	741.896	1617.73	780.846	1626.08	661.862
ENSMUSG00000063160	Numbl	4423.05	-1.01804	0.049865	-20.4159	1.20811e-92	2.00359e-90	5992.84	2536.89	5981.16	2876.11	6119.82	3130.54	5278.59	2932.49	6169.1	2931.6	6064.31	3063.17
ENSMUSG00000050357	Rltpr	803.142	-0.962839	0.0471657	-20.414	1.25665e-92	2.0701e-90	1016.16	508.659	1066.17	558.824	1109	579.931	1004.17	523.519	1093.46	572.199	1090.07	515.535
ENSMUSG00000032735	Ablim3	695.105	-1.16351	0.057166	-20.3532	4.35228e-92	7.12179e-90	915.447	441.874	896.039	410.872	1024.49	408.661	912.133	449.427	1072.57	399.38	965.576	444.794
ENSMUSG00000031502	Col4a1	2762.91	-0.77046	0.0379068	-20.3251	7.71072e-92	1.25337e-89	3658.39	1885.51	3552.02	2142	3501.21	2069.32	3267.48	1998.54	3564.44	2008.49	3381.42	2126.1
ENSMUSG00000034472	Rasd2	1656.9	-1.08294	0.0534552	-20.2588	2.96876e-91	4.79396e-89	2238.26	995.361	2459.38	1017.76	2234.68	1011.36	1993.62	1122.1	2391.61	1154.94	2222.92	1040.76
ENSMUSG00000028089	Chd1l	589.884	0.983136	0.0485455	20.2519	3.41979e-91	5.4862e-89	396.053	801.412	374.295	765.203	410.005	784.803	400.381	744.82	389.551	836.696	398.205	777.179
ENSMUSG00000079323	Gm20661	97.7518	2.91437	0.143913	20.2509	3.48876e-91	5.5605e-89	18.1053	182.971	20.7942	200.724	13.5625	172.353	22.09	181.331	26.1093	168.604	15.2059	151.172
ENSMUSG00000000416	Cttnbp2	12234	0.642088	0.0317381	20.2308	5.24411e-91	8.30431e-89	9454.34	15057.6	9315.78	14943.1	9756.65	14491.8	9055.06	15867.4	10161.7	14518.9	9537.91	14648.2
ENSMUSG00000006731	B4galnt1	2986.23	-0.81122	0.0401106	-20.2246	5.94971e-91	9.36126e-89	3862.08	1966.02	3795.88	2186.29	3808.98	2141.95	3499.42	2227.64	4008.3	2280.37	3878.46	2179.4
ENSMUSG00000092083	Kcnb2	795.881	-1.16813	0.0579025	-20.1741	1.65418e-90	2.5861e-88	1174.58	488.532	1131.39	438.201	1131.95	519.228	1117.39	549.841	994.242	472.091	1079.62	453.516
ENSMUSG00000030695	Aldoa	25320.2	-0.659979	0.0328648	-20.0816	1.06813e-89	1.65931e-87	31056.2	18067.4	30478.6	19611.6	31220.9	20441.7	29480	19425.8	32703.5	20272.5	31265.3	19819
ENSMUSG00000025151	Maged1	13317.3	-0.72759	0.0362556	-20.0684	1.39544e-89	2.15416e-87	17048.4	9359.87	16246.9	9491.53	16416.9	10406.2	16053.9	10671.2	17221.7	10462.9	16737	9691.48
ENSMUSG00000075318	Scn2a1	8239.32	-0.775022	0.0386406	-20.0572	1.74754e-89	2.68084e-87	11143.8	6128.6	10004.8	5919.96	9908.97	6322.87	10545.2	6536.67	10411.3	5758.87	10458.8	5731.94
ENSMUSG00000025920	Stau2	2986.87	-0.683002	0.0341145	-20.0209	3.62192e-89	5.52173e-87	3937.89	2226.75	3575.65	2225.87	3630.58	2365.25	3625.52	2451.86	3678.28	2246.65	3656.07	2222.03
ENSMUSG00000059149	Mfsd4	2111.63	-0.67232	0.0336001	-20.0095	4.55297e-89	6.89831e-87	2630.92	1617.46	2562.41	1603.91	2476.72	1702.94	2563.36	1675.85	2624.51	1633.35	2720.91	1527.22
ENSMUSG00000039747	Orai2	2507.93	-1.23078	0.0616637	-19.9596	1.23628e-88	1.86163e-86	3580.31	1543.36	3469.79	1588.83	3403.14	1641.15	3525.2	1333.66	3408.83	1224.49	3792.93	1583.43
ENSMUSG00000025964	Adam23	4773.62	-0.580679	0.0290972	-19.9565	1.31547e-88	1.9688e-86	5883.08	3715.22	6037.87	3817.53	5606.53	3940.28	5714.87	3934.68	5534.13	3827.31	5567.27	3704.68
ENSMUSG00000042506	Usp22	5973.75	-0.709391	0.0356373	-19.9059	3.62002e-88	5.38506e-86	7664.18	4274.2	7495.35	4289.66	7099.45	4592.83	7405.67	4920.3	7300.16	4435.33	7553.54	4654.35
ENSMUSG00000029106	Add1	12110.4	-0.486462	0.0244467	-19.8989	4.16246e-88	6.15467e-86	14538.5	9588.58	14037.9	9973.08	14087.3	10321.7	13767.6	10277.3	14556.5	10246.9	13835.5	10093.6
ENSMUSG00000003518	Dusp3	3611.16	-0.555716	0.0279817	-19.86	9.03682e-88	1.3282e-85	4269.45	2884.53	4331.8	2869.51	4212.72	2945.18	4394.99	3074.82	4178.53	2973.75	4408.77	2789.9
ENSMUSG00000030761	Myo7a	1047.4	0.883689	0.0446136	19.8076	2.55815e-87	3.73749e-85	755.895	1330.2	741.974	1382.45	703.163	1245.5	751.06	1316.11	728.971	1453.15	724.182	1436.13
ENSMUSG00000030652	Coq7	775.645	1.02378	0.0516963	19.8038	2.7629e-87	4.01274e-85	517.131	1109.72	466.923	997.968	512.245	967.997	517.274	1021.69	545.162	1029.54	497.994	1124.1
ENSMUSG00000036578	Fxyd7	608.685	-1.45157	0.0735113	-19.7462	8.6488e-87	1.24873e-84	915.447	290.009	873.355	283.653	882.606	299.179	894.645	361.686	915.914	404.649	894.298	288.777
ENSMUSG00000030276	Ttll3	700.937	1.08331	0.0548883	19.7366	1.0462e-86	1.50169e-84	441.316	1008.17	413.048	1021.53	407.918	941.981	469.412	914.452	452.213	916.783	497.044	927.382
ENSMUSG00000071064	Zfp827	1298.45	-0.691815	0.0350968	-19.7116	1.71304e-86	2.44457e-84	1664.55	1000.85	1605.88	923.521	1571.16	1002.68	1594.16	1018.77	1568.65	1026.38	1626.08	978.741
ENSMUSG00000038886	Man2a2	7150.03	-0.604972	0.0307221	-19.6918	2.53646e-86	3.59869e-84	8583.02	5320.79	8605.95	5590.13	8731.12	5706.08	8120.84	5800.63	9060.97	5831.58	8692.08	5757.13
ENSMUSG00000041974	Spidr	248.228	1.4502	0.0736894	19.6799	3.20925e-86	4.52707e-84	143.71	377.835	137.998	376.005	143.971	353.378	125.177	367.536	116.97	353.014	119.747	363.394
ENSMUSG00000037868	Egr2	107.802	2.63027	0.133788	19.66	4.75043e-86	6.66282e-84	43	205.842	17.9586	198.84	26.0817	184.277	19.3287	177.431	29.2424	188.626	25.66	177.336
ENSMUSG00000029126	Nsg1	5770.53	-0.656264	0.0334382	-19.6262	9.24258e-86	1.28897e-83	7142.52	4302.56	7295.92	4304.74	6845.93	4850.82	6988.72	4396.78	7213.48	4651.36	6903.49	4350.07
ENSMUSG00000036564	Ndrg4	33686.7	-0.585385	0.0298582	-19.6055	1.38838e-85	1.9253e-83	40613.5	25459.5	39106.3	26793.4	39797.6	26760.3	39703.1	27874.2	41830.2	28474	41648.1	26180.8
ENSMUSG00000022489	Pde1b	2186.82	-0.992935	0.0506625	-19.599	1.57609e-85	2.17332e-83	2790.47	1481.15	2649.37	1546.43	2973.32	1403.76	2776.9	1494.51	3051.65	1356.21	3264.52	1453.58
ENSMUSG00000027430	Dtd1	1684.14	0.777289	0.0397214	19.5685	2.87048e-85	3.93609e-83	1223.24	2202.97	1254.27	2189.12	1183.07	2206.99	1255.45	1920.54	1283.53	2094.9	1231.68	2163.89
ENSMUSG00000034687	Fras1	1600.23	1.27744	0.0652827	19.5678	2.90829e-85	3.96578e-83	829.447	2228.58	896.985	2073.21	923.293	2305.63	1093.45	2465.51	954.556	2480.58	851.532	2099.93
ENSMUSG00000044550	Tceal3	1189.97	-0.927474	0.0474149	-19.5608	3.33767e-85	4.52614e-83	1564.97	779.455	1573.74	821.745	1486.66	934.393	1658.59	757.494	1543.58	821.944	1544.35	792.684
ENSMUSG00000026163	Sphkap	10748	-1.15135	0.0589242	-19.5395	5.0715e-85	6.83956e-83	16353.6	6915.38	14686.3	7090.38	14313.7	6792.24	14422.9	6850.59	14557.5	5303.64	14890.4	6799.83
ENSMUSG00000029064	Gnb1	13696.1	-0.484976	0.0248244	-19.5363	5.39919e-85	7.2417e-83	16661.4	10932.5	15836.6	11301.8	15807.6	11952	15622.2	11625.6	15954.9	11405	16006.1	11247.8
ENSMUSG00000030554	Synm	1602.59	-0.757118	0.038782	-19.5224	7.08562e-85	9.45198e-83	1971.21	1140.82	2142.74	1139.32	1911.27	1169.62	2042.4	1254.69	2075.17	1222.38	1950.16	1211.31
ENSMUSG00000035735	Dagla	6288.91	-0.75373	0.0386485	-19.5022	1.05234e-84	1.39619e-82	7842.97	4434.3	8160.76	4943.66	7931.98	4923.45	7241.84	4452.35	8084.48	4532.28	8159.88	4759.01
ENSMUSG00000061451	Tmem151a	5399.92	-0.914292	0.0469054	-19.4923	1.27715e-84	1.68536e-82	6770.23	3273.35	7036.93	3769.47	7400.95	3764.67	6531.28	3914.21	7320	3998.02	7349.21	3670.76
ENSMUSG00000031885	Cbfb	888.062	1.1734	0.0602628	19.4714	1.9183e-84	2.51789e-82	501.289	1387.83	569.004	1221.31	534.154	1236.82	491.502	1186.45	597.381	1107.52	555.966	1267.52
ENSMUSG00000037570	Mcrs1	755.113	0.853408	0.0438572	19.4588	2.45406e-84	3.20399e-82	538.631	974.319	543.484	1003.62	549.803	961.493	530.16	930.05	559.783	952.612	499.895	1017.5
ENSMUSG00000003469	Phyhip	12130.7	-0.873147	0.0449979	-19.4042	7.11479e-84	9.23981e-82	15991.5	7841.21	15102.2	8844.12	15876.5	9062.1	14314.3	8185.22	16767.4	8282.66	16258.9	9042.21
ENSMUSG00000043384	Gprasp1	11872.2	-0.781052	0.0403313	-19.3659	1.49702e-83	1.93391e-81	15893	8382.8	14659.9	8116.62	14500.4	8784.6	14863.8	9704.11	15340.8	8901.23	14906.6	8412.33
ENSMUSG00000029554	Mad1l1	927.095	1.3813	0.0715282	19.3113	4.31813e-83	5.54914e-81	457.158	1437.24	541.593	1513.44	558.149	1349.56	515.433	1120.15	516.964	1376.23	455.227	1283.99
ENSMUSG00000036062	N28178	7793.53	-0.662001	0.0343003	-19.3001	5.35681e-83	6.84807e-81	9858.31	5544.01	9526.56	5978.38	9389.42	6060.55	9283.32	6203.26	9890.2	6470.17	9399.16	5918.96
ENSMUSG00000028434	Epb4.1l4b	888.439	-0.85326	0.0442246	-19.2938	6.05882e-83	7.70537e-81	1181.37	643.142	1216.46	644.58	1117.34	630.878	1046.51	633.682	1148.81	611.189	1164.2	623.1
ENSMUSG00000006675	P4htm	1676.54	-0.72483	0.0375758	-19.2898	6.53949e-83	8.2738e-81	2028.92	1176.5	2038.77	1297.64	2040.63	1229.24	2073.7	1291.74	2190.05	1339.35	2172.55	1239.42
ENSMUSG00000028005	Gucy1b3	4025.25	-0.658258	0.0341713	-19.2635	1.08772e-82	1.36913e-80	5313.89	3199.24	4859.22	3042.91	4757.31	3271.46	4875.45	3179.13	4934.66	3088.61	4850.69	2930.41
ENSMUSG00000106342	NA	71.8235	4.24984	0.22084	19.2439	1.58734e-82	1.98782e-80	1.13158	168.333	0.945189	112.142	2.08654	118.154	2.76125	184.255	1.04437	105.377	2.85111	162.801
ENSMUSG00000032839	Trpc1	1460.75	-0.802919	0.0417451	-19.2338	1.92784e-82	2.40198e-80	1996.1	1048.42	1898.89	988.544	1775.64	1094.82	1784.69	1127.95	1888.22	1023.21	1814.26	1088.24
ENSMUSG00000026247	Ecel1	126.796	2.75652	0.14332	19.2333	1.94715e-82	2.41378e-80	24.8947	189.375	28.3557	180.935	31.2981	209.209	25.7717	274.921	29.2424	228.669	28.5111	270.365
ENSMUSG00000104736	NA	281.104	3.84056	0.199694	19.2323	1.98772e-82	2.45169e-80	23.7632	735.542	17.9586	687.929	16.6923	386.982	18.4083	459.176	25.0649	339.315	20.9081	641.512
ENSMUSG00000020003	Pex7	856.754	0.92065	0.0479164	19.2137	2.8446e-82	3.49104e-80	617.842	1249.69	579.401	1106.34	589.447	1064.47	573.42	1125.03	582.759	1061.15	601.584	1129.91
ENSMUSG00000022426	Josd1	1353.46	-0.682223	0.0355462	-19.1926	4.26983e-82	5.21408e-80	1704.16	1010	1657.86	1051.68	1622.28	1065.55	1600.6	1085.06	1695.02	1014.78	1734.43	1000.06
ENSMUSG00000061603	Akap6	5985.87	-0.754023	0.0393643	-19.155	8.79415e-82	1.06858e-79	8254.87	4405.02	7349.79	4137	7497.98	4574.41	7335.72	4770.16	7517.39	4394.24	7188.6	4405.3
ENSMUSG00000090291	Lrrc10b	1382.65	-1.21493	0.0634371	-19.1517	9.36206e-82	1.13198e-79	1876.16	842.58	1862.02	960.273	2094.88	753.368	1747.87	827.686	1925.82	742.911	2136.43	821.755
ENSMUSG00000038065	Mturn	6973.97	-0.880327	0.0460694	-19.1087	2.13631e-81	2.57038e-79	10048.4	4584.33	8998.2	4537.5	8595.5	5199.86	8801.02	5246.89	9159.14	4808.37	8716.79	4991.58
ENSMUSG00000102761	NA	54.3482	4.10024	0.214886	19.081	3.63481e-81	4.35202e-79	1.13158	115.272	0.945189	120.623	3.12981	97.5584	0.920417	107.239	1.04437	107.485	3.80148	93.0289
ENSMUSG00000024357	Sil1	766.255	0.854182	0.0447707	19.079	3.77173e-81	4.49403e-79	543.158	1018.23	568.059	982.89	558.149	905.126	533.842	1009.99	518.008	992.655	545.512	1019.44
ENSMUSG00000047379	B3gnt1	2469.63	-0.706197	0.037027	-19.0725	4.27525e-81	5.06937e-79	3175.21	1794.03	2974.51	1783.9	3035.91	1918.65	2929.69	1998.54	3029.72	1912.6	3244.56	1838.29
ENSMUSG00000038576	Susd4	3215.18	-0.8427	0.0442113	-19.0608	5.3487e-81	6.31172e-79	4161.95	2166.37	3775.09	2327.65	3982.16	2296.96	4065.48	2336.82	4431.27	2184.47	4392.61	2461.39
ENSMUSG00000028838	Extl1	2397.42	-0.984999	0.0517856	-19.0207	1.14854e-80	1.34885e-78	3254.42	1379.6	3194.74	1531.35	3102.68	1731.12	3007.92	1632.95	3439.12	1610.17	3155.23	1729.76
ENSMUSG00000018965	Ywhah	7333.61	-0.800161	0.0420775	-19.0164	1.24871e-80	1.45951e-78	9577.68	4916.42	8605.95	5268.78	9086.87	5462.19	8955.65	5523.76	9524.67	5375.3	10222.2	5483.86
ENSMUSG00000053046	Brsk2	5003.89	-0.597661	0.0314331	-19.0138	1.31202e-80	1.52623e-78	5931.74	3632.88	6007.62	4010.72	6178.24	4053.01	5817.03	4017.54	6160.75	4123.42	6077.62	4036.1
ENSMUSG00000025468	Caly	3757.53	-0.795401	0.0419106	-18.9785	2.56826e-80	2.97349e-78	4832.97	2498.47	4614.41	2778.1	4907.54	2860.63	4510.04	2836.95	5120.55	2865.21	4657.76	2607.72
ENSMUSG00000001525	Tubb5	7774.44	-0.649961	0.0342551	-18.9742	2.78951e-80	3.21449e-78	9731.58	5519.31	9616.35	6125.39	9562.61	6218.81	9414.02	6067.75	9749.21	6347.93	8946.78	5993.58
ENSMUSG00000005873	Reep5	8387.82	-0.627111	0.0331506	-18.917	8.25835e-80	9.47202e-78	10750	6648.24	10276.1	6337.43	9505.23	6645.9	10308.7	6885.69	9891.24	6700.95	10405.6	6298.83
ENSMUSG00000028541	B4galt2	1512.45	-0.874921	0.0464932	-18.8182	5.35319e-79	6.11135e-77	2026.66	970.66	1861.08	1030.95	1971.78	1140.35	1833.47	1079.21	2126.34	1103.3	1944.46	1061.11
ENSMUSG00000015476	Prrt1	4020.08	-1.2576	0.0668379	-18.8156	5.62285e-79	6.38948e-77	5868.37	1918.45	5108.75	2374.77	6179.28	2406.44	5061.37	2594.2	6107.49	2355.18	5835.27	2431.35
ENSMUSG00000024261	Syt4	4861.38	0.752407	0.039997	18.8116	6.0699e-79	6.8657e-77	3825.87	6328.96	3621.96	5546.78	3445.92	6183.04	3707.44	6567.87	3561.31	5948.55	3526.82	6072.07
ENSMUSG00000004267	Eno2	23834	-0.669777	0.0356799	-18.7718	1.28377e-78	1.44542e-76	29305.6	17025.4	29893.5	17570.5	28978.9	18988.1	28589.1	19216.2	30439.3	19599.1	28552	17850.9
ENSMUSG00000026587	Astn1	8075.64	-0.638481	0.0340176	-18.7691	1.35036e-78	1.51345e-76	10581.4	6027.97	9374.39	6249.79	9423.85	6443.19	9634.92	6571.77	10018.7	6136.12	10016	6429.65
ENSMUSG00000030161	Gabarapl1	11055.8	-0.483055	0.0257435	-18.7642	1.48298e-78	1.65454e-76	13136.5	8750.57	12876.3	8926.11	12548.4	9621.43	13085.6	9418.47	13015	9310.09	12696.9	9284.48
ENSMUSG00000029223	Uchl1	8708.05	-0.604598	0.0322367	-18.755	1.7627e-78	1.95772e-76	10785.1	6378.36	10251.5	6748.3	10025.8	7072.99	10513	7157.68	10733	7139.32	10766.7	6924.84
ENSMUSG00000026213	Stk11ip	1395.04	0.693452	0.0369918	18.7461	2.08397e-78	2.30411e-76	1076.13	1655.89	1011.35	1694.38	1061	1704.02	1030.87	1749.94	1143.59	1738.73	1066.32	1808.25
ENSMUSG00000032291	Crabp1	112.107	3.00944	0.160642	18.7339	2.622e-78	2.88596e-76	30.5526	176.567	10.3971	193.185	20.8654	214.629	21.1696	182.305	18.7987	185.464	17.1067	274.241
ENSMUSG00000030111	A2m	284.313	1.86291	0.0994792	18.7267	3.00198e-78	3.28944e-76	114.289	514.148	151.23	477.781	115.803	454.189	107.689	367.536	122.191	438.37	95.9874	452.547
ENSMUSG00000025461	Cd163l1	138.717	2.21645	0.118438	18.7139	3.81308e-78	4.15964e-76	47.5263	210.416	40.6431	222.399	35.4712	225.468	49.7025	231.05	45.9524	214.97	54.1711	286.839
ENSMUSG00000022986	Krt75	82.1902	4.30238	0.230279	18.6833	6.77131e-78	7.35406e-76	3.39474	126.25	0.945189	107.43	0	152.842	1.84083	206.678	2.08874	133.829	0	250.984
ENSMUSG00000020435	Osbp2	2537.72	-0.648368	0.0347561	-18.6548	1.15434e-77	1.24816e-75	3171.81	1846.17	3098.33	2128.81	2975.4	2010.79	3037.37	1921.52	3179.07	1945.27	3143.82	1994.31
ENSMUSG00000018669	Cdk5rap3	1235.82	0.793622	0.0425962	18.6313	1.79128e-77	1.92838e-75	905.263	1517.74	883.752	1553.97	927.466	1556.6	893.725	1442.85	906.515	1647.05	896.199	1698.75
ENSMUSG00000018507	Trpv2	420.928	-1.27719	0.0685634	-18.6279	1.90933e-77	2.04648e-75	637.079	220.48	639.893	218.629	532.067	252.568	579.862	235.925	618.268	263.443	583.527	269.396
ENSMUSG00000031749	St3gal2	3112.6	-0.745956	0.0400523	-18.6245	2.03257e-77	2.1691e-75	3948.08	2104.16	3806.28	2292.78	3883.05	2303.46	3696.39	2508.41	4101.25	2318.3	3990.6	2398.4
ENSMUSG00000038020	Rapgefl1	7602.79	-0.744924	0.0400238	-18.6121	2.56586e-77	2.72636e-75	9498.47	5257.66	9397.07	5766.35	9465.58	5909.87	8757.76	5505.24	10293.3	5659.82	9790.71	5931.56
ENSMUSG00000097048	1600020E01Rik	406.943	1.12315	0.0603755	18.6028	3.05085e-77	3.22772e-75	256.868	560.805	260.872	572.017	258.731	556.083	220.9	542.042	240.206	576.414	287.962	550.421
ENSMUSG00000026825	Dnm1	28471.2	-0.898555	0.0483657	-18.5784	4.8105e-77	5.06754e-75	36796.7	17129.7	34605.3	19965	36612.5	20759.4	35667.1	19675.3	39309.1	20651.9	39793.9	20688.3
ENSMUSG00000072769	Gm10419	3624.15	-0.63649	0.034299	-18.5571	7.14578e-77	7.46354e-75	4513.87	2716.2	4165.45	2863.86	4393.21	2970.11	4430.89	2991.95	4459.47	2800.93	4520.91	2662.95
ENSMUSG00000037887	Dusp8	4017.86	-0.820124	0.0441941	-18.5573	7.117e-77	7.46354e-75	5117	2512.19	4958.46	2888.36	5147.49	3024.31	4919.63	3059.22	5335.7	2997.99	5344.88	2909.09
ENSMUSG00000027797	Dclk1	32361.4	0.456792	0.0246169	18.556	7.28773e-77	7.57954e-75	28105	38071.6	27511.6	37195.3	26776.5	37694.4	27660.4	38545.4	26996	37929.5	26568.5	35282.2
ENSMUSG00000030621	Me3	1227.17	-0.875034	0.0471638	-18.5531	7.70156e-77	7.97615e-75	1704.16	833.432	1599.26	803.84	1547.17	918.133	1486.47	931.025	1645.93	812.46	1564.31	879.898
ENSMUSG00000003585	Sec14l2	1415.03	-0.809807	0.0436655	-18.5457	8.83748e-77	9.11412e-75	1820.71	1010.91	1723.08	1038.49	1673.4	1064.47	1792.97	1060.69	1970.73	1019	1846.57	959.36
ENSMUSG00000050074	Spink8	2101.58	1.23184	0.066436	18.5418	9.50161e-77	9.75804e-75	1349.97	3330.98	1258.05	3254.94	1131.95	3176.07	1215.87	2540.58	1264.73	2709.25	1237.38	2749.2
ENSMUSG00000029757	Dync1i1	3273.71	-0.705828	0.0380843	-18.5333	1.11273e-76	1.138e-74	4244.55	2353.92	3816.67	2345.55	3977.99	2489.91	4099.54	2511.33	4173.31	2702.93	4063.78	2505
ENSMUSG00000024924	Vldlr	2727.26	-0.773599	0.0417898	-18.5117	1.66236e-76	1.69305e-74	3714.97	2128.86	3370.54	1951.64	3262.3	2154.96	3433.15	1996.59	3370.19	1855.7	3524.92	1963.3
ENSMUSG00000030706	Mrpl48	1534.9	0.651914	0.0353038	18.4659	3.88755e-76	3.94297e-74	1201.74	1944.98	1176.76	1840.44	1122.56	1873.12	1194.7	1863.03	1237.58	1786.15	1222.18	1955.54
ENSMUSG00000106651	NA	269.473	2.16771	0.1175	18.4486	5.35554e-76	5.40954e-74	88.2631	525.126	88.8478	527.726	109.543	479.12	77.315	437.728	87.7272	376.197	97.8881	338.199
ENSMUSG00000022099	Dmtn	7272.85	-0.746248	0.0404947	-18.4283	7.79283e-76	7.83914e-74	9261.97	5073.78	9055.86	5478.93	9687.8	5548.91	8285.59	5737.26	9573.76	5429.04	8877.41	5263.88
ENSMUSG00000032131	Abcg4	2103.25	-0.904196	0.0491102	-18.4116	1.06111e-75	1.06306e-73	2818.76	1245.12	2652.2	1428.63	2651.99	1485.06	2681.17	1510.11	2908.58	1573.28	2766.53	1517.53
ENSMUSG00000053080	2700081O15Rik	1767.18	-0.824454	0.0448052	-18.4009	1.29283e-75	1.28994e-73	2239.39	1213.1	2168.26	1340.99	2326.49	1189.13	2118.8	1294.66	2275.69	1232.92	2447.2	1359.58
ENSMUSG00000034245	Hdac11	2818.69	-0.769901	0.0418573	-18.3935	1.48226e-75	1.47296e-73	3510.16	1903.81	3578.49	1920.55	3483.48	2141.95	3550.05	2117.47	3768.09	2241.38	3453.64	2155.17
ENSMUSG00000029869	Ephb6	2106.72	-0.899356	0.0489165	-18.3856	1.71468e-75	1.69705e-73	2844.79	1340.26	2687.17	1419.21	2657.21	1437.36	2559.68	1561.78	2990.04	1610.17	2749.42	1423.54
ENSMUSG00000054855	Rnd1	435.12	1.21709	0.0662333	18.3758	2.05389e-75	2.02461e-73	258	635.823	256.146	708.661	272.293	577.763	251.274	591.762	266.315	582.737	252.798	567.864
ENSMUSG00000038351	Sgsm2	3102.3	-0.64413	0.0350561	-18.3743	2.11185e-75	2.07342e-73	3828.13	2355.75	3602.12	2571.72	3942.51	2322.97	3670.62	2355.35	3942.5	2380.47	3737.81	2517.59
ENSMUSG00000015396	Cd83	316.232	-1.23291	0.0671152	-18.37	2.28286e-75	2.23238e-73	454.895	182.971	466.923	174.338	419.394	186.445	448.243	220.326	433.414	178.088	450.475	179.274
ENSMUSG00000015837	Sqstm1	8076.71	-0.576979	0.0314111	-18.3686	2.34223e-75	2.28135e-73	9529.02	6089.27	9685.35	6264.86	9722.23	6614.46	9148.94	6578.6	10029.1	6775.77	9938.97	6544
ENSMUSG00000051985	Igfn1	76.376	3.15901	0.172046	18.3615	2.67366e-75	2.59387e-73	6.78947	149.121	9.45189	128.162	18.7788	147.422	10.1246	134.536	5.22186	121.184	17.1067	168.615
ENSMUSG00000023456	Tpi1	7698.43	-0.774213	0.0421764	-18.3565	2.92719e-75	2.82866e-73	9988.44	5180.82	9796.89	5428.98	9645.02	5871.93	9439.79	6100.9	10249.5	6001.24	9249	5428.62
ENSMUSG00000041096	Tspyl2	2706.52	-0.58837	0.032071	-18.3459	3.56167e-75	3.42828e-73	3235.18	2028.23	3230.66	2165.56	3184.06	2340.32	3293.25	2151.59	3222.93	2156.02	3345.3	2125.13
ENSMUSG00000027646	Src	2981	-0.730168	0.039822	-18.3358	4.28787e-75	4.11116e-73	3726.29	2070.31	3440.49	2384.19	3849.66	2233	3652.21	2148.67	3819.27	2313.03	3854.7	2280.18
ENSMUSG00000050122	Vwa3b	461.513	2.10064	0.114595	18.3309	4.69049e-75	4.47969e-73	150.5	856.303	113.423	886.768	186.745	663.397	153.71	682.427	182.765	629.103	196.727	836.291
ENSMUSG00000031548	Sfrp1	200.805	1.54548	0.08439	18.3136	6.45178e-75	6.13794e-73	96.1842	283.605	100.19	318.52	107.457	275.332	109.53	301.243	90.8603	300.326	96.9377	329.477
ENSMUSG00000041930	Fam222a	247.44	1.46871	0.0804839	18.2485	2.1268e-74	2.01553e-72	121.079	343.985	130.436	370.351	138.755	341.455	120.575	352.912	151.434	388.843	112.144	397.311
ENSMUSG00000031144	Syp	18342.4	-0.627253	0.0343747	-18.2475	2.16528e-74	2.04411e-72	22517.3	13202.3	21331	14281.6	22131.9	14768.2	21760.5	14416.8	23753.2	15053.2	22212	14681.1
ENSMUSG00000032657	Fam189b	1164.15	-1.00224	0.0550175	-18.2168	3.79548e-74	3.56935e-72	1506.13	647.716	1460.32	772.742	1544.04	810.819	1539.86	807.214	1654.28	830.374	1634.64	761.674
ENSMUSG00000066406	Akap13	6071.76	0.960136	0.0529162	18.1445	1.42025e-73	1.32548e-71	4440.31	7557.61	3726.88	7353.3	3777.68	8156.97	4071	8274.91	4416.65	8043.46	4193.03	8849.37
ENSMUSG00000035818	Plekhs1	82.5094	2.52498	0.139159	18.1446	1.41652e-73	1.32548e-71	19.2368	146.377	28.3557	142.298	18.7788	133.33	18.4083	157.933	18.7987	143.313	24.7096	138.574
ENSMUSG00000028773	Fabp3	320.019	-1.37232	0.075642	-18.1422	1.47903e-73	1.37511e-71	433.395	154.61	449.91	157.375	450.692	210.293	502.547	170.607	468.923	198.109	477.086	166.677
ENSMUSG00000030731	Syt3	1910.71	-0.816274	0.0449937	-18.142	1.48632e-73	1.37667e-71	2435.16	1251.52	2431.97	1266.54	2397.43	1465.54	2380.2	1397.03	2531.56	1519.54	2465.26	1386.71
ENSMUSG00000034145	Tmem63c	1156.25	-0.782836	0.0432072	-18.1182	2.28935e-73	2.11248e-71	1459.74	774.881	1369.58	816.091	1491.87	886.698	1472.67	861.808	1454.81	904.138	1534.85	847.919
ENSMUSG00000037902	Sirpa	8972.89	-0.629388	0.0347615	-18.1059	2.86211e-73	2.6311e-71	11168.7	6532.97	10781.8	6983.89	11072.2	7105.51	10600.4	7614.91	11276.1	7182.52	10548.2	6807.58
ENSMUSG00000002102	Psmc3	3371.38	-0.499796	0.027694	-18.0471	8.31276e-73	7.61331e-71	3970.71	2674.12	3922.54	2729.1	4034.32	2833.53	3773.71	2861.32	4066.78	2791.45	3939.28	2859.67
ENSMUSG00000042182	Bend6	1920.72	-0.598036	0.033231	-17.9963	2.08187e-72	1.89961e-70	2340.1	1488.47	2272.23	1513.44	2305.62	1541.42	2347.06	1647.57	2274.64	1536.4	2347.41	1434.2
ENSMUSG00000005682	Pan2	1256.19	0.674407	0.037481	17.9933	2.19828e-72	1.9984e-70	969.763	1534.21	996.229	1613.33	971.284	1501.32	895.565	1480.87	983.798	1562.75	983.633	1581.49
ENSMUSG00000035199	Arl6ip5	2786.96	-0.439494	0.0244313	-17.989	2.377e-72	2.1529e-70	3243.1	2345.68	3163.55	2385.13	3180.93	2388.01	3192.93	2366.07	3316.92	2305.66	3159.98	2395.49
ENSMUSG00000072214	2005-09-01	6800.24	-0.861888	0.0479597	-17.9711	3.28127e-72	2.96098e-70	8640.73	4577.01	7608.77	5066.17	9165.12	4738.09	8654.68	4889.1	9699.08	4831.55	8966.74	4765.79
ENSMUSG00000045555	Mettl24	82.0964	2.62433	0.146134	17.9583	4.12984e-72	3.71307e-70	18.1053	161.929	17.9586	156.433	16.6923	124.658	16.5675	131.611	25.0649	141.206	23.7593	151.172
ENSMUSG00000031483	Erlin2	2909.68	0.635748	0.0355143	17.9012	1.15467e-71	1.03436e-69	2291.45	3706.99	2267.51	3401.95	2262.85	3619.42	2376.52	3301	2231.82	3493.26	2224.82	3738.6
ENSMUSG00000032348	Gsta4	785.247	-1.0289	0.0576327	-17.8527	2.75171e-71	2.45602e-69	1097.63	509.573	1017.97	490.031	984.846	525.732	1030.87	580.063	1186.41	476.306	1025.45	498.092
ENSMUSG00000028830	AU040320	3221.75	0.525731	0.0294676	17.841	3.39764e-71	3.02156e-69	2679.58	3716.14	2562.41	3767.59	2660.34	3719.14	2571.64	3828.41	2679.86	3724.04	2685.75	4066.14
ENSMUSG00000041468	Gpr12	724.626	-1.4233	0.0797918	-17.8377	3.59996e-71	3.18993e-69	1127.05	358.623	1014.19	412.757	981.716	415.165	985.766	369.485	1079.88	304.541	1187.01	459.33
ENSMUSG00000029001	Fbxo44	2246.58	-0.572382	0.0321176	-17.8214	4.81776e-71	4.25367e-69	2637.71	1787.62	2669.21	1706.63	2665.55	1764.72	2700.5	1880.57	2820.85	1892.58	2633.48	1799.53
ENSMUSG00000052726	Kcnt2	599.608	-1.18032	0.0662475	-17.8169	5.22694e-71	4.59839e-69	876.973	376.92	750.48	310.039	808.534	383.73	871.635	415.306	828.187	331.939	877.192	364.363
ENSMUSG00000027674	Pex5l	16955.3	0.534628	0.0300216	17.8081	6.11324e-71	5.35891e-69	14058.7	20264.9	14616.4	19941.5	13675.2	20988.1	14000.5	20343.1	13611.3	19797.2	13071.4	19095.1
ENSMUSG00000025728	Pigq	4123.75	0.492179	0.0276554	17.7968	7.47976e-71	6.53348e-69	3452.45	4701.43	3414.02	4890.89	3378.11	4817.22	3432.23	4583.96	3432.85	4821.02	3441.29	5119.5
ENSMUSG00000024403	Atp6v1g2	9715.27	-0.800291	0.0449925	-17.7872	8.8786e-71	7.72785e-69	12749.5	6237.47	12146.6	6765.26	12241.7	7736.38	11889	7150.86	13089.1	7346.91	12049.7	7180.67
ENSMUSG00000037624	Kcnk2	1631.42	-0.821964	0.0462764	-17.7621	1.38991e-70	1.20549e-68	2092.29	1246.95	2152.2	1273.14	2000.99	1144.69	1935.64	1118.21	2133.65	1087.49	2212.46	1179.33
ENSMUSG00000001729	Akt1	4037.87	-0.77733	0.0437836	-17.7539	1.60751e-70	1.38931e-68	4949.52	2628.37	5230.68	2945.84	5283.12	2949.52	4865.32	3052.4	5284.52	3264.59	5027.46	2973.05
ENSMUSG00000000805	Car4	732.784	-1.06797	0.0601696	-17.7493	1.74421e-70	1.50217e-68	1076.13	520.552	870.519	474.011	997.365	453.105	982.085	483.548	973.354	448.908	1075.82	438.011
ENSMUSG00000029053	Prkcz	3604.78	-0.562428	0.0317341	-17.7231	2.78103e-70	2.38672e-68	4220.79	2728.09	4293.99	2844.07	4217.94	2990.71	4342.53	2844.75	4465.73	3103.36	4260.51	2944.95
ENSMUSG00000003273	Car11	3735.32	-0.799326	0.0451208	-17.7152	3.1987e-70	2.73561e-68	4697.18	2409.72	4551.09	2757.37	4957.62	2752.23	4675.72	2756.03	5030.74	2991.66	4595.04	2649.38
ENSMUSG00000037239	Spred3	2162.83	-0.739957	0.0418752	-17.6705	7.07281e-70	6.02785e-68	2811.97	1503.1	2696.62	1576.58	2792.83	1571.77	2673.81	1751.89	2749.83	1722.92	2528.93	1573.74
ENSMUSG00000034403	Pja1	4619.91	-0.657284	0.037273	-17.6343	1.34359e-69	1.14112e-67	5912.5	3350.19	5416.88	3391.58	5797.45	3728.9	5531.7	3722.15	5810.88	3773.56	5486.49	3516.69
ENSMUSG00000016526	Dyrk3	746.22	0.873197	0.0497146	17.5642	4.63274e-69	3.92106e-67	505.816	947.788	497.17	980.063	544.587	997.264	497.025	900.803	573.36	1033.75	533.158	943.855
ENSMUSG00000054871	Tmem158	909.567	-1.4252	0.0813116	-17.5276	8.81766e-69	7.43743e-67	1291.13	430.896	1310.98	523.957	1451.19	493.212	1029.95	473.799	1432.88	532.156	1490.18	454.485
ENSMUSG00000050963	Kcns2	795.967	-1.06268	0.0606893	-17.5102	1.19853e-68	1.00746e-66	1112.34	524.211	1024.59	529.611	1043.27	536.571	1037.31	570.314	1065.26	455.23	1198.42	454.485
ENSMUSG00000020674	Pxdn	2536.51	-0.824542	0.0470945	-17.5082	1.23953e-68	1.03837e-66	3228.39	1750.11	2839.35	1894.16	3138.15	1842.77	3333.75	1782.11	3499.69	1810.38	3446.99	1872.21
ENSMUSG00000062376	2010012O05Rik	840.252	0.750753	0.0429339	17.4863	1.8232e-68	1.52212e-66	623.5	1089.59	598.305	1089.38	630.135	1061.22	670.063	1026.57	590.07	1006.35	637.698	1060.14
ENSMUSG00000037972	Snn	6506.51	-0.785444	0.0450111	-17.45	3.44143e-68	2.86339e-66	8919.1	4598.05	8225.04	4863.56	7953.88	5283.33	7639.46	4475.75	8242.18	4534.39	8504.86	4838.47
ENSMUSG00000052125	F730043M19Rik	1596.69	0.707862	0.0405784	17.4443	3.80137e-68	3.15218e-66	1214.18	2020	1102.09	1951.64	1161.16	1912.15	1202.06	2047.28	1292.93	2010.6	1291.55	1954.58
ENSMUSG00000037905	Bri3bp	3042.5	-0.552787	0.0317459	-17.4129	6.58875e-68	5.44514e-66	3613.13	2348.43	3578.49	2442.62	3591.98	2448.72	3624.6	2550.33	3649.03	2658.67	3661.78	2342.2
ENSMUSG00000026811	St6galnac6	2790.24	-0.743697	0.0427895	-17.3804	1.16169e-67	9.56837e-66	3433.21	1869.05	3562.42	1996.88	3436.53	2147.37	3308.9	2073.6	3549.82	2204.49	3695.99	2204.59
ENSMUSG00000039913	Pak7	777.614	-0.837083	0.0481638	-17.3799	1.17118e-67	9.61424e-66	1053.5	576.358	995.284	502.282	962.937	551.747	981.164	606.385	961.866	557.446	1038.75	543.637
ENSMUSG00000049939	Lrrc4	2307.67	-0.634742	0.0365298	-17.376	1.25378e-67	1.0258e-65	2934.18	1729.07	2675.83	1860.23	2774.05	1802.66	2678.41	1859.13	2814.58	1736.62	2983.21	1844.1
ENSMUSG00000044349	Snhg11	66754.8	-0.923324	0.0531646	-17.3673	1.45981e-67	1.1904e-65	90974.4	40897.6	89437.6	42382.1	84763.5	48805.2	90049	50628.3	86983.6	50084.8	83496.7	42554.9
ENSMUSG00000021662	Arhgef28	2643.94	-0.982798	0.0566559	-17.3468	2.08578e-67	1.69521e-65	3695.74	1626.61	3344.08	1638.78	3354.11	1924.07	3427.63	1881.55	3720.05	1573.28	3582.9	1958.45
ENSMUSG00000062296	Trank1	13728.2	-0.580422	0.033462	-17.3457	2.12545e-67	1.72175e-65	16483.7	10577.5	15796	10719.4	17075.2	11159.6	16566.6	11875.2	17042.1	11059.4	15819.9	10563.6
ENSMUSG00000050164	Mchr1	659.938	-0.960144	0.0553568	-17.3446	2.16498e-67	1.74801e-65	835.105	414.429	917.779	457.049	890.952	447.685	777.752	456.251	912.781	478.413	908.554	422.506
ENSMUSG00000029651	Mtus2	1296.34	-0.784662	0.0452678	-17.3338	2.61546e-67	2.1048e-65	1587.6	918.513	1611.55	946.138	1796.51	963.661	1580.36	991.469	1725.3	990.547	1555.76	888.62
ENSMUSG00000058153	Sez6l	9260.77	-0.727742	0.042064	-17.3008	4.63831e-67	3.7205e-65	11201.5	6468.93	11122	7576.64	11575.1	7134.77	11025.7	6663.41	12537.7	7097.17	11911.9	6814.36
ENSMUSG00000034413	Neurl1b	1161.27	-1.25003	0.0724223	-17.2604	9.35186e-67	7.47692e-65	1600.05	534.275	1449.92	660.6	1665.06	796.727	1707.37	704.849	1711.73	708.136	1723.02	673.49
ENSMUSG00000032290	Ptpn9	1057.73	-0.624461	0.0362032	-17.2488	1.14277e-66	9.10695e-65	1316.03	795.008	1243.87	834.938	1279.05	805.399	1291.34	866.682	1301.29	850.395	1274.45	834.353
ENSMUSG00000102252	NA	9255.43	-0.560115	0.0324756	-17.2472	1.17413e-66	9.32658e-65	11303.3	7090.12	11244.9	7334.45	10748.8	8175.4	10976	7470.62	11107.9	7561.88	10833.3	7218.46
ENSMUSG00000024127	Prepl	9930.61	-0.728113	0.0423427	-17.1957	2.8594e-66	2.264e-64	12844.5	7252.96	12478.4	7145.03	11865.1	7479.48	12277.4	8225.19	12333	7913.84	12601	6751.38
ENSMUSG00000025855	Prkar1b	11652.3	-0.762006	0.0443167	-17.1946	2.91615e-66	2.30151e-64	15022.8	7630.79	14704.3	8220.28	14444.1	8941.77	14437.7	9168.89	15146.5	9402.82	14325.9	8382.29
ENSMUSG00000022324	Matn2	5466.49	0.853868	0.0496606	17.1941	2.94104e-66	2.31371e-64	4246.81	7044.37	4083.22	6736.05	3739.08	7377.59	3605.27	6563.97	3931.02	6770.5	3682.68	7817.33
ENSMUSG00000003934	Efnb3	3412.6	-0.723708	0.0421158	-17.1838	3.51219e-66	2.75421e-64	3928.84	2526.83	4552.03	2466.18	4264.88	2711.04	4461.26	2501.58	4242.24	2748.24	4082.79	2465.27
ENSMUSG00000057406	Whsc1	3088.75	-0.66623	0.0387856	-17.1773	3.92985e-66	3.07191e-64	4053.31	2426.19	3778.87	2253.2	3639.97	2504	3933.86	2519.13	3653.21	2332	3699.79	2271.45
ENSMUSG00000022463	Srebf2	5913.55	-0.550458	0.0321229	-17.136	7.99925e-66	6.23307e-64	7296.42	4557.8	7051.11	4840	7195.43	4851.91	6650.93	4824.76	7351.33	4877.92	6650.69	4814.24
ENSMUSG00000054034	Tceal5	993.451	-0.965219	0.0564065	-17.1118	1.21134e-65	9.40898e-64	1323.95	580.932	1361.07	674.736	1294.7	762.04	1341.05	698.025	1319.04	703.921	1261.14	600.811
ENSMUSG00000016477	E2f3	1190.93	-0.654825	0.0382909	-17.1013	1.45102e-65	1.12351e-63	1546.87	895.642	1430.07	959.331	1375.03	893.202	1495.68	939.799	1434.97	908.353	1467.37	944.824
ENSMUSG00000037852	Cpe	95055.7	0.314629	0.0184198	17.081	2.05483e-65	1.58604e-63	84368.2	103138	85469.7	104391	83791.2	105743	82567.8	103788	85349.2	106948	86764	108352
ENSMUSG00000031227	Magee1	4247.49	-0.689834	0.0404034	-17.0736	2.33177e-65	1.79415e-63	5290.13	2954.98	5136.16	3317.14	5112.02	3121.87	5205.88	3516.45	5352.41	3452.16	5400.95	3109.68
ENSMUSG00000029713	Gnb2	5474.82	-0.605636	0.0354896	-17.0651	2.69751e-65	2.06908e-63	6508.84	4032.67	6511.41	4378.24	6934.61	4341.35	6205.45	4322.69	6871.97	4619.74	6641.19	4329.72
ENSMUSG00000056708	Ier5	1729.36	1.10016	0.0645574	17.0416	4.0321e-65	3.08312e-63	1021.82	2245.05	1040.65	2504.81	1259.23	2048.73	995.891	2526.93	1092.41	2580.69	1138.54	2297.62
ENSMUSG00000020601	Trib2	1512.08	0.762719	0.0448327	17.0126	6.62588e-65	5.05069e-63	1171.18	2067.57	1169.2	1843.27	1130.9	1760.39	1073.21	2009.26	1105.99	1848.32	1065.36	1900.31
ENSMUSG00000038390	Gpr162	4612.71	-0.711358	0.0418194	-17.0102	6.89529e-65	5.23978e-63	5725.79	3101.35	5648.45	3326.56	5816.23	3605.33	5758.13	3645.13	5942.48	3761.97	5511.2	3509.9
ENSMUSG00000033022	Cdo1	350.07	-1.08701	0.0639577	-16.9958	8.821e-65	6.68245e-63	462.816	219.565	431.006	217.687	471.558	237.392	503.468	229.1	484.588	219.185	512.249	212.222
ENSMUSG00000027499	Pkia	2750.32	-0.708187	0.0418196	-16.9343	2.51205e-64	1.89718e-62	3569	2118.8	3058.63	2060.02	3332.2	2114.85	3446.96	2129.17	3378.54	2012.71	3713.1	2069.89
ENSMUSG00000044629	Cnrip1	1413.75	-0.658683	0.0388975	-16.9338	2.53453e-64	1.90829e-62	1803.74	1104.23	1742.93	1082.78	1621.24	1177.21	1737.75	1101.63	1698.15	1025.32	1791.45	1078.55
ENSMUSG00000009418	Nav1	6291.95	-0.623429	0.0368288	-16.9278	2.80826e-64	2.10791e-62	7673.23	4446.19	7505.75	4862.62	7277.85	5114.23	7650.5	5189.37	7944.54	5019.12	7767.37	5052.63
ENSMUSG00000028673	Fuca1	1452.01	0.738693	0.0436525	16.9221	3.09043e-64	2.31264e-62	1044.45	1677.84	1086.97	1877.2	1076.65	1828.68	1095.3	1701.19	1141.5	1859.91	1068.22	1966.2
ENSMUSG00000024381	Bin1	6754.56	-0.606667	0.0358701	-16.9129	3.61639e-64	2.698e-62	7812.42	5011.57	8272.3	4963.45	8171.93	5513.14	8232.21	5459.42	8315.29	5748.34	8153.22	5401.49
ENSMUSG00000021395	Spin1	3760.89	-0.520849	0.0308183	-16.9006	4.45015e-64	3.30997e-62	4675.68	3062.02	4331.8	3025	4335.83	3176.07	4279.94	3237.63	4558.68	2971.64	4429.67	3046.7
ENSMUSG00000038369	Ncoa6	2644.88	-0.532821	0.0315466	-16.89	5.33463e-64	3.95585e-62	3341.55	2127.95	3022.72	2213.62	3161.11	2241.68	3071.43	2123.32	3162.36	2126.52	3021.23	2125.13
ENSMUSG00000056413	Adap1	3610.81	-0.696582	0.0412515	-16.8862	5.68166e-64	4.20049e-62	4404.1	2450.89	4398.91	2632.03	4535.09	2866.05	4338.84	2832.07	4695.5	2947.41	4450.58	2778.27
ENSMUSG00000026864	Hspa5	6630.36	0.635085	0.0376404	16.8724	7.17902e-64	5.29156e-62	5373.87	8028.76	4991.54	8007.3	5288.33	7884.89	5482	7804.04	5288.7	8173.07	4699.58	8542.18
ENSMUSG00000031605	Klhl2	6716.87	-0.511479	0.0303212	-16.8687	7.64637e-64	5.61917e-62	8143.97	5445.21	7980.23	5253.7	7859.99	5683.32	7507.84	5549.11	7894.41	5399.54	8008.77	5876.32
ENSMUSG00000004366	Sst	6965.01	0.859419	0.0509593	16.8648	8.16582e-64	5.98299e-62	4874.84	8307.79	4921.6	8946.84	5717.12	9030.66	4704.25	8944.67	4861.55	9745.3	4510.46	9015.08
ENSMUSG00000034839	Larp6	990.218	-0.649621	0.0386546	-16.8058	2.21373e-63	1.61714e-61	1227.76	755.669	1240.09	787.82	1164.29	802.147	1164.33	744.82	1209.38	780.846	1256.39	749.076
ENSMUSG00000009569	Mkl2	6587.81	-0.610368	0.0363642	-16.7849	3.14838e-63	2.29309e-61	8168.87	5079.27	7380.04	5480.81	8043.61	5200.95	7685.48	5402.87	8202.5	5185.62	8326.19	4897.58
ENSMUSG00000057054	Inca1	222.025	1.3779	0.0821436	16.7743	3.76353e-63	2.73301e-61	116.553	330.262	136.107	370.351	115.803	314.355	117.813	314.891	116.97	314.025	123.548	293.622
ENSMUSG00000032366	Tpm1	4702.74	-0.588713	0.0351076	-16.7688	4.12478e-63	2.98651e-61	6048.29	3798.47	5718.39	3727.07	5622.18	3841.63	5233.49	3901.53	5556.06	3556.49	5744.99	3684.33
ENSMUSG00000072966	Gprasp2	2627.27	-0.754142	0.0450244	-16.7496	5.69803e-63	4.11348e-61	3409.45	1887.34	3228.77	1763.17	3114.16	1963.09	3345.71	2171.09	3450.6	2024.3	3271.17	1898.37
ENSMUSG00000043811	Rtn4r	1471.41	-0.760949	0.0454613	-16.7384	6.8829e-63	4.95427e-61	1753.95	1018.23	1747.65	1184.56	1889.36	1124.09	1804.02	1057.76	1972.82	1087.49	1952.06	1064.99
ENSMUSG00000030450	Oca2	74.531	2.58748	0.1546	16.7365	7.10042e-63	5.0959e-61	22.6316	141.802	11.3423	110.257	18.7788	127.91	21.1696	153.059	16.7099	116.969	17.1067	136.636
ENSMUSG00000027522	Stx16	3971.74	0.364949	0.0218132	16.7306	7.84286e-63	5.61233e-61	3558.81	4460.83	3492.47	4457.4	3344.72	4474.68	3456.16	4442.6	3528.93	4551.25	3446.99	4446
ENSMUSG00000003411	Rab3b	1399.16	0.645347	0.0386528	16.696	1.40151e-62	1e-60	1138.37	1687.9	1086.02	1694.38	1109	1818.92	1087.93	1634.9	1098.68	1773.5	1018.8	1641.57
ENSMUSG00000028137	Celf3	5884.62	-0.683292	0.0409384	-16.6907	1.53072e-62	1.08903e-60	7110.84	4224.79	6856.4	4725.98	7300.8	4442.16	6934.42	4603.46	8019.73	4370	7344.46	4682.45
ENSMUSG00000032500	Dclk3	604.745	-0.851735	0.0510855	-16.6727	2.06921e-62	1.46788e-60	806.816	404.365	812.863	410.872	766.803	447.685	736.333	410.431	772.835	478.413	781.204	428.32
ENSMUSG00000034648	Lrrn1	4722.01	0.669284	0.0402316	16.6358	3.83747e-62	2.70722e-60	3772.68	6140.5	3588.88	6088.64	3831.93	5538.07	3620.92	5768.46	3649.03	5929.59	3379.52	5355.94
ENSMUSG00000038292	Ccdc155	221.824	1.84865	0.111125	16.6358	3.83831e-62	2.70722e-60	100.71	327.518	82.2315	277.056	104.327	407.577	80.0762	379.234	101.304	315.078	82.6822	404.094
ENSMUSG00000022836	Mylk	1245.07	1.07464	0.0646077	16.6334	3.9934e-62	2.80854e-60	912.052	1867.22	803.411	1869.66	726.115	1549.01	762.105	1687.54	791.634	1492.14	780.254	1699.72
ENSMUSG00000034616	Ssh3	1070.13	-0.839912	0.0505092	-16.6289	4.30382e-62	3.0182e-60	1313.76	678.821	1355.4	740.701	1366.68	796.727	1387.07	835.485	1489.27	804.029	1340.02	733.571
ENSMUSG00000042766	Trim46	2381.81	-0.780158	0.0469633	-16.6121	5.69866e-62	3.98501e-60	3093.74	1581.78	2832.73	1816.89	3029.65	1751.72	2762.17	1759.69	3306.48	1776.66	3068.74	1801.47
ENSMUSG00000107585	NA	1758.22	-0.943955	0.0568674	-16.5992	7.06113e-62	4.92373e-60	2483.82	1079.53	2415.9	1207.17	2331.71	1402.67	2264.22	1237.14	2232.87	1095.92	2189.65	1158.02
ENSMUSG00000027889	Ampd2	2574.88	-0.645714	0.038902	-16.5985	7.1475e-62	4.96984e-60	3211.42	1815.98	3020.82	2086.4	3200.75	2016.21	2972.03	2057.03	3229.2	1966.34	3235.06	2087.34
ENSMUSG00000029449	Rhof	880.949	-0.913732	0.0550736	-16.5911	8.08186e-62	5.60365e-60	1214.18	537.019	1118.16	556.94	1136.12	670.985	1110.94	632.707	1216.69	655.447	1124.29	597.904
ENSMUSG00000030806	Stx1b	12988.2	-0.680662	0.0410628	-16.5761	1.03692e-61	7.16938e-60	15980.2	8822.85	16072.9	9869.42	16472.2	10404.1	15208	10182.8	16850.9	10540.9	15499.6	9954.09
ENSMUSG00000071657	Bscl2	1688.37	-0.80898	0.0488111	-16.5737	1.0801e-61	7.44692e-60	2249.58	1099.65	2122.89	1197.75	2175.22	1348.47	2047.93	1273.21	2252.71	1283.5	2070.86	1138.63
ENSMUSG00000061859	Inadl	255.064	1.22297	0.073809	16.5694	1.1606e-61	7.97955e-60	148.237	398.876	141.778	342.08	149.187	340.371	157.391	357.787	159.789	337.208	151.109	376.961
ENSMUSG00000068923	Syt11	23377.6	-0.447107	0.0269842	-16.5692	1.1641e-61	7.98125e-60	27632	19002.4	27028.6	18551.5	26638.8	20080.8	26915.7	20154	26961.5	20343.1	26704.4	20517.7
ENSMUSG00000000305	Cdh4	570.35	1.04747	0.0632273	16.5667	1.21376e-61	8.29851e-60	368.895	713.586	377.13	768.03	373.49	756.62	339.634	864.732	404.172	699.706	353.538	824.662
ENSMUSG00000022237	Ankrd33b	4488.2	0.604911	0.0365279	16.5602	1.3507e-61	9.20912e-60	3683.29	5125.92	3597.39	5349.82	3740.12	5416.66	3361.36	5693.39	3557.13	5701.97	3401.37	5229.97
ENSMUSG00000025410	Dctn2	5756.29	-0.418237	0.0252686	-16.5517	1.5576e-61	1.05904e-59	6619.73	4703.26	6552.05	4978.53	6430.71	5017.76	6436.47	4809.16	6661	5059.17	6817	4990.61
ENSMUSG00000023571	Fam132a	271.005	-1.28924	0.0779862	-16.5316	2.17251e-61	1.47305e-59	396.053	140.887	364.843	147.952	415.221	145.254	351.599	162.808	412.527	186.518	381.098	147.296
ENSMUSG00000096472	Cdkn2d	928.067	-0.689803	0.0417577	-16.5192	2.66949e-61	1.80503e-59	1145.16	666.928	1086.02	703.949	1122.56	694.833	1143.16	718.498	1196.85	757.663	1187.96	713.221
ENSMUSG00000026827	Gpd2	5274.42	-0.427408	0.025907	-16.4978	3.80454e-61	2.56545e-59	6407	4419.66	5886.64	4570.49	5942.46	4529.96	5889.75	4535.21	6163.88	4395.29	6027.25	4525.47
ENSMUSG00000038060	Dlec1	141.215	1.70091	0.10312	16.4944	4.02485e-61	2.70658e-59	73.5526	237.862	63.3277	194.128	50.0769	204.873	59.8271	214.477	69.9729	237.099	67.4763	221.913
ENSMUSG00000042064	Myo3b	144.186	1.74693	0.106055	16.4719	5.83994e-61	3.90576e-59	48.6579	242.436	67.1084	209.206	63.6394	198.369	69.0312	249.573	67.8842	205.486	63.6748	245.17
ENSMUSG00000015291	Gdi1	13673.5	-0.494936	0.0300472	-16.4719	5.83923e-61	3.90576e-59	16007.3	10651.6	15986.9	10780.7	15790.9	11916.2	15824.7	11413.1	16435.3	11870.8	15971	11432.9
ENSMUSG00000037012	Hk1	10407	-0.631117	0.0383245	-16.4677	6.26121e-61	4.17613e-59	12913.6	7266.68	12554.9	8012.01	12421.2	8271.87	12248.9	8248.59	13259.3	8502.9	12556.3	8627.46
ENSMUSG00000030302	Atp2b2	12414	-0.464115	0.0281909	-16.4633	6.73429e-61	4.47949e-59	14389.2	9757.83	14646.7	10845.7	14712.2	10392.1	13825.6	10524	14365.3	10811.7	14456.1	10241.9
ENSMUSG00000096929	A330023F24Rik	1947.4	-0.618599	0.0376	-16.4521	8.10095e-61	5.35951e-59	2319.74	1492.13	2439.53	1559.62	2393.26	1579.36	2347.06	1542.28	2270.46	1640.73	2390.18	1394.46
ENSMUSG00000007783	Cpt1c	3468.51	-0.551038	0.0334933	-16.4522	8.08604e-61	5.35951e-59	4036.34	2676.86	3980.19	2710.25	4106.31	2903.99	3987.24	2793.08	4328.92	2868.37	4311.83	2918.78
ENSMUSG00000003528	Slc25a1	784.085	-0.747401	0.0454726	-16.4363	1.05144e-60	6.9375e-59	950.526	558.976	1003.79	589.922	1014.06	576.679	947.109	560.565	1036.02	579.576	954.172	637.635
ENSMUSG00000063063	Ctnna2	3212.9	-0.461264	0.0280742	-16.4302	1.16316e-60	7.65411e-59	3877.92	2590.87	3700.42	2685.75	3587.8	2767.41	3772.79	2772.6	3670.97	2766.16	3729.25	2632.91
ENSMUSG00000022696	Sidt1	2051.41	-0.60382	0.0367555	-16.428	1.20539e-60	7.9108e-59	2540.39	1568.97	2286.41	1643.49	2466.29	1722.45	2607.54	1579.33	2477.25	1650.21	2479.52	1595.06
ENSMUSG00000063260	Syt10	210.737	1.78719	0.108792	16.4276	1.21279e-60	7.9381e-59	97.3158	343.985	71.8344	301.558	81.375	324.111	97.5642	401.657	99.2153	263.443	95.9874	350.796
ENSMUSG00000022701	2610015P09Rik	336.019	1.14749	0.069906	16.4147	1.50033e-60	9.79402e-59	229.71	495.851	212.668	497.57	205.524	430.341	188.685	437.728	224.54	455.23	183.421	470.959
ENSMUSG00000044442	N6amt1	875.312	0.689346	0.0420271	16.4024	1.83785e-60	1.19655e-58	691.395	1106.06	663.523	1040.37	652.043	1031.95	642.451	1130.88	658.999	1067.47	706.125	1112.47
ENSMUSG00000097080	1700086O06Rik	198.634	1.42304	0.08677	16.4001	1.90981e-60	1.24011e-58	107.5	291.838	102.08	306.27	114.76	270.996	107.689	263.222	95.0378	283.465	107.392	333.353
ENSMUSG00000024926	Kat5	761.786	-1.02803	0.0628023	-16.3693	3.16818e-60	2.05179e-58	1017.29	527.871	1036.87	394.852	1053.7	548.495	971.96	507.921	1075.7	519.51	997.889	489.371
ENSMUSG00000044006	Cilp2	145.9	1.7923	0.109587	16.355	4.00475e-60	2.58675e-58	52.0526	213.161	50.095	249.728	67.8125	220.048	53.3842	217.402	74.1504	219.185	76.98	256.798
ENSMUSG00000042569	Dhrs7b	677.108	0.712854	0.043607	16.3473	4.55048e-60	2.93154e-58	517.131	835.261	505.676	858.497	503.899	814.071	528.319	823.787	504.432	891.493	512.249	830.476
ENSMUSG00000026426	Arl8a	4001.75	-0.490523	0.0300408	-16.3286	6.18165e-60	3.97195e-58	4710.76	3157.16	4703.26	3307.71	4678.02	3251.95	4437.33	3311.72	4831.26	3456.38	4706.23	3469.2
ENSMUSG00000035849	Krt222	1045.94	-0.99646	0.0610595	-16.3195	7.17349e-60	4.59721e-58	1445.03	632.164	1473.55	632.329	1268.62	766.376	1466.22	792.59	1385.88	682.845	1345.72	659.924
ENSMUSG00000027981	Rnpc3	1263.7	0.555575	0.0340465	16.3181	7.33726e-60	4.68992e-58	1044.45	1585.44	1021.75	1493.65	1023.45	1502.4	1045.59	1476.97	982.754	1494.25	1016.9	1476.83
ENSMUSG00000021890	Eaf1	859.156	0.721243	0.0442699	16.292	1.12573e-59	7.17688e-58	678.947	1031.95	689.988	1137.44	616.572	1075.31	606.555	1048.99	662.132	1072.74	631.046	1058.2
ENSMUSG00000098912	1500004A13Rik	881.511	-0.805128	0.0494219	-16.2909	1.14506e-59	7.2812e-58	1213.05	622.1	1109.65	635.156	1096.48	626.542	1151.44	704.849	1053.77	665.985	1115.73	583.369
ENSMUSG00000068284	Gm608	2907.51	-0.475955	0.0292324	-16.2818	1.3301e-59	8.436e-58	3461.5	2477.42	3238.22	2302.21	3381.24	2513.76	3415.67	2488.91	3464.18	2411.03	3345.3	2390.65
ENSMUSG00000028064	Sema4a	901.751	-0.822241	0.0505554	-16.2642	1.77251e-59	1.1213e-57	1193.82	589.166	1164.47	657.773	1135.08	617.87	1070.44	682.427	1255.33	680.738	1107.18	666.707
ENSMUSG00000099760	RP24-338G10.2	138.611	1.94543	0.119625	16.2627	1.81504e-59	1.14525e-57	61.1052	211.331	45.3691	228.053	51.1202	210.293	34.9758	249.573	71.0173	201.271	59.8733	239.356
ENSMUSG00000004187	Kifc2	13043.7	-0.76837	0.0472593	-16.2586	1.94108e-59	1.22163e-57	16022	8449.59	16321.5	9727.12	17377.7	9785.11	15367.3	9759.68	17423.3	10590.4	16270.3	9430.8
ENSMUSG00000031700	Gpt2	3773.61	0.691927	0.0425639	16.2562	2.01899e-59	1.26742e-57	2881	4708.75	2897.95	4563.89	2815.78	5118.57	3059.46	4400.68	2930.51	4841.04	2692.4	4373.33
ENSMUSG00000032418	Me1	803.772	-0.750609	0.0461743	-16.256	2.02531e-59	1.26814e-57	1089.71	564.465	1014.19	573.902	944.159	624.374	992.209	632.707	993.198	601.705	1024.5	590.152
ENSMUSG00000064125	BC068157	794.169	-1.25227	0.0771377	-16.2342	2.88975e-59	1.8048e-57	1087.45	366.856	1049.16	417.469	1101.69	476.952	1052.96	505.971	1246.98	532.156	1210.77	481.618
ENSMUSG00000036644	Tbc1d9b	6498.33	0.50495	0.0311212	16.2253	3.34325e-59	2.08274e-57	5166.79	7244.73	5449.02	7985.63	5263.29	7555.36	5535.39	7271.75	5446.4	7914.89	5346.78	7799.89
ENSMUSG00000055817	Mta3	1759.33	-0.593582	0.0366076	-16.2147	3.96873e-59	2.46614e-57	2130.76	1266.16	2073.75	1389.05	2098.01	1399.42	2095.79	1449.67	2136.78	1488.98	2169.69	1413.85
ENSMUSG00000018761	Mpdu1	1462.57	0.608078	0.0375358	16.2	5.04596e-59	3.12761e-57	1145.16	1799.52	1207.01	1812.17	1148.64	1856.86	1156.96	1628.08	1154.03	1718.71	1130.94	1792.74
ENSMUSG00000022577	Ly6h	3019.73	-1.20792	0.074627	-16.186	6.32658e-59	3.91149e-57	4057.84	1431.75	3763.74	1666.11	4349.39	1839.52	4031.42	2063.85	4623.43	1970.56	4595.99	1843.13
ENSMUSG00000034209	Rasl10a	411.181	-1.72378	0.106584	-16.1729	7.83723e-59	4.83329e-57	583.895	202.183	574.675	196.013	671.865	175.605	520.956	213.502	748.815	132.775	735.586	178.305
ENSMUSG00000049612	Omg	3227.68	-0.54558	0.0337571	-16.1619	9.35682e-59	5.75597e-57	3974.1	2660.39	3943.33	2583.97	3781.85	2606.98	3705.6	2845.72	3777.49	2542.76	3819.54	2490.46
ENSMUSG00000100417	RP23-188J8.2	137.089	2.06295	0.127674	16.1579	9.99494e-59	6.13315e-57	33.9474	225.054	51.0402	197.897	69.899	233.056	43.2596	271.996	54.3073	220.239	40.8659	203.501
ENSMUSG00000005986	Ankrd13d	1325.8	-0.733167	0.0454008	-16.1488	1.15846e-58	7.09085e-57	1630.6	871.855	1632.34	982.89	1652.54	1031.95	1656.75	980.745	1767.08	1044.29	1606.13	1052.39
ENSMUSG00000029178	Klf3	1579.3	-0.640254	0.0396639	-16.142	1.29341e-58	7.8972e-57	2092.29	1224.07	1899.83	1240.16	1902.92	1255.25	1816.9	1238.12	1885.09	1147.56	1962.51	1286.9
ENSMUSG00000054428	Atpif1	1005.1	-0.682874	0.0423057	-16.1414	1.3054e-58	7.95063e-57	1243.6	725.479	1228.75	767.088	1251.92	839.003	1250.85	751.644	1250.11	822.997	1211.72	718.067
ENSMUSG00000073755	5730409E04Rik	2668.09	-0.507017	0.0314637	-16.1143	2.02299e-58	1.22906e-56	3220.47	2125.2	3056.74	2181.58	2994.18	2354.41	3206.73	2158.42	3189.51	2167.61	3132.42	2229.79
ENSMUSG00000002803	Btbd6	1411.65	-0.578372	0.0360459	-16.0454	6.15138e-58	3.72804e-56	1772.05	1125.27	1690.94	1096.92	1737.04	1140.35	1580.36	1182.55	1674.13	1103.3	1701.16	1135.73
ENSMUSG00000050875	A730017C20Rik	854.702	-0.689046	0.0429613	-16.0388	6.85013e-58	4.14129e-56	1073.87	643.142	1046.32	640.81	1022.4	651.474	1023.5	681.452	1022.44	645.963	1149	656.047
ENSMUSG00000003363	Pld3	17545.4	-0.589702	0.0368093	-16.0205	9.1953e-58	5.54542e-56	21119.8	12866.5	21681.7	14139.3	21243	14814.8	19930.7	13727.5	22090.6	14710.7	20526.1	13693.7
ENSMUSG00000030301	Ccdc91	1122.48	0.649947	0.0405722	16.0195	9.33504e-58	5.61589e-56	876.973	1405.22	847.835	1378.68	884.692	1317.04	896.486	1291.74	893.982	1368.85	836.326	1471.99
ENSMUSG00000026860	Sh3glb2	5237.33	-0.540344	0.0338172	-15.9784	1.80733e-57	1.08462e-55	6164.84	3932.04	6109.7	4235	6240.84	4421.57	5978.11	4335.36	6639.07	4388.97	6129.89	4272.54
ENSMUSG00000038473	Nos1ap	6926.67	0.569015	0.0356132	15.9777	1.82837e-57	1.09457e-55	5464.39	7777.17	5991.55	8491.68	5646.17	8224.18	5218.76	8191.07	5715.85	8413.33	5395.25	8590.63
ENSMUSG00000036264	Fstl4	214.654	-1.57866	0.098955	-15.9533	2.7033e-57	1.61441e-55	321.368	105.208	270.324	98.0063	354.712	93.2225	298.215	106.264	313.312	106.431	392.503	116.286
ENSMUSG00000031409	Tceal6	659.333	-1.0435	0.0654499	-15.9435	3.1637e-57	1.88478e-55	893.947	379.664	876.19	394.852	868	463.945	950.79	461.126	976.488	451.015	780.254	415.723
ENSMUSG00000022415	Syngr1	11806.3	-0.522496	0.0327829	-15.938	3.44977e-57	2.05023e-55	14309.9	8913.42	13798.8	9522.63	13225.5	9721.16	13915.8	9755.78	14184.7	10256.4	14137.7	9933.74
ENSMUSG00000034570	Inpp5j	2718.15	-0.553265	0.034727	-15.9318	3.80933e-57	2.25846e-55	3161.63	2099.59	3177.73	2254.14	3269.61	2368.5	3211.33	2059.95	3327.37	2272.99	3259.77	2155.17
ENSMUSG00000020312	Shc2	1415.29	-0.707517	0.0444148	-15.9298	3.93799e-57	2.32911e-55	1829.76	977.979	1644.63	1023.41	1766.25	1091.57	1678.84	1142.58	1807.81	1084.33	1819.96	1116.35
ENSMUSG00000007021	Syngr3	3218.46	-0.705501	0.0443026	-15.9246	4.27817e-57	2.52422e-55	3961.66	2249.63	3698.53	2327.65	4062.49	2557.12	3983.56	2561.05	4302.81	2605.98	3961.14	2349.95
ENSMUSG00000053693	Mast1	1698.37	-1.0272	0.0645839	-15.9049	5.85989e-57	3.44919e-55	2250.71	918.513	2185.28	1037.55	2281.63	1101.33	2201.64	1283.94	2435.47	1229.75	2365.47	1089.21
ENSMUSG00000031360	Ctps2	678.559	-0.7492	0.0471088	-15.9036	5.98043e-57	3.51172e-55	821.526	477.554	844.054	480.608	853.394	500.8	907.531	530.343	858.474	540.586	825.872	501.968
ENSMUSG00000036568	Gltscr1l	1945.14	-0.573401	0.0360795	-15.8927	7.11611e-57	4.16861e-55	2487.21	1521.4	2260.89	1599.2	2374.48	1608.63	2236.61	1589.08	2388.48	1558.53	2225.77	1491.37
ENSMUSG00000001248	Gramd1a	3336.27	-0.565487	0.0356503	-15.862	1.16045e-56	6.78172e-55	4039.74	2479.25	3824.24	2620.73	3969.64	2715.38	3871.27	2793.08	4224.48	2813.58	3978.25	2705.59
ENSMUSG00000022340	Sybu	1990.25	-0.565946	0.0356837	-15.8601	1.19739e-56	6.98098e-55	2478.16	1611.97	2281.69	1622.76	2300.41	1595.62	2268.83	1641.72	2488.74	1512.17	2451	1629.94
ENSMUSG00000031776	Arl2bp	3091.25	-0.401671	0.025358	-15.84	1.64779e-56	9.58412e-55	3522.6	2643.01	3429.15	2647.11	3458.44	2738.14	3608.95	2730.68	3563.4	2564.89	3535.38	2653.26
ENSMUSG00000079022	Col22a1	394.886	2.05049	0.129498	15.8342	1.80881e-56	1.04958e-54	101.842	535.189	115.313	543.746	126.236	574.511	163.834	763.343	184.854	662.824	156.811	810.126
ENSMUSG00000034485	Uaca	409.839	0.994111	0.0628506	15.8171	2.37353e-56	1.37402e-54	267.053	572.698	285.447	567.306	270.207	506.22	266	506.946	278.847	522.672	266.104	608.564
ENSMUSG00000001441	Npepps	3899.12	-0.463925	0.0293542	-15.8044	2.90119e-56	1.67553e-54	4799.02	3321.83	4369.61	3163.53	4527.79	3209.67	4371.06	3399.46	4580.61	3251.95	4493.35	3301.56
ENSMUSG00000049907	Rasl11b	3865.85	0.544892	0.0345437	15.774	4.69734e-56	2.70648e-54	2934.18	4404.11	3193.79	4702.42	3132.94	4809.63	3169.91	4288.57	3216.67	4619.74	3195.14	4723.15
ENSMUSG00000011154	1700026D08Rik	83.8355	2.44894	0.155341	15.7649	5.4239e-56	3.11779e-54	20.3684	177.482	16.0682	163.972	13.5625	130.078	29.4533	128.686	22.9762	128.56	29.4615	145.358
ENSMUSG00000058966	Fam57b	1498.31	-0.83801	0.0532162	-15.7473	7.17102e-56	4.10286e-54	1827.5	932.236	1936.69	1032.84	2048.98	1119.75	1822.42	1132.83	2052.19	1160.2	1864.63	1049.48
ENSMUSG00000023345	Poc1a	380.715	1.02406	0.065031	15.7473	7.16548e-56	4.10286e-54	251.21	478.468	244.804	490.974	269.163	510.556	226.422	516.695	261.093	497.381	243.295	578.523
ENSMUSG00000029576	Radil	382.632	-1.05185	0.066848	-15.735	8.70305e-56	4.96782e-54	534.105	216.82	486.772	237.477	505.986	252.568	492.423	271.996	582.759	256.067	507.498	247.108
ENSMUSG00000027208	Fgf7	173.793	2.02323	0.128584	15.7347	8.74505e-56	4.98022e-54	61.1052	335.751	65.2181	297.788	79.2885	316.523	58.9067	286.619	56.3961	277.143	59.8733	190.903
ENSMUSG00000102336	NA	246.041	1.32545	0.0842867	15.7255	1.01205e-55	5.75015e-54	127.868	388.813	142.724	359.042	143.971	337.119	152.789	358.762	144.123	302.433	115.945	378.899
ENSMUSG00000072235	Tuba1a	5253.53	-0.577736	0.0367946	-15.7017	1.47324e-55	8.35118e-54	6592.58	3937.53	6482.11	4333.95	6000.88	4228.62	6548.76	4235.92	6350.82	4274.11	5803.91	4253.16
ENSMUSG00000008206	Cers4	1993.78	-0.586458	0.0373784	-15.6898	1.77727e-55	1.00514e-53	2414.79	1532.38	2289.25	1570.93	2436.03	1648.74	2473.16	1640.75	2450.1	1683.93	2307.5	1477.8
ENSMUSG00000004936	Map2k1	6680.48	-0.548264	0.0349457	-15.689	1.79807e-55	1.01457e-53	8234.5	5392.15	7268.5	5262.18	7778.62	5507.72	7827.22	5550.08	8130.43	5248.85	8404.12	5561.38
ENSMUSG00000036427	Gpi1	10937.3	-0.550342	0.0350797	-15.6883	1.81743e-55	1.02314e-53	13402.4	8187.03	12638.1	8632.09	12673.6	9166.16	12659.4	8688.27	13659.3	9266.89	13010.6	9264.13
ENSMUSG00000040722	Scamp5	12215.1	-0.369337	0.0235464	-15.6855	1.89951e-55	1.0669e-53	14345	10155.8	13727.9	10770.3	13589.6	11072.9	13596.4	10662.4	13681.3	10592.5	13698.6	10688.6
ENSMUSG00000061981	Flot2	2287.53	-0.567071	0.0361553	-15.6843	1.93543e-55	1.08459e-53	2793.87	1708.03	2639.91	1829.14	2708.33	1809.17	2625.03	1833.78	2848	1942.11	2785.53	1927.44
ENSMUSG00000041530	Ago1	3567.32	-0.452276	0.0288691	-15.6664	2.56528e-55	1.43428e-53	4304.53	3039.14	4015.16	3162.59	4162.64	2938.68	3940.3	2955.88	4155.56	2960.05	4170.22	3003.09
ENSMUSG00000072902	Gm10435	82.5695	2.61985	0.167272	15.6622	2.74086e-55	1.52896e-53	20.3684	143.632	23.6297	181.877	18.7788	153.926	27.6125	113.088	10.4437	134.883	10.4541	152.141
ENSMUSG00000046329	Slc25a23	12578.2	-0.616275	0.0393705	-15.6532	3.15875e-55	1.75808e-53	15138.3	8904.27	15215.7	9680.95	15513.4	10082.1	14506.7	10311.5	16208.6	10487.2	14850.5	10039.4
ENSMUSG00000106917	NA	160.74	1.98478	0.126813	15.6512	3.25845e-55	1.80947e-53	70.1579	262.563	60.4921	277.056	66.7692	200.537	50.6229	344.138	55.3517	237.099	58.9229	245.17
ENSMUSG00000016763	Scube1	1295.75	0.994877	0.0635864	15.6461	3.53452e-55	1.95835e-53	871.316	1557.08	768.439	1719.82	816.88	1726.78	841.261	1674.87	978.576	1695.52	883.844	2014.66
ENSMUSG00000071103	1700029J07Rik	315.124	1.15567	0.0739046	15.6373	4.0548e-55	2.24077e-53	181.053	493.106	173.915	425.95	188.832	444.433	228.263	413.356	194.253	414.133	191.024	433.166
ENSMUSG00000024462	Gabbr1	24147.9	-0.412398	0.0263729	-15.6372	4.06251e-55	2.24077e-53	28229.5	19469	27293.3	20527.6	28033.7	21280.7	26938.8	21013.9	28151	21430.6	26859.4	20547.8
ENSMUSG00000027603	Ggt7	3310.55	-0.654091	0.0419487	-15.5926	8.17113e-55	4.49687e-53	4092.92	2258.77	3933.88	2581.15	4042.67	2635.16	3968.84	2706.31	4242.24	2729.27	4035.27	2500.15
ENSMUSG00000038208	Pgap3	453.267	0.9006	0.0578615	15.5648	1.26325e-54	6.93655e-53	332.684	547.997	314.748	577.672	318.197	603.778	286.25	576.163	333.155	604.866	304.118	639.573
ENSMUSG00000029120	Ppp2r2c	15310.2	-0.536098	0.0344466	-15.5632	1.29537e-54	7.09706e-53	18819.3	11910.5	18189.2	12017.1	18348	12657.7	16963.3	12535.2	18712	12322.8	17776.7	13470.8
ENSMUSG00000060671	Atp8b2	2281.36	-0.521819	0.0335368	-15.5596	1.36977e-54	7.48796e-53	2692.03	1740.97	2701.35	1879.08	2723.98	1924.07	2681.17	1852.3	2693.43	2023.25	2650.58	1814.06
ENSMUSG00000001924	Uba1	11483.4	-0.395264	0.0254059	-15.5579	1.40534e-54	7.66533e-53	13350.4	9570.28	12977.4	9523.57	12787.4	10003	12778.1	10138.9	13524.6	10236.4	12883.2	10027.7
ENSMUSG00000022416	Cacna1i	2226.24	-0.920592	0.0591981	-15.551	1.56526e-54	8.51871e-53	2934.18	1360.39	2948.99	1564.33	3088.08	1567.44	2748.36	1673.9	3006.75	1702.9	2802.64	1316.94
ENSMUSG00000003863	Ppfia3	5381.88	-0.600466	0.0386474	-15.537	1.94842e-54	1.05805e-52	6511.1	4136.05	6743.92	4730.69	6524.61	4147.32	6145.62	3979.52	6544.03	4339.44	6483.42	4296.77
ENSMUSG00000068290	Ddrgk1	1666.68	0.579674	0.0373264	15.5299	2.17866e-54	1.18047e-52	1267.37	1970.59	1434.8	2053.42	1359.38	1975.02	1317.12	1898.12	1358.73	2058.02	1268.74	2038.88
ENSMUSG00000026200	Glb1l	518.21	0.882498	0.0568753	15.5164	2.68795e-54	1.45321e-52	344	709.926	411.157	687.929	328.63	648.222	377.371	635.632	356.131	671.254	357.339	690.933
ENSMUSG00000108348	NA	3360.64	-0.456097	0.0294325	-15.4964	3.6701e-54	1.97984e-52	3946.95	2640.27	3940.49	2784.7	3858.01	2961.44	3881.4	2873.02	3925.79	2917.9	3777.72	2819.94
ENSMUSG00000032064	Dixdc1	2617.92	-0.52924	0.0341772	-15.4852	4.37019e-54	2.35233e-52	3106.18	2202.05	3075.65	1962.01	2997.31	2209.16	3227.9	2162.32	3134.16	2098.06	3025.98	2214.28
ENSMUSG00000040289	Hey1	1111.11	-0.673135	0.0434884	-15.4785	4.84598e-54	2.60272e-52	1261.71	857.218	1350.68	861.324	1454.32	789.139	1352.09	910.552	1416.17	871.471	1370.43	838.229
ENSMUSG00000020807	4933427D14Rik	1233.67	-0.683952	0.0441925	-15.4767	4.98604e-54	2.67211e-52	1692.84	912.109	1458.43	943.31	1429.28	989.676	1515.01	957.347	1563.42	919.945	1478.78	943.855
ENSMUSG00000024008	Cpne5	480.592	-1.31811	0.0852002	-15.4708	5.46566e-54	2.92276e-52	755.895	236.947	614.373	247.843	669.779	226.552	645.212	272.971	735.238	307.702	726.083	328.508
ENSMUSG00000067879	3110035E14Rik	8034.01	-0.799847	0.0517241	-15.4637	6.09507e-54	3.25225e-52	11353.1	5518.4	9934.88	5718.29	9665.89	6400.92	10054.6	6334.87	10749.7	5671.41	9598.74	5407.3
ENSMUSG00000027546	Atp9a	9807.12	-0.612702	0.0396425	-15.4557	6.90792e-54	3.67798e-52	12024.2	6976.67	11415	7648.26	11977.8	7687.61	11458.3	7860.58	12607.7	8373.29	11738	7918.11
ENSMUSG00000063430	Wscd2	2441.78	-0.662037	0.0428522	-15.4493	7.62543e-54	4.05121e-52	3050.74	1776.65	2695.68	1835.73	2970.19	1971.76	2948.09	1855.23	3181.16	1985.31	3128.62	1902.25
ENSMUSG00000050538	B230217C12Rik	1379.88	-0.738436	0.0478074	-15.4461	8.01956e-54	4.25141e-52	1720	1010	1784.52	984.775	1693.23	1014.61	1746.03	1095.78	1748.28	1163.37	1675.5	922.536
ENSMUSG00000002983	Relb	210.42	-1.1607	0.0751587	-15.4433	8.37028e-54	4.42777e-52	303.263	126.25	291.118	129.104	285.856	131.162	279.807	131.611	291.38	136.991	302.218	116.286
ENSMUSG00000045903	Npas4	946.655	1.35901	0.0880276	15.4384	9.02839e-54	4.76563e-52	701.579	1246.95	490.553	1456.9	474.687	1298.61	426.153	1395.08	490.855	1366.74	541.711	1470.05
ENSMUSG00000048240	Gng7	8636.43	0.493265	0.0319544	15.4365	9.29528e-54	4.89598e-52	6913.95	9913.35	7042.6	10462.2	7481.28	9883.75	6857.1	10012.2	7721.04	10090.9	7000.43	10258.4
ENSMUSG00000085167	Gm12063	264.434	1.36272	0.0883268	15.4282	1.05825e-53	5.56203e-52	124.474	336.666	142.724	408.045	166.923	337.119	129.779	387.034	149.345	433.101	156.811	401.187
ENSMUSG00000049313	Sorl1	23982.4	0.429676	0.0279088	15.3957	1.74866e-53	9.17115e-52	21529.4	28193	20526.7	27726.4	20099.6	26631.3	20018.1	28777.9	20507.3	27591	19889.3	26299.1
ENSMUSG00000021156	Zmynd11	6981.33	-0.358773	0.0233047	-15.3949	1.77118e-53	9.26944e-52	8229.97	6028.89	7878.15	6017.02	7786.96	6266.5	7687.32	6276.38	7801.46	6086.6	7698	6018.77
ENSMUSG00000033685	Ucp2	630.476	0.834087	0.0541946	15.3906	1.89339e-53	9.88795e-52	420.947	810.56	481.101	808.552	449.649	758.788	487.821	803.314	471.012	834.589	396.304	843.074
ENSMUSG00000079215	Zfp664	4111.3	0.442426	0.0287534	15.3869	2.00325e-53	1.04395e-51	3443.39	4880.74	3520.83	4857.91	3476.17	4735.92	3666.94	4507.92	3447.47	4784.13	3347.2	4666.95
ENSMUSG00000022517	Mgrn1	6217.92	-0.562193	0.0365399	-15.3857	2.04143e-53	1.06159e-51	7769.42	4642.88	7597.43	4938.01	7482.33	5052.44	6923.37	5093.83	7608.25	5303.64	7139.18	5064.26
ENSMUSG00000041324	Inhba	250.079	1.8829	0.122385	15.385	2.06233e-53	1.06829e-51	109.763	419.918	104.916	296.846	99.1106	380.478	83.7579	468.925	98.1709	327.724	105.491	505.844
ENSMUSG00000021057	Akap5	2494.25	-0.737414	0.0479306	-15.385	2.06303e-53	1.06829e-51	3449.05	1848.92	3012.32	1764.11	3102.68	2020.54	3002.4	2000.49	3209.35	1730.3	2965.15	1825.69
ENSMUSG00000024696	Lpxn	123.134	1.85398	0.120651	15.3665	2.74539e-53	1.41865e-51	64.5	221.395	42.5335	195.07	37.5577	196.201	50.6229	182.305	44.908	167.55	61.7741	213.191
ENSMUSG00000054008	Ndst1	4555.14	-0.454971	0.0296235	-15.3585	3.10919e-53	1.60326e-51	5300.31	3651.18	5486.82	3917.42	5223.65	3788.52	4954.6	3825.49	5321.07	3953.76	5331.58	3907.21
ENSMUSG00000004748	Mtfp1	1191.48	-1.01037	0.0659386	-15.3229	5.37873e-53	2.76773e-51	1739.24	719.075	1338.39	716.2	1545.08	820.575	1561.95	802.339	1773.34	801.922	1632.74	846.95
ENSMUSG00000039463	Slc9a8	1734.09	0.552909	0.0360914	15.3197	5.65007e-53	2.90127e-51	1392.97	1987.98	1414	2099.6	1454.32	2162.55	1390.75	1922.49	1400.5	2050.64	1372.33	2160.98
ENSMUSG00000002396	Ocel1	721.623	0.803272	0.0524856	15.3046	7.1238e-53	3.64279e-51	509.21	882.834	517.964	1005.51	546.673	850.926	481.378	890.08	543.073	923.106	546.463	962.267
ENSMUSG00000021061	Sptb	9540.15	-0.635432	0.041519	-15.3046	7.12168e-53	3.64279e-51	12433.8	7016.01	11383.9	7823.54	11554.2	7643.16	10453.2	7270.77	12325.7	7402.76	11574.6	7600.27
ENSMUSG00000038555	Reep2	2427.12	-0.605823	0.0395859	-15.304	7.18675e-53	3.66733e-51	2951.16	1725.41	2818.55	1930.91	2967.06	1935.99	2902.07	1997.56	3050.61	2068.56	2901.48	1876.08
ENSMUSG00000031402	Mpp1	1101.4	-0.572366	0.0374267	-15.293	8.51425e-53	4.33573e-51	1320.55	914.854	1358.24	847.189	1258.18	941.981	1328.16	866.682	1327.4	865.148	1314.36	874.084
ENSMUSG00000047989	Ino80c	900.934	0.617976	0.0404129	15.2916	8.70455e-53	4.42346e-51	753.631	1113.38	748.59	1101.63	679.168	1102.41	690.312	1091.88	703.907	1042.18	685.217	1098.9
ENSMUSG00000029491	Pde6b	49.0419	2.84639	0.18616	15.29	8.91351e-53	4.52029e-51	7.92105	111.612	8.5067	82.9284	8.34615	96.4745	7.36333	91.6402	11.4881	79.033	7.60296	75.586
ENSMUSG00000025348	Itga7	1341.07	-1.01618	0.0664665	-15.2886	9.1139e-53	4.61238e-51	1725.66	923.087	2009.47	1012.1	1805.9	836.835	1636.5	893.979	1652.2	809.298	1981.52	806.25
ENSMUSG00000086370	Ftx	1282.35	-0.687612	0.0450005	-15.2801	1.038e-52	5.23702e-51	1639.66	909.364	1510.41	955.561	1602.46	1065.55	1683.44	1034.36	1561.34	964.203	1507.29	954.515
ENSMUSG00000018042	Cyb5r3	2389.88	0.661935	0.0433203	15.28	1.03908e-52	5.23702e-51	1895.39	2761.94	1899.83	2900.61	1818.42	2948.43	1709.21	2736.53	1865.25	3030.65	1896.94	3215.31
ENSMUSG00000034958	Atcay	5442.85	-0.486107	0.0318173	-15.2781	1.0705e-52	5.38429e-51	6559.76	4327.26	6395.15	4633.62	6396.28	4629.69	6065.55	4599.56	6458.39	4746.2	6251.53	4251.23
ENSMUSG00000091455	Otogl	112.345	1.84571	0.120829	15.2753	1.11643e-52	5.60384e-51	41.8684	141.802	45.3691	168.684	39.6442	186.445	46.9412	191.08	53.263	179.142	48.4689	205.439
ENSMUSG00000017167	Cntnap1	5811.71	-0.908905	0.0595903	-15.2526	1.58269e-52	7.92796e-51	7240.97	3414.23	7709.91	3763.82	7585.61	4154.91	7465.5	4395.8	7944.54	4618.69	7686.59	3759.92
ENSMUSG00000020096	Tbata	349.583	-1.25493	0.082394	-15.2308	2.20732e-52	1.10343e-50	512.605	186.63	463.143	213.918	445.476	208.125	487.821	191.08	542.029	168.604	525.555	250.015
ENSMUSG00000020107	Anapc16	1401.27	0.495739	0.0325927	15.2101	3.02878e-52	1.511e-50	1134.97	1633.01	1154.08	1651.03	1139.25	1676.92	1173.53	1572.51	1179.1	1612.27	1188.91	1699.72
ENSMUSG00000029544	Cabp1	1546.78	-0.633482	0.0416706	-15.2021	3.42367e-52	1.70454e-50	1838.82	1116.12	1793.97	1208.12	1906.05	1162.03	1809.54	1268.34	1998.93	1259.26	1951.11	1249.11
ENSMUSG00000021814	Anxa7	2061.62	-0.659954	0.0434215	-15.1988	3.60316e-52	1.79027e-50	2582.26	1559.83	2530.27	1528.52	2270.15	1581.53	2687.62	1701.19	2635.99	1649.16	2461.46	1551.45
ENSMUSG00000041439	Mfsd6	2896.5	-0.590441	0.0388664	-15.1916	4.0219e-52	1.99429e-50	3542.97	2253.28	3609.68	2227.76	3433.4	2340.32	3380.69	2518.16	3591.59	2375.21	3346.25	2138.7
ENSMUSG00000005410	Mcm5	284.614	1.24068	0.0817302	15.1802	4.78103e-52	2.36593e-50	193.5	427.237	186.202	436.316	172.139	380.478	157.391	367.536	156.656	417.294	135.903	384.713
ENSMUSG00000013787	Ehmt2	5751.47	-0.670793	0.044201	-15.176	5.10274e-52	2.52005e-50	6820.02	3894.53	6928.24	4539.39	7192.3	4392.3	6743.89	4420.18	7605.12	4690.35	7153.44	4637.88
ENSMUSG00000026668	Ucma	90.4578	2.58852	0.170989	15.1385	9.0223e-52	4.44684e-50	24.8947	151.866	22.6845	121.565	10.4327	144.17	23.9308	161.833	14.6212	158.066	26.6104	224.82
ENSMUSG00000017740	Slc12a5	17220.7	-0.677997	0.0448771	-15.1079	1.43713e-51	7.069e-50	20893.5	11722	20830.1	13494.7	21841.9	13339.5	19719.9	13735.3	22450.9	14301.8	21598.1	12720.7
ENSMUSG00000047945	Marcksl1	730.429	-0.842188	0.055808	-15.0908	1.86099e-51	9.13559e-50	840.763	480.298	876.19	516.418	943.115	510.556	973.801	547.891	1001.55	556.393	1002.64	515.535
ENSMUSG00000030772	Dkk3	14893.5	-0.613767	0.0406811	-15.0873	1.96388e-51	9.62145e-50	19154.2	11186.8	18820.6	11364	17142	12071.2	17247.7	11844	18236.8	12889.8	17595.2	11170.2
ENSMUSG00000041710	Trpc5	807.482	-0.962057	0.0637961	-15.0802	2.187e-51	1.06932e-49	1183.63	484.872	1070.9	505.109	982.76	622.206	985.766	567.389	1095.55	518.457	1105.28	567.864
ENSMUSG00000097593	Gm26676	72.9237	2.67054	0.177414	15.0526	3.32055e-51	1.62033e-49	19.2368	147.291	13.2326	156.433	15.649	139.834	14.7267	94.5649	17.7543	93.7859	11.4044	151.172
ENSMUSG00000061411	Nol4l	1322.66	-0.710309	0.0472229	-15.0416	3.91841e-51	1.90828e-49	1643.05	1048.42	1492.45	1015.87	1558.64	964.745	1707.37	1012.92	1711.73	1035.86	1753.43	927.382
ENSMUSG00000027010	Slc25a12	4820.64	-0.329102	0.0219018	-15.0263	4.9393e-51	2.4007e-49	5541.34	4275.11	5368.67	4213.33	5253.9	4360.86	5246.37	4261.27	5400.45	4336.28	5403.8	4186.3
ENSMUSG00000029348	Asphd2	3263.07	-0.661512	0.044092	-15.003	7.01646e-51	3.40354e-49	3985.42	2363.98	3852.59	2582.09	4137.61	2674.19	3585.94	2468.44	4259.99	2495.34	4198.73	2552.48
ENSMUSG00000042532	Golga7b	1860.28	-0.875685	0.058397	-14.9954	7.87248e-51	3.81124e-49	2518.89	1099.65	2295.86	1197.75	2472.55	1338.72	2342.46	1470.14	2452.18	1409.95	2404.44	1320.82
ENSMUSG00000000296	Tpd52l1	341.566	-1.18479	0.0790244	-14.9928	8.18776e-51	3.95607e-49	488.842	216.82	418.719	200.724	413.135	223.3	491.502	211.552	540.985	193.894	510.349	188.965
ENSMUSG00000007080	Pole	154.103	1.49505	0.0997707	14.9849	9.22225e-51	4.44715e-49	96.1842	249.755	74.6699	229.938	67.8125	224.384	74.5537	238.849	78.3279	190.733	79.8311	244.201
ENSMUSG00000020990	Cdkl1	238.836	-1.2539	0.083696	-14.9816	9.68598e-51	4.66162e-49	324.763	129.909	357.282	126.277	294.202	134.414	352.52	166.707	359.264	150.69	344.034	125.977
ENSMUSG00000030643	Rab30	1285.47	-0.706768	0.0471977	-14.9746	1.0755e-50	5.166e-49	1722.26	985.297	1670.15	936.714	1506.48	967.997	1612.57	1001.22	1422.43	951.558	1646.04	1002.97
ENSMUSG00000001518	Itfg2	671.023	0.761695	0.0508715	14.9729	1.10346e-50	5.28991e-49	466.21	838.921	465.978	898.077	534.154	846.59	504.388	799.414	523.23	802.976	484.689	887.65
ENSMUSG00000038517	Tbkbp1	2295.71	-0.689637	0.0460676	-14.9701	1.1514e-50	5.50898e-49	2832.34	1537.87	2655.98	1752.8	2886.73	1804.83	2753.89	1797.71	3073.59	1846.21	2825.45	1781.12
ENSMUSG00000022540	Rogdi	4107.01	-0.617814	0.0412708	-14.9698	1.157e-50	5.525e-49	4868.05	3034.57	4830.86	3236.09	5234.08	3424.3	4703.33	3132.34	5350.32	3441.63	4882.05	3146.51
ENSMUSG00000032905	Atg12	1893.54	0.493517	0.0329986	14.9557	1.42983e-50	6.81457e-49	1644.18	2299.03	1515.14	2243.78	1549.25	2272.03	1580.36	2127.22	1572.82	2104.39	1570.96	2243.35
ENSMUSG00000038486	Sv2a	10860.1	-0.545228	0.0364682	-14.9508	1.539e-50	7.3207e-49	12741.6	8078.16	12844.2	8529.37	12896.9	9092.45	12922.6	9095.78	13146.6	9622.01	12830	8521.83
ENSMUSG00000007888	Crlf1	157.028	-2.35711	0.157837	-14.9338	1.98652e-50	9.43116e-49	241.026	48.4872	186.202	57.4845	331.76	42.2753	237.467	40.9456	303.912	23.183	322.175	49.4216
ENSMUSG00000042700	Sipa1l1	22200.7	0.439749	0.029467	14.9234	2.32042e-50	1.09951e-48	20138.7	25116.4	18613.6	26358	18925.9	25948.4	17657.3	24862.8	19064	25280	18603.5	25839.7
ENSMUSG00000020315	Sptbn1	31738.9	-0.427003	0.0286263	-14.9165	2.57619e-50	1.21835e-48	38655.9	26539	36070.3	26664.3	35777.9	27946.2	36624.3	28361.7	36439.2	26423.4	34928	26436.7
ENSMUSG00000055862	Izumo4	660.705	-0.785474	0.0526817	-14.9098	2.84633e-50	1.34352e-48	827.184	452.853	894.149	437.259	775.149	493.212	854.147	514.745	854.296	511.08	820.169	494.216
ENSMUSG00000039801	2410089E03Rik	2040.73	-0.497809	0.0334002	-14.9044	3.08633e-50	1.45401e-48	2337.84	1665.03	2327.06	1634.07	2397.43	1759.3	2440.02	1784.06	2433.39	1720.81	2405.39	1584.4
ENSMUSG00000024012	Mtch1	10481.4	-0.465909	0.0312698	-14.8997	3.31292e-50	1.55777e-48	12344.4	8243.75	11997.3	8645.29	12366.9	9242.04	11546.6	8861.8	12717.3	9023.46	12016.5	8770.88
ENSMUSG00000042489	Clspn	138.655	1.77516	0.119142	14.8995	3.322e-50	1.55905e-48	69.0263	241.521	52.9306	241.246	76.1587	185.361	43.2596	233	58.4848	190.733	57.9726	214.16
ENSMUSG00000019936	Epyc	92.0924	-2.02288	0.13581	-14.895	3.55425e-50	1.66487e-48	173.132	33.8496	166.353	26.3863	133.538	37.9394	127.938	42.8954	157.7	23.183	147.307	34.8858
ENSMUSG00000032601	Prkar2a	2194.82	0.600757	0.0403591	14.8853	4.10716e-50	1.9202e-48	1777.71	2636.61	1636.12	2458.64	1676.53	2675.27	1776.4	2734.58	1749.32	2546.97	1834.21	2835.44
ENSMUSG00000031422	Morf4l2	2778.07	-0.450748	0.0302888	-14.8817	4.33523e-50	2.02297e-48	3289.5	2340.2	3165.44	2296.55	3126.68	2464.98	3252.75	2443.09	3164.45	2316.19	3258.82	2218.16
ENSMUSG00000062232	Rapgef2	5050.12	-0.519209	0.0349132	-14.8714	5.05263e-50	2.35326e-48	6373.05	3992.42	5856.39	4245.37	5900.73	4262.22	5733.28	4291.49	6010.36	3843.11	5848.58	4244.44
ENSMUSG00000019852	D10Bwg1379e	2140.41	-0.715373	0.0481845	-14.8466	7.324e-50	3.40469e-48	2552.84	1543.36	2506.64	1484.23	2649.9	1654.16	2733.64	1832.8	2715.37	1571.18	2828.3	1612.5
ENSMUSG00000044933	Sstr3	652.964	-1.28676	0.0867545	-14.8322	9.06839e-50	4.20763e-48	1044.45	369.601	786.397	322.29	910.774	362.05	867.032	424.08	1002.6	315.078	989.335	441.887
ENSMUSG00000020656	Grhl1	835.216	-0.855599	0.057713	-14.8251	1.00903e-49	4.67295e-48	1177.97	569.954	1021.75	609.712	1023.45	604.862	1052.96	574.213	1071.53	518.457	1126.19	671.552
ENSMUSG00000026342	Slc35f5	739.824	-0.712312	0.0480587	-14.8217	1.06028e-49	4.90107e-48	1022.95	568.124	899.82	533.38	858.611	584.267	907.531	566.414	912.781	558.5	920.909	544.607
ENSMUSG00000006021	Kptn	845.015	0.635455	0.0429571	14.7928	1.63053e-49	7.5228e-48	640.473	981.638	662.578	1091.26	643.697	994.012	650.735	1005.12	702.862	1068.53	663.358	1035.92
ENSMUSG00000036777	Anln	1661.47	0.783739	0.0529882	14.7908	1.67891e-49	7.73147e-48	1242.47	2028.23	1309.09	2056.25	1164.29	2272.03	1308.83	1920.54	1156.12	2090.69	1116.68	2272.42
ENSMUSG00000078453	Abracl	348.22	-1.24381	0.0842155	-14.7694	2.30704e-49	1.06042e-47	520.526	232.373	568.059	212.033	469.471	221.132	472.174	199.854	503.387	170.711	425.766	183.151
ENSMUSG00000022619	Mapk8ip2	9493.67	-0.579111	0.0392127	-14.7684	2.34046e-49	1.07377e-47	11459.5	6844.93	11044.5	7365.55	11396.7	7752.64	10778.1	7961	11826.5	8016.06	11797.9	7680.7
ENSMUSG00000039611	Tmem246	1662.06	-0.561649	0.0380641	-14.7553	2.84266e-49	1.30174e-47	2030.05	1270.73	1850.68	1259.95	1978.04	1365.82	1977.98	1405.8	2037.57	1355.15	2024.29	1388.65
ENSMUSG00000074968	Ano3	3465.33	-0.910693	0.0617533	-14.7473	3.20354e-49	1.46426e-47	5054.76	2658.56	4282.65	2377.59	4248.19	2420.53	4474.15	2339.75	4215.08	2038	4957.13	2517.59
ENSMUSG00000028312	Smc2	660.097	1.02138	0.06931	14.7364	3.76516e-49	1.71776e-47	448.105	964.256	445.184	802.898	406.875	862.85	484.139	991.469	411.482	785.061	396.304	922.536
ENSMUSG00000034656	Cacna1a	6088.82	-0.60771	0.0412584	-14.7294	4.17682e-49	1.90204e-47	7349.6	4436.13	7248.66	5170.77	7583.52	4743.51	6900.36	4560.56	7397.29	4842.09	7682.79	5150.5
ENSMUSG00000062115	Rai1	3239.95	-0.614809	0.0418377	-14.6951	6.92883e-49	3.14941e-47	3886.97	2289.88	3759.02	2638.63	3927.91	2538.69	3717.56	2583.47	4223.44	2628.11	4030.52	2655.2
ENSMUSG00000024901	Peli3	615.628	-0.765374	0.0520905	-14.6932	7.12929e-49	3.23454e-47	769.473	408.025	762.768	453.279	789.755	431.425	769.468	464.05	770.746	520.564	796.41	451.578
ENSMUSG00000024085	Man2a1	1290.46	0.655327	0.0446368	14.6813	8.4957e-49	3.84736e-47	1019.55	1620.21	1084.13	1555.85	1024.49	1546.84	958.154	1688.52	935.757	1607.01	979.832	1465.2
ENSMUSG00000038630	Zkscan16	1125.17	-0.717015	0.0488524	-14.6772	9.02827e-49	4.08101e-47	1364.68	819.709	1365.8	771.799	1296.78	882.362	1390.75	900.803	1458.99	870.417	1529.15	850.827
ENSMUSG00000025986	Slc39a10	3010.72	-0.544708	0.0371227	-14.6732	9.57318e-49	4.31937e-47	3838.31	2482.91	3431.04	2322.94	3479.3	2440.04	3706.52	2596.15	3582.2	2458.45	3415.63	2375.14
ENSMUSG00000041132	N4bp2l1	722.058	-0.817964	0.0557572	-14.6701	1.00184e-48	4.51196e-47	968.631	505.914	876.19	501.34	966.067	484.54	928.7	588.837	906.515	566.93	896.199	474.835
ENSMUSG00000106944	NA	803.538	0.83055	0.0566357	14.6648	1.08371e-48	4.87172e-47	589.552	1041.1	545.374	959.331	586.317	1011.36	555.932	1178.65	633.934	1002.14	546.463	992.308
ENSMUSG00000020926	Adam11	5979.09	-0.707462	0.048244	-14.6642	1.09227e-48	4.90125e-47	7595.16	4168.99	6973.61	4593.1	7150.57	4686.06	7013.57	4325.61	7949.76	4386.86	7887.12	5018.71
ENSMUSG00000057230	Aak1	19519.6	-0.352872	0.0240784	-14.6551	1.24938e-48	5.59599e-47	23128.3	16983.3	21703.4	16930.6	21057.3	17675.4	21986.9	17220.6	21539.1	16783.5	21984.9	17241.4
ENSMUSG00000046585	Ccdc147	78.1589	2.08608	0.142452	14.6441	1.46875e-48	6.56658e-47	46.3947	123.505	25.5201	130.989	17.7356	132.246	27.6125	122.837	20.8874	131.722	23.7593	134.698
ENSMUSG00000062961	Ccdc177	532.475	-0.812094	0.0554689	-14.6405	1.54865e-48	6.91122e-47	691.395	344.9	653.126	398.622	701.077	411.913	623.122	384.109	716.439	396.219	694.721	374.054
ENSMUSG00000041488	Stx3	1246.4	-0.605913	0.0414224	-14.6277	1.87076e-48	8.33356e-47	1570.63	949.618	1534.99	1016.82	1459.53	1078.56	1541.7	956.373	1414.08	974.741	1512.04	947.732
ENSMUSG00000033557	Fam20b	2615.86	-0.50827	0.0347658	-14.6198	2.09991e-48	9.33735e-47	3338.16	2092.27	3022.72	2095.83	2978.53	2139.78	3046.58	2291.98	2999.44	2144.43	3060.19	2180.36
ENSMUSG00000038793	Lefty1	634.131	-0.818074	0.0559639	-14.6179	2.15975e-48	9.58607e-47	829.447	411.684	826.095	495.686	820.01	472.616	761.185	444.552	865.784	491.059	764.098	427.351
ENSMUSG00000036052	Dnajb5	6515.11	0.453043	0.0310035	14.6126	2.33335e-48	1.03379e-46	5800.47	7654.58	5503.84	7792.44	5750.5	7321.22	5207.72	7632.46	5442.22	7415.41	5285.01	7375.45
ENSMUSG00000032594	Ip6k1	6076.41	-0.443693	0.0303761	-14.6066	2.54772e-48	1.12674e-46	7095	4716.99	6891.37	5160.41	6947.13	5286.58	7063.28	5238.11	7101.73	5402.7	6936.75	5076.86
ENSMUSG00000022658	Tagln3	2356.29	-0.632476	0.0433429	-14.5924	3.14009e-48	1.38622e-46	3048.47	1754.69	2710.8	1734.9	2876.29	1762.56	2891.95	1917.62	2764.45	1863.07	2917.64	2033.07
ENSMUSG00000029135	Fosl2	1336.09	1.30957	0.0897505	14.5912	3.19397e-48	1.40747e-46	606.526	1799.52	684.317	1863.06	897.212	1820.01	805.365	2050.21	881.45	2220.3	641.5	1763.67
ENSMUSG00000058672	Tubb2a	7810.76	-0.603105	0.0413637	-14.5805	3.73636e-48	1.64353e-46	9791.55	5554.99	9203.31	6109.37	9241.28	6896.3	9405.74	6059.95	9631.2	6297.35	9302.22	6235.84
ENSMUSG00000030616	Sytl2	1229.92	-0.793009	0.0544409	-14.5664	4.59387e-48	2.01711e-46	1480.1	883.749	1766.56	837.765	1476.23	872.606	1630.98	969.046	1489.27	963.149	1532.95	856.641
ENSMUSG00000021488	Nsd1	5044.11	-0.379454	0.026118	-14.5284	8.00225e-48	3.50741e-46	5866.1	4422.4	5600.25	4361.28	5750.5	4632.94	5791.26	4363.63	5602.01	4320.47	5620.49	4197.93
ENSMUSG00000055629	B4galnt4	2183.13	-0.742833	0.0511925	-14.5106	1.0384e-47	4.54321e-46	2693.16	1387.83	2608.72	1598.26	2623.82	1727.87	2700.5	1680.72	2833.38	1699.74	2966.1	1677.43
ENSMUSG00000020212	Mdm1	450.654	1.08228	0.0745958	14.5085	1.06967e-47	4.67174e-46	311.184	593.74	263.708	610.655	259.774	571.259	347.917	615.159	267.359	609.081	266.104	691.902
ENSMUSG00000021311	Mtr	713.914	0.720745	0.0497841	14.4774	1.68312e-47	7.33785e-46	561.263	906.62	576.565	921.636	514.332	886.698	515.433	807.214	537.851	875.686	521.753	941.917
ENSMUSG00000014592	Camta1	7718.74	-0.531292	0.0367157	-14.4704	1.86331e-47	8.10903e-46	9607.1	5981.31	8453.77	6157.43	8840.66	6611.21	9077.15	6351.44	9268.8	6158.25	9537.91	6579.85
ENSMUSG00000074736	Syndig1	994.432	-0.600712	0.0415279	-14.4653	2.00859e-47	8.72583e-46	1240.21	825.198	1209.84	813.264	1156.99	778.3	1132.11	812.088	1216.69	741.857	1245.94	760.705
ENSMUSG00000015016	Acsf3	737.299	0.749763	0.0518509	14.46	2.16851e-47	9.40392e-46	539.763	861.792	520.799	936.714	575.885	897.538	497.025	904.703	576.493	984.225	579.726	972.927
ENSMUSG00000049971	Glt1d1	672.139	-0.864918	0.0598169	-14.4594	2.18607e-47	9.46331e-46	895.079	460.171	794.904	469.299	790.798	520.312	925.019	486.473	914.87	491.059	899.05	418.63
ENSMUSG00000028759	Hp1bp3	7238.94	-0.364029	0.0251893	-14.4517	2.44431e-47	1.05626e-45	8564.92	6190.81	8119.18	6256.38	8046.74	6385.74	7938.59	6332.92	8212.94	6612.43	8015.42	6191.27
ENSMUSG00000018501	Ncor1	8120.99	-0.365666	0.0253103	-14.4473	2.60589e-47	1.12411e-45	9723.66	7081.88	9015.21	7036.66	9066.01	7232.33	9085.43	7191.8	9101.7	6840.05	8895.46	7181.64
ENSMUSG00000024664	Fads3	619.156	-0.850328	0.0588577	-14.4472	2.61087e-47	1.12428e-45	858.868	457.427	720.234	429.72	783.495	403.242	812.728	482.573	822.965	466.822	795.46	396.342
ENSMUSG00000005469	Prkaca	4228.21	-0.480658	0.0332991	-14.4346	3.13556e-47	1.34785e-45	4928.02	3274.26	4901.75	3461.32	4793.82	3516.44	4788.93	3639.29	5171.73	3746.17	4986.59	3530.25
ENSMUSG00000015342	Xk	922.399	-0.792702	0.0549298	-14.4312	3.29322e-47	1.41315e-45	1260.58	726.394	1257.1	669.081	1077.7	660.145	1075.05	713.624	1190.58	641.748	1174.66	622.131
ENSMUSG00000030134	Rasgef1a	9501.15	-0.559587	0.0388065	-14.4199	3.87781e-47	1.6611e-45	11980	7129.45	11080.5	7557.79	11131.7	8216.59	10761.5	7704.6	11681.3	7312.14	11350.3	8108.05
ENSMUSG00000043531	Sorcs1	773.384	0.933759	0.0647842	14.4134	4.26335e-47	1.82306e-45	477.526	1019.15	519.854	974.409	534.154	953.905	616.679	1159.15	539.94	1011.62	478.036	996.184
ENSMUSG00000035781	R3hdm4	5790.47	-0.528875	0.0367063	-14.4083	4.58808e-47	1.95851e-45	6757.79	4413.25	6617.27	4698.65	6778.12	5125.07	6629.76	4549.84	7170.66	4836.82	7113.52	4794.86
ENSMUSG00000034171	Faah	5639.04	-0.59679	0.0414333	-14.4037	4.90779e-47	2.09135e-45	7019.18	4277.86	6542.6	4726.92	6725.96	4841.07	6377.57	4211.55	7024.44	4273.05	7086.91	4561.32
ENSMUSG00000041771	Slc24a4	1146.01	-0.642384	0.0446079	-14.4007	5.12324e-47	2.17937e-45	1327.34	832.517	1386.59	937.656	1352.08	911.629	1440.45	837.435	1461.08	970.526	1421.75	873.115
ENSMUSG00000046532	Ar	1437.94	-0.712765	0.0495415	-14.3872	6.22277e-47	2.64252e-45	2005.16	1074.04	1707.96	1099.74	1689.05	1138.18	1650.31	1095.78	1893.45	1019	1791.45	1091.15
ENSMUSG00000061578	Ksr2	2019.49	-0.758393	0.0527175	-14.386	6.33731e-47	2.68651e-45	2599.24	1277.14	2416.85	1517.21	2548.71	1623.81	2505.37	1533.51	2716.41	1605.95	2471.91	1417.72
ENSMUSG00000000889	Dbh	63.4868	2.94986	0.205235	14.3731	7.63546e-47	3.23125e-45	3.39474	163.759	6.61632	136.643	11.476	110.566	6.44292	103.339	13.5768	70.6028	12.3548	123.069
ENSMUSG00000033222	Ttf2	131.015	1.44365	0.100525	14.3611	9.08062e-47	3.83621e-45	54.3158	202.183	66.1632	193.185	80.3317	186.445	76.3946	178.406	68.9285	192.841	63.6748	209.315
ENSMUSG00000038664	Herc1	8699.49	-0.331546	0.0230918	-14.3577	9.52839e-47	4.01846e-45	9963.55	7798.21	9629.59	7614.33	9728.49	7935.84	9845.7	7891.78	9536.16	7560.83	9477.09	7412.27
ENSMUSG00000024855	Pacs1	2648.64	-0.503188	0.0350475	-14.3573	9.58599e-47	4.03582e-45	3201.24	2086.78	3037.84	2171.22	3059.91	2269.86	2900.23	2183.77	3240.69	2145.48	3208.45	2278.24
ENSMUSG00000066952	Myo1h	133.138	1.48421	0.103421	14.3512	1.04747e-46	4.40244e-45	63.3684	186.63	66.1632	174.338	57.3798	196.201	69.0312	201.803	79.3723	227.615	71.2778	204.47
ENSMUSG00000050071	Bex1	342.217	-0.948228	0.0661589	-14.3326	1.36941e-46	5.74568e-45	449.237	200.353	453.691	230.88	432.957	249.316	425.232	249.573	469.967	245.529	481.838	218.036
ENSMUSG00000018554	Ybx2	261.591	1.46121	0.101968	14.3301	1.4188e-46	5.94275e-45	144.842	309.221	104.916	399.564	154.404	391.318	127.938	349.988	142.035	446.8	137.804	430.259
ENSMUSG00000013236	Ptprs	13576.4	-0.632045	0.0441258	-14.3237	1.55586e-46	6.50572e-45	16854.9	9288.51	15928.3	10503.6	16783.1	10796.5	15509.9	10861.3	17499.5	11211.1	16566.9	11113.1
ENSMUSG00000059866	Tnip2	581.884	-0.844957	0.0590718	-14.3039	2.06911e-46	8.63713e-45	725.342	399.791	759.932	412.757	807.49	402.158	649.814	418.23	775.968	398.326	780.254	452.547
ENSMUSG00000041079	Rwdd2b	385.31	0.895609	0.0626503	14.2954	2.3388e-46	9.74633e-45	267.053	482.128	273.16	506.994	235.779	465.029	257.717	504.021	285.113	513.188	287.962	545.576
ENSMUSG00000079157	Fam155a	3119.46	-0.486657	0.0340451	-14.2945	2.36922e-46	9.85637e-45	3731.95	2386.85	3579.43	2565.13	3714.04	2730.55	3498.5	2640.02	3665.74	2707.14	3664.63	2549.57
ENSMUSG00000001576	Ergic1	3369.21	-0.403229	0.0282149	-14.2913	2.47792e-46	1.02911e-44	3862.08	2707.05	3820.45	2968.46	3909.13	2895.32	3718.48	2895.44	3813	2961.1	3906.02	2974.02
ENSMUSG00000038205	Prkab2	1831.9	-0.665456	0.0465709	-14.2891	2.55951e-46	1.0612e-44	2397.82	1390.58	2202.29	1315.55	2141.83	1571.77	2404.13	1365.83	2207.8	1445.78	2144.99	1394.46
ENSMUSG00000021418	Rpp40	195.415	1.0974	0.0768012	14.2888	2.57039e-46	1.06391e-44	126.737	273.541	120.984	267.633	125.192	253.652	123.336	272.971	120.103	258.175	122.598	280.056
ENSMUSG00000048911	Rnf24	1158.49	-0.555967	0.0389446	-14.2758	3.09525e-46	1.279e-44	1411.08	895.642	1413.06	942.368	1295.74	922.469	1348.41	956.373	1346.2	951.558	1465.47	953.546
ENSMUSG00000021870	Slmap	3319.75	-0.445373	0.0312095	-14.2704	3.34445e-46	1.37966e-44	4018.24	2870.81	3721.21	2751.71	3705.69	2876.89	3785.67	2880.82	3767.05	2660.78	3983.95	2814.12
ENSMUSG00000018750	Zbtb4	4165.86	-0.567158	0.0397876	-14.2546	4.19479e-46	1.72754e-44	4980.08	3116.91	5138.05	3152.22	5074.46	3364.68	4748.43	3553.49	5017.16	3649.22	4912.46	3283.14
ENSMUSG00000029206	Nsun7	617.542	-0.683938	0.0480321	-14.2392	5.23353e-46	2.15171e-44	747.973	505.914	762.768	470.242	796.014	463.945	780.513	496.222	763.436	458.392	725.132	439.949
ENSMUSG00000084845	Tmem240	563.965	-1.16551	0.0818783	-14.2347	5.57985e-46	2.29026e-44	775.131	288.179	705.111	361.869	805.404	339.287	790.638	367.536	858.474	419.402	774.552	281.994
ENSMUSG00000064023	Klk8	434.773	-0.945571	0.0664598	-14.2277	6.16618e-46	2.52669e-44	625.763	288.179	584.127	282.71	580.058	297.011	514.513	308.067	620.357	322.455	522.704	271.334
ENSMUSG00000064284	Cdpf1	301.259	0.93708	0.0658739	14.2254	6.37626e-46	2.60842e-44	193.5	425.407	217.394	381.659	198.221	369.638	220.9	401.657	193.209	410.972	207.181	395.373
ENSMUSG00000062963	Ufc1	1958.71	0.458424	0.0322325	14.2224	6.65289e-46	2.71706e-44	1647.58	2353.92	1670.15	2231.53	1626.46	2332.73	1643.86	2218.86	1733.66	2179.2	1573.81	2292.77
ENSMUSG00000089715	Cbx6	9455.72	-0.513171	0.0361034	-14.2139	7.50995e-46	3.06199e-44	10856.4	7176.11	10615.4	8016.73	11253.7	7755.9	10712.7	7847.91	11944.5	7806.36	11383.5	8099.33
ENSMUSG00000032815	Fanca	104.505	1.63703	0.115303	14.1977	9.46685e-46	3.85346e-44	48.6579	167.418	45.3691	158.318	60.5096	146.338	45.1004	148.184	36.553	173.873	55.1215	168.615
ENSMUSG00000085808	Gm14718	25.1558	3.46019	0.243835	14.1907	1.04634e-45	4.25206e-44	1.13158	61.2952	0	44.2913	0	46.6113	0.920417	58.4937	0	35.8283	0	53.2978
ENSMUSG00000040389	Wdr47	4251.22	-0.545416	0.0384728	-14.1767	1.27747e-45	5.18273e-44	5509.66	3388.62	4962.24	3281.33	4804.25	3529.45	5066.89	3728.98	4970.17	3341.52	4985.64	3445.94
ENSMUSG00000055371	Stam2	1209.77	0.591044	0.0417289	14.1639	1.53291e-45	6.2088e-44	984.473	1521.4	976.38	1355.13	985.889	1507.82	1003.25	1459.42	946.201	1481.61	886.695	1409
ENSMUSG00000033961	Zfp446	616.286	0.712882	0.0503622	14.1551	1.73678e-45	7.02295e-44	488.842	776.711	475.43	813.264	464.255	778.3	447.322	773.092	432.37	757.663	486.589	701.593
ENSMUSG00000005886	Ncoa2	3579.14	-0.377453	0.0266665	-14.1546	1.74979e-45	7.06392e-44	4171	3064.76	4071.88	3025.94	3913.3	3282.3	4001.97	3090.42	4109.6	3146.57	4004.86	3067.05
ENSMUSG00000047428	Dlk2	449.679	-1.01367	0.0717071	-14.1362	2.27072e-45	9.15186e-44	602	245.181	534.032	335.483	617.615	298.095	637.849	281.745	632.889	326.67	599.684	284.901
ENSMUSG00000056124	B4galt6	4661.71	-0.521614	0.0369436	-14.1192	2.89189e-45	1.16363e-43	5924.95	3876.23	5286.44	3744.97	5218.43	4019.41	5356.82	3921.03	5471.46	3630.25	5740.24	3750.23
ENSMUSG00000000326	Comt	1348.15	-0.495652	0.0351626	-14.096	4.01963e-45	1.61476e-43	1624.95	1083.19	1572.79	1099.74	1590.99	1094.82	1495.68	1129.9	1642.8	1132.81	1546.25	1163.83
ENSMUSG00000054733	Msra	2039.73	0.483166	0.0342796	14.0949	4.08505e-45	1.63836e-43	1827.5	2431.68	1715.52	2325.76	1670.27	2469.31	1592.32	2343.65	1706.5	2395.23	1690.71	2308.28
ENSMUSG00000038831	Ralgps1	3572.34	-0.392919	0.0278917	-14.0873	4.54551e-45	1.82006e-43	4167.6	2944	4155.05	3086.26	4029.11	3235.69	3897.04	3083.59	4073.05	3047.51	4020.07	3129.06
ENSMUSG00000034818	Celf5	8048.43	-0.56147	0.0399747	-14.0456	8.19347e-45	3.27426e-43	9756.47	5912.7	9280.81	6626.73	9852.63	6585.19	8927.12	6722.88	10388.4	6590.3	9419.12	6518.8
ENSMUSG00000040385	Ppp1ca	3792.71	-0.35724	0.0254344	-14.0455	8.204e-45	3.27426e-43	4278.5	3234.92	4067.15	3288.86	4354.61	3415.63	4279.94	3279.55	4357.12	3398.42	4227.25	3330.63
ENSMUSG00000078789	Dph1	603.698	0.74933	0.0533591	14.0431	8.487e-45	3.38171e-43	449.237	758.414	416.828	835.881	457.995	765.292	462.049	715.573	483.544	733.427	424.815	741.324
ENSMUSG00000027581	Stmn3	8464.54	-0.638964	0.0455056	-14.0414	8.69227e-45	3.45789e-43	10395.8	6028.89	10055.9	6373.24	10497.4	6601.45	10133.8	7221.05	10808.2	7240.48	10042.6	6175.76
ENSMUSG00000024578	Il17b	32.3988	3.02042	0.215256	14.0317	9.96741e-45	3.95874e-43	4.52631	59.4655	3.78076	59.3692	4.17308	54.1991	3.68167	51.6695	3.13312	77.9793	2.85111	63.9573
ENSMUSG00000032898	Fbxo21	3951.09	-0.537132	0.0383174	-14.018	1.21035e-44	4.79935e-43	4671.16	2894.6	4601.18	3138.09	4574.74	3464.41	4681.24	3181.08	4815.6	3386.83	4743.3	3260.86
ENSMUSG00000029819	Npy	1338.77	1.00489	0.0717067	14.0139	1.28189e-44	5.07483e-43	889.421	1900.15	981.106	1704.74	1062.05	1853.61	828.375	1884.47	770.746	1697.63	764.098	1728.79
ENSMUSG00000006651	Aplp1	31843.2	-0.431441	0.0307934	-14.0108	1.33855e-44	5.29063e-43	35512.3	25357.9	36329.3	26913.1	37386.6	27294.7	35087.2	26658.5	38214.6	28083.1	36980.8	28300.2
ENSMUSG00000085925	Rtl1	283.014	1.21525	0.0867749	14.0047	1.45965e-44	5.75999e-43	149.368	329.347	162.573	413.7	195.091	430.341	156.471	380.209	181.721	390.95	159.662	446.732
ENSMUSG00000069601	Ank3	13709.1	-0.280004	0.0200331	-13.9771	2.15142e-44	8.47619e-43	15362.3	12119.1	14981.2	12057.6	14999.1	12753.1	14850	12405.5	15072.4	12210.1	14957.9	12741.1
ENSMUSG00000042390	Gatad2b	2886.7	-0.383474	0.0274869	-13.9512	3.09568e-44	1.21768e-42	3443.39	2529.57	3182.45	2445.45	3251.87	2593.97	3278.52	2517.18	3223.98	2431.06	3236.96	2505.97
ENSMUSG00000001053	N4bp3	400.947	-0.893769	0.0640674	-13.9505	3.1258e-44	1.22757e-42	525.052	265.308	478.266	316.636	493.466	264.492	542.125	280.77	563.961	285.573	536.009	259.706
ENSMUSG00000049804	Armcx4	2441.32	-0.508285	0.0364446	-13.9468	3.29157e-44	1.2906e-42	3045.08	1975.17	2745.77	1934.68	2800.13	2049.81	2913.12	2064.83	3011.97	1986.36	2700	2068.92
ENSMUSG00000040811	Eml2	5257.41	-0.639345	0.0458858	-13.9334	3.97039e-44	1.55428e-42	6208.97	3624.65	6737.31	4074.8	6330.56	4342.43	6242.27	4011.7	6763.35	4478.54	6186.91	4087.46
ENSMUSG00000050967	Creg2	5686.42	-0.556222	0.039957	-13.9205	4.75482e-44	1.85839e-42	7203.63	4494.68	6596.48	4532.79	6574.68	5096.89	6830.41	4714.59	6594.16	4265.68	6852.17	4480.89
ENSMUSG00000107877	NA	371.862	-1.01652	0.0730249	-13.9203	4.77202e-44	1.86215e-42	529.579	237.862	440.458	229.938	485.12	276.416	521.876	249.573	563.961	234.992	459.029	233.541
ENSMUSG00000052848	C130026L21Rik	141.32	-1.44303	0.103715	-13.9134	5.25077e-44	2.04572e-42	228.579	67.6992	186.202	57.4845	187.788	83.4667	219.059	85.7908	214.096	69.5491	217.635	78.4931
ENSMUSG00000025375	Aatk	8437.47	-0.57064	0.0410487	-13.9016	6.19749e-44	2.41073e-42	9777.97	6084.69	10146.6	6605.06	9923.58	6694.68	9955.23	6936.38	10711.1	7423.84	10050.2	6940.34
ENSMUSG00000025190	Got1	7436.31	-0.464616	0.0334301	-13.8981	6.50021e-44	2.52449e-42	8951.92	5899.89	8680.62	5884.15	8541.25	6441.02	8423.65	6420.66	8796.74	6635.61	8372.76	6187.39
ENSMUSG00000020577	Tspan13	11581.9	0.527805	0.0380113	13.8855	7.75874e-44	3.00851e-42	10342.6	13896.6	9381	13260.1	9501.05	14038.7	8858.09	14487.9	9628.06	13456.7	9149.21	12983.3
ENSMUSG00000059540	Tcea2	780.666	-0.701751	0.0505412	-13.8847	7.83862e-44	3.03468e-42	908.658	540.678	930.066	563.536	979.63	615.702	971.96	617.109	1025.57	650.178	992.186	572.709
ENSMUSG00000021725	Parp8	1213.28	-0.495301	0.035676	-13.8833	7.99958e-44	3.09212e-42	1484.63	989.872	1476.39	1004.56	1378.16	1059.05	1385.23	995.368	1402.59	998.978	1395.14	989.401
ENSMUSG00000025318	Jph3	8560.95	-0.668949	0.0482002	-13.8786	8.5429e-44	3.29694e-42	10542.9	5976.74	9880.06	7094.15	11062.8	6527.74	9543.8	6361.19	11156	6687.25	10977.7	6920.96
ENSMUSG00000031391	L1cam	4534.07	-0.768957	0.0554106	-13.8774	8.67916e-44	3.34427e-42	6298.37	2975.1	5501.95	3153.16	5312.33	3362.51	5490.29	3575.92	6221.32	3652.38	5539.71	3325.78
ENSMUSG00000030306	Tmtc1	1911.46	-0.489075	0.0352669	-13.8678	9.92556e-44	3.81854e-42	2251.84	1573.55	2252.39	1539.83	2198.17	1609.71	2262.38	1692.42	2297.62	1639.67	2139.28	1480.71
ENSMUSG00000023967	Mrps18a	1249.43	0.508475	0.0366908	13.8584	1.13179e-43	4.34739e-42	1064.82	1467.43	1031.2	1505.9	1047.44	1452.54	1031.79	1454.54	1048.55	1394.14	962.725	1532.07
ENSMUSG00000021457	Syk	266.382	1.19379	0.0862108	13.8474	1.31949e-43	5.06044e-42	141.447	385.153	185.257	353.388	160.663	333.867	165.675	439.678	166.055	359.337	136.853	369.208
ENSMUSG00000022679	Mpv17l	1903.55	-0.525908	0.037983	-13.8459	1.3471e-43	5.15828e-42	2336.71	1632.1	2270.34	1441.82	2109.49	1608.63	2201.64	1579.33	2234.96	1511.11	2337.91	1578.58
ENSMUSG00000048349	Pou4f1	28.6044	3.37789	0.244148	13.8354	1.55897e-43	5.96027e-42	1.13158	55.8061	0	38.6371	2.08654	62.871	0.920417	74.0921	0	37.9359	0	69.7717
ENSMUSG00000001794	Capns1	3130.05	-0.459655	0.0332241	-13.835	1.56769e-43	5.98429e-42	3546.37	2496.64	3782.65	2494.45	3613.88	2650.34	3527.96	2657.57	3706.48	2735.6	3578.14	2770.52
ENSMUSG00000036620	Mgat4b	1317.12	-0.723345	0.0522997	-13.8308	1.66249e-43	6.33631e-42	1627.21	863.622	1584.14	1013.05	1643.15	956.073	1533.41	992.444	1687.7	1055.88	1785.75	1063.05
ENSMUSG00000028528	Dnajc6	7522.83	-0.546572	0.0395339	-13.8254	1.79138e-43	6.81696e-42	9600.31	5846.83	8331.84	5836.09	8477.61	6312.03	9062.42	6359.24	9054.7	5880.06	9107.4	6405.43
ENSMUSG00000015243	Abca1	2867.05	0.739286	0.0534755	13.8248	1.80671e-43	6.86468e-42	2131.89	3481.93	2393.22	3820.36	2141.83	3473.08	1854.64	3376.06	2156.63	3515.39	2167.79	3891.71
ENSMUSG00000027500	Stmn2	6894.85	-0.636458	0.0460441	-13.8228	1.85748e-43	7.04666e-42	8994.92	4962.17	8311.05	5020.94	7692.02	5790.64	8836.92	5644.65	8138.79	5487	8440.24	5418.93
ENSMUSG00000086119	Gm2415	302.636	-0.890531	0.0644469	-13.8181	1.98345e-43	7.51292e-42	380.21	201.268	387.528	199.782	410.005	220.048	398.54	198.879	389.551	240.26	399.155	206.408
ENSMUSG00000036561	Ppp6r2	2329.99	-0.391113	0.0283095	-13.8156	2.05168e-43	7.7594e-42	2636.58	1900.15	2617.23	2017.61	2633.21	2089.92	2600.18	2062.88	2701.79	2008.49	2677.19	2014.66
ENSMUSG00000035390	Brsk1	5552.42	-0.535556	0.0387688	-13.8141	2.09524e-43	7.91193e-42	6482.81	4083.91	6543.54	4634.57	6803.16	4471.43	6208.21	4673.65	6709.04	4851.57	6712.46	4454.73
ENSMUSG00000021114	Atp6v1d	4289.22	-0.386843	0.0280339	-13.7991	2.58012e-43	9.72795e-42	4998.18	3698.75	4797.78	3576.29	4711.4	3856.81	4853.36	3853.76	4765.47	3675.56	5046.47	3636.85
ENSMUSG00000022543	4930451G09Rik	152.131	1.42293	0.103119	13.799	2.58586e-43	9.73465e-42	87.1316	240.607	86.9574	252.555	67.8125	188.613	80.9967	233.975	67.8842	222.346	90.2852	206.408
ENSMUSG00000041263	Rusc1	1842.79	-0.715559	0.051896	-13.7883	2.99609e-43	1.12617e-41	2216.76	1211.27	2142.74	1352.3	2267.02	1472.05	2231.09	1477.94	2478.29	1452.1	2431.05	1380.9
ENSMUSG00000003153	Slc2a3	2593.15	-0.602032	0.0436832	-13.7818	3.28141e-43	1.23153e-41	3317.79	2001.7	2804.38	1958.24	3020.26	2188.56	3147.82	2127.22	3285.59	2052.75	3204.65	2008.84
ENSMUSG00000017929	B4galt5	1213.19	-0.489023	0.0354882	-13.7799	3.36814e-43	1.26215e-41	1361.29	944.129	1449.92	1014.93	1417.8	1011.36	1424.8	1043.14	1438.1	1045.34	1411.3	996.184
ENSMUSG00000102344	NA	132.267	-1.46188	0.106102	-13.778	3.45564e-43	1.29297e-41	226.316	65.8695	205.106	66.9081	201.351	71.5429	166.595	69.2176	198.431	55.85	181.521	78.4931
ENSMUSG00000003228	Grk5	337.193	0.995888	0.0723415	13.7665	4.05471e-43	1.51481e-41	216.132	436.385	232.517	452.337	202.394	380.478	239.308	458.201	225.584	493.166	222.387	487.433
ENSMUSG00000039485	Tspyl4	8480.07	-0.428332	0.0311279	-13.7604	4.41021e-43	1.64512e-41	10069.9	7172.45	9673.07	6799.19	9321.61	7464.3	9871.47	7611.01	9665.66	7376.42	9800.22	6935.5
ENSMUSG00000022565	Plec	5657.74	-0.851767	0.061929	-13.7539	4.82282e-43	1.7963e-41	6840.39	3310.86	6883.81	4289.66	7581.44	3927.27	7014.5	4292.47	7944.54	4412.15	7551.64	3844.22
ENSMUSG00000045967	Gpr158	3952	-0.582944	0.0423859	-13.7533	4.86898e-43	1.81074e-41	5087.58	3236.75	4664.51	3171.07	4331.65	3027.56	4773.28	3305.87	4635.97	2930.54	4978.99	3280.24
ENSMUSG00000059278	Naa38	583.819	0.665354	0.0483903	13.7497	5.11155e-43	1.89808e-41	487.71	698.948	440.458	693.583	443.389	725.184	441.8	730.197	472.056	745.018	419.113	708.376
ENSMUSG00000038453	Srcin1	8256.72	-0.689865	0.050207	-13.7404	5.81501e-43	2.15603e-41	9622.94	5434.23	10058.7	6223.4	10313.8	6446.44	9945.1	6254.93	10810.3	7083.47	10513.9	6373.45
ENSMUSG00000053550	Shisa7	9454.46	-0.690229	0.0502509	-13.7357	6.20859e-43	2.29849e-41	12345.5	6656.47	11351.7	7680.3	12001.8	8094.1	10912.5	6857.42	12354.9	7228.89	11196.3	6773.66
ENSMUSG00000028552	Eps15	10464.8	-0.555719	0.0404761	-13.7296	6.755e-43	2.49701e-41	13419.4	8654.52	12421.7	8106.25	11625.1	9170.49	12801.2	8630.75	12027	7971.8	12509.7	8239.84
ENSMUSG00000029649	Pomp	2247.66	0.417337	0.0304247	13.7171	8.0238e-43	2.96157e-41	1930.47	2652.16	1923.46	2501.04	1910.23	2561.45	2015.71	2652.69	1916.42	2582.8	1845.62	2479.8
ENSMUSG00000031016	Wee1	450.412	-0.817562	0.059627	-13.7113	8.69267e-43	3.20363e-41	569.184	332.092	586.962	302.5	593.62	332.783	537.523	355.837	591.114	343.53	578.775	281.025
ENSMUSG00000001334	Fndc5	3142.09	-0.447159	0.0326448	-13.6977	1.04776e-42	3.85565e-41	3750.05	2601.84	3861.1	2664.07	3517.9	2809.68	3492.98	2620.52	3554	2588.07	3584.8	2660.04
ENSMUSG00000041852	Tcf20	3873.65	-0.363684	0.0265647	-13.6905	1.1569e-42	4.2509e-41	4439.18	3247.73	4258.08	3332.21	4427.63	3500.18	4213.67	3458.93	4487.67	3382.61	4337.49	3398.46
ENSMUSG00000023011	Faim2	11221.4	-0.668474	0.0488579	-13.682	1.30055e-42	4.77159e-41	13583.5	7577.73	13128.7	8114.73	13657.4	8750.99	13474	8980.74	14976.3	9383.86	13961.9	9067.41
ENSMUSG00000046287	Pnma3	668.299	-0.899068	0.0657184	-13.6806	1.32572e-42	4.85668e-41	905.263	425.407	828.931	391.083	822.096	450.937	916.735	524.494	853.252	477.36	911.405	512.628
ENSMUSG00000029103	Lrpap1	5143.43	0.526404	0.0385136	13.668	1.57652e-42	5.76687e-41	4322.63	5726.07	4217.43	5753.16	4205.42	6268.67	4200.78	6068.72	4352.94	5990.7	3963.99	6650.6
ENSMUSG00000100426	RP23-149A5.3	56.4122	2.2154	0.162111	13.6659	1.6227e-42	5.92695e-41	18.1053	110.697	16.0682	103.66	22.9519	100.81	19.3287	91.6402	16.7099	82.1944	9.5037	85.2765
ENSMUSG00000050627	Gpd1l	4017.39	-0.332313	0.0243176	-13.6655	1.63132e-42	5.9496e-41	4550.08	3477.36	4564.32	3474.51	4338.96	3625.92	4393.15	3642.21	4530.48	3623.93	4494.3	3493.43
ENSMUSG00000037111	Setd7	6089.15	-0.293098	0.0214495	-13.6646	1.6532e-42	6.02046e-41	6726.1	5364.7	6672.09	5383.75	6623.72	5385.23	6802.8	5712.89	6640.12	5555.5	6772.34	5430.56
ENSMUSG00000031750	Il34	695.641	-0.933671	0.0683305	-13.6641	1.66461e-42	6.05303e-41	1003.71	399.791	852.561	425.95	888.865	502.968	878.998	541.067	958.733	472.091	917.107	505.844
ENSMUSG00000040624	Plekhg1	1448.31	-0.923524	0.0675978	-13.662	1.71133e-42	6.21369e-41	2024.39	1071.29	2308.15	953.677	1847.63	1005.94	1703.69	998.293	1695.02	958.934	1844.67	968.082
ENSMUSG00000009681	Bcr	8416.77	0.533248	0.0390672	13.6495	2.03266e-42	7.36952e-41	7065.58	9073.52	6774.17	10188.9	7072.32	9762.35	6521.15	10106.7	7282.4	10441.8	6509.08	10203.1
ENSMUSG00000040054	Baz2a	2878.63	-0.413654	0.0303088	-13.648	2.07545e-42	7.51355e-41	3264.6	2310.01	3343.13	2532.14	3272.74	2480.15	3193.85	2394.34	3371.23	2517.47	3292.08	2571.86
ENSMUSG00000055407	Map6	2679.93	-0.526298	0.0385794	-13.642	2.25434e-42	8.14915e-41	3115.24	2019.08	3070.92	2176.87	3107.9	2186.39	3218.7	2327.08	3323.19	2349.92	3157.13	2106.72
ENSMUSG00000040563	BC018242	6468.28	-0.828154	0.0607165	-13.6397	2.32547e-42	8.39393e-41	8171.13	3932.04	7638.07	4704.3	8566.28	4772.78	7368.86	4887.15	9234.34	4604.99	8814.68	4924.72
ENSMUSG00000001300	Efnb2	1398.47	0.765634	0.0561344	13.6393	2.33757e-42	8.42522e-41	1022.95	1496.7	979.216	1757.52	1040.14	1763.64	1037.31	1875.7	1134.19	1885.2	976.98	1812.12
ENSMUSG00000020900	Myh10	9330.6	-0.444673	0.0326062	-13.6377	2.39096e-42	8.60499e-41	11256.9	7346.27	10651.3	7722.71	10571.4	8297.89	10818.6	8285.64	10924.1	7889.6	10352.4	7850.28
ENSMUSG00000023034	Nr4a1	3695.76	0.944423	0.0693055	13.627	2.76866e-42	9.94974e-41	2616.21	4432.47	2180.55	5196.22	2484.02	5088.21	2134.45	4681.45	2749.83	5225.66	2883.42	4676.64
ENSMUSG00000036989	Trim3	3093.31	-0.569624	0.0418151	-13.6224	2.9454e-42	1.05694e-40	3648.21	2182.84	3560.53	2463.35	3780.81	2520.26	3598.83	2533.75	3845.38	2640.76	3763.47	2581.55
ENSMUSG00000021313	Ryr2	10274.3	-0.423053	0.031059	-13.6209	3.00656e-42	1.07731e-40	12330.8	9135.73	11576.7	8887.47	11880.7	8796.52	11134.3	8876.42	11758.6	8164.64	11976.6	8772.82
ENSMUSG00000046699	Slitrk4	1551.84	-0.673605	0.0494706	-13.6163	3.20542e-42	1.14689e-40	2127.37	1278.97	1960.32	1177.02	1771.47	1241.16	1859.24	1230.32	1867.34	1135.97	1880.78	1092.12
ENSMUSG00000028059	Arhgef2	5433.62	-0.514004	0.0378091	-13.5947	4.30449e-42	1.5379e-40	6462.45	4483.7	6276.06	4916.33	6525.65	4549.48	6170.47	4421.15	6588.94	4364.73	6357.03	4087.46
ENSMUSG00000011254	Thg1l	379.83	0.904864	0.0665942	13.5877	4.73597e-42	1.6896e-40	307.789	529.7	257.091	498.513	260.817	512.724	270.602	468.925	236.028	513.188	245.195	457.392
ENSMUSG00000021852	Slc35f4	307.756	-0.957696	0.0705194	-13.5806	5.21956e-42	1.85942e-40	415.289	200.353	437.623	178.108	398.529	218.964	398.54	243.724	389.551	200.217	407.709	204.47
ENSMUSG00000029861	Fam131b	2051.77	-0.502355	0.0369968	-13.5783	5.38351e-42	1.91505e-40	2378.58	1651.31	2210.8	1667.99	2488.2	1688.84	2516.42	1740.19	2367.59	1776.66	2479.52	1655.14
ENSMUSG00000036792	Mbd5	2008.72	-0.469913	0.0346102	-13.5773	5.46108e-42	1.93983e-40	2337.84	1622.95	2283.58	1764.11	2420.38	1746.3	2336.02	1712.89	2405.19	1655.48	2223.87	1596.03
ENSMUSG00000049421	Zfp260	2843.62	0.387567	0.0285469	13.5765	5.51888e-42	1.95753e-40	2582.26	3279.75	2407.4	3169.18	2421.43	3251.95	2407.81	3349.74	2436.52	3148.68	2525.13	3143.6
ENSMUSG00000022672	Prkdc	1785.79	0.569244	0.0420083	13.5507	7.8441e-42	2.77826e-40	1438.24	2259.69	1427.24	2019.49	1331.21	2175.55	1549.06	2228.61	1453.77	2019.03	1414.15	2113.5
ENSMUSG00000056486	Chn1	23711.1	-0.328015	0.0242357	-13.5344	9.80047e-42	3.46617e-40	27139.8	20582.4	26285.7	21759.3	25957.6	21946.3	25829.7	20610.3	26203.3	20484.3	26988.6	20746.4
ENSMUSG00000000276	Dgke	2560.97	-0.434927	0.0321547	-13.5261	1.09749e-41	3.87597e-40	3037.16	2200.22	2927.25	2174.04	2762.58	2161.46	3065.91	2220.81	2831.29	2115.98	3048.79	2186.18
ENSMUSG00000031840	Rab3a	10772	-0.463834	0.034302	-13.5221	1.15888e-41	4.08689e-40	12389.7	8331.57	12252.5	8816.8	12228.2	9382.95	12167	9069.45	13150.7	9587.23	12784.4	9103.26
ENSMUSG00000056692	D17Wsu92e	9637.75	0.431999	0.0319565	13.5184	1.2187e-41	4.29168e-40	8332.94	10334.2	8079.48	10961.6	8435.87	11106.5	7753.59	11058.2	8453.15	11272.2	8148.47	11716.8
ENSMUSG00000042198	Chchd7	842.131	0.562537	0.0416255	13.5142	1.28872e-41	4.53174e-40	635.947	990.786	677.701	992.314	646.827	1023.28	731.731	988.544	676.753	1017.95	700.423	1023.32
ENSMUSG00000052560	Cpne8	1542.38	-0.660514	0.048928	-13.4997	1.56954e-41	5.51136e-40	2061.74	1207.61	1894.16	1168.54	1801.73	1237.91	1838.07	1317.08	1963.42	1109.62	1797.15	1111.5
ENSMUSG00000029518	Rab35	2218.56	-0.423352	0.0313981	-13.4833	1.96016e-41	6.87318e-40	2507.58	1810.5	2630.46	1947.87	2569.57	1882.88	2424.38	1846.45	2613.02	1952.64	2511.83	1925.5
ENSMUSG00000047409	Ctdspl	822.929	-0.568545	0.0421923	-13.4751	2.19221e-41	7.67588e-40	998.052	689.8	941.408	656.831	963.981	648.222	1009.7	632.707	958.733	693.383	1032.1	650.233
ENSMUSG00000026344	Lypd1	1072	-0.704975	0.0523184	-13.4747	2.20395e-41	7.70599e-40	1471.05	779.455	1384.7	801.955	1328.08	797.811	1237.96	883.255	1336.8	852.503	1230.73	759.736
ENSMUSG00000001630	Stk38l	962.747	0.690129	0.0512374	13.4692	2.37297e-41	8.28514e-40	819.263	1270.73	770.329	1160.06	686.471	1185.88	752.901	1218.62	688.241	1101.19	692.82	1206.47
ENSMUSG00000035914	Cd276	283.651	-1.09775	0.0815082	-13.468	2.41252e-41	8.41125e-40	388.131	180.226	393.199	206.379	412.091	184.277	351.599	188.155	378.063	133.829	412.461	175.398
ENSMUSG00000070305	Mpzl3	203.044	1.21905	0.0905295	13.4658	2.48759e-41	8.66071e-40	114.289	306.476	107.752	286.48	138.755	272.08	140.824	277.845	110.703	256.067	106.441	318.818
ENSMUSG00000027180	Fbxo3	1623.35	-0.480387	0.0357093	-13.4527	2.96855e-41	1.03205e-39	1958.76	1362.22	1899.83	1285.39	1857.02	1349.56	1834.39	1444.8	1926.87	1399.41	1877.93	1283.99
ENSMUSG00000035545	Leng8	18516.5	0.564688	0.0420309	13.4351	3.7667e-41	1.30769e-39	14256.8	20140.5	14878.2	22912.7	15190	21886.7	14862	20650.2	15730.3	23332.7	14574.9	23782.4
ENSMUSG00000026393	Nek7	1552.54	0.624599	0.0465667	13.413	5.07419e-41	1.75913e-39	1114.6	2015.42	1337.44	1889.45	1191.41	1788.57	1266.49	1912.75	1136.28	1839.89	1264.94	1873.18
ENSMUSG00000020978	Klhdc2	2687.45	-0.407051	0.0303504	-13.4117	5.16098e-41	1.78669e-39	3144.66	2243.22	3051.07	2338.96	2967.06	2324.06	2935.21	2383.62	3134.16	2353.08	3159.98	2214.28
ENSMUSG00000061666	Gdpd1	1139.19	-0.517327	0.038579	-13.4096	5.31466e-41	1.8373e-39	1387.32	949.618	1325.16	923.521	1250.88	969.08	1399.03	963.197	1345.15	922.052	1345.72	889.589
ENSMUSG00000031169	Porcn	2208.65	-0.598596	0.0446715	-13.4	6.04926e-41	2.08831e-39	2791.6	1561.66	2654.09	1674.59	2553.92	1790.74	2556.92	1756.76	2752.96	1862.02	2670.54	1878.02
ENSMUSG00000059714	Flot1	1985.7	-0.747343	0.0558105	-13.3907	6.8523e-41	2.36222e-39	2452.13	1275.31	2379.99	1441.82	2453.77	1383.16	2468.56	1547.16	2710.14	1671.29	2500.42	1544.67
ENSMUSG00000006575	Rundc3a	7064.06	-0.482976	0.0360812	-13.3858	7.31957e-41	2.51976e-39	8159.81	5368.36	7908.4	5886.03	8408.75	5778.71	8026.95	5986.83	8679.77	6248.88	8261.57	6054.63
ENSMUSG00000019087	Atp6ap1	9033.78	-0.22783	0.0170229	-13.3838	7.52509e-41	2.58608e-39	9667.08	8226.36	9835.64	8360.69	9581.38	8435.55	9645.97	8230.07	9943.46	8396.47	9800.22	8282.48
ENSMUSG00000057411	Fam173a	1395.39	0.481113	0.0359477	13.3837	7.5333e-41	2.58608e-39	1142.89	1587.27	1128.56	1599.2	1178.89	1627.06	1148.68	1541.31	1195.81	1697.63	1187.01	1710.37
ENSMUSG00000026234	Ncl	7786.38	0.258138	0.0192955	13.3782	8.11326e-41	2.77741e-39	7260.21	8503.56	6923.51	8442.68	7014.94	8668.61	7190.29	8377.28	6989.98	8357.48	7165.79	8542.18
ENSMUSG00000042208	0610010F05Rik	1127.28	-0.700742	0.0523793	-13.3782	8.10568e-41	2.77741e-39	1442.76	889.238	1402.66	798.186	1382.33	871.522	1479.11	970.021	1282.49	813.513	1400.85	794.622
ENSMUSG00000031841	Cdh13	1428.73	0.521274	0.038984	13.3715	8.87521e-41	3.03401e-39	1219.84	1679.67	1138.95	1673.65	1147.6	1618.39	1146.84	1583.23	1216.69	1798.79	1164.2	1756.89
ENSMUSG00000029686	Cul1	3033.95	-0.399993	0.0299258	-13.3662	9.53476e-41	3.25495e-39	3610.87	2674.12	3449	2590.57	3261.26	2647.09	3546.37	2680.96	3387.94	2517.47	3465.05	2576.71
ENSMUSG00000027223	Mapk8ip1	8010.79	-0.46459	0.0347592	-13.366	9.56059e-41	3.25923e-39	9066.21	6296.94	9186.29	6724.74	9568.87	6475.71	8789.06	7115.76	9618.66	7008.65	9541.72	6736.84
ENSMUSG00000072964	Bhlhb9	1603.92	-0.57978	0.0433844	-13.3638	9.84243e-41	3.35066e-39	2060.6	1390.58	1901.72	1251.46	1823.63	1274.76	1904.34	1336.58	1853.76	1257.15	2002.43	1189.99
ENSMUSG00000042453	Reln	3301.76	0.62865	0.0470624	13.3578	1.06678e-40	3.62662e-39	2322	3991.51	2645.58	4036.16	2667.64	3754.92	2389.4	4057.52	2769.67	4315.2	2732.31	3939.19
ENSMUSG00000034269	Setd5	4123.45	-0.349477	0.0261757	-13.3512	1.1656e-40	3.95707e-39	4776.39	3535.91	4656	3574.4	4577.87	3681.21	4644.42	3759.2	4451.11	3499.58	4624.5	3700.8
ENSMUSG00000037509	Arhgef4	5392.15	-0.484527	0.0363003	-13.3477	1.22114e-40	4.1399e-39	6173.89	4441.61	6189.1	4798.54	6203.28	4443.24	6039.77	4255.42	6444.82	4305.72	6711.51	4698.93
ENSMUSG00000028973	Abcb8	1864.91	0.530366	0.039752	13.3419	1.32132e-40	4.47336e-39	1503.87	2230.41	1625.73	2219.28	1413.63	2149.54	1430.33	2153.54	1621.91	2178.15	1549.1	2303.43
ENSMUSG00000018411	Mapt	13355.9	-0.343149	0.0257214	-13.341	1.33674e-40	4.51931e-39	14977.6	11160.3	14782.8	11667.5	15017.9	11778.6	15038.7	11478.4	15174.7	12295.4	14649	12249.8
ENSMUSG00000019894	Slc6a15	1635.78	-0.733416	0.0549932	-13.3365	1.42009e-40	4.79451e-39	2171.5	1208.52	1813.82	1139.32	1924.83	1234.66	2058.97	1270.29	2095.01	1144.4	2220.06	1347.95
ENSMUSG00000017639	Rab11fip4	8516.47	-0.369656	0.0277339	-13.3287	1.57641e-40	5.31496e-39	9699.89	6973.01	9694.81	7427.75	9468.71	7556.44	9514.35	7497.92	10019.7	7674.63	9228.09	7442.31
ENSMUSG00000040490	Lrfn2	500.05	-0.813681	0.0610717	-13.3234	1.69294e-40	5.70003e-39	650.658	325.688	663.523	360.927	599.88	345.79	643.371	397.757	673.62	402.542	603.485	333.353
ENSMUSG00000058254	Tspan7	24562.9	-0.328036	0.0246246	-13.3215	1.73662e-40	5.83908e-39	27085.5	20694	28008.8	21267.4	27188.6	22310.5	26881.7	22059	28188.6	21942.7	26740.6	22388
ENSMUSG00000044835	Ankrd45	1382.99	-0.586309	0.044052	-13.3095	2.03973e-40	6.84887e-39	1647.58	1160.03	1657.86	1120.48	1625.41	1099.16	1654.91	1185.47	1729.48	1093.82	1658.4	963.236
ENSMUSG00000043999	Gpr75	237.745	-1.01155	0.0760204	-13.3063	2.12752e-40	7.13387e-39	325.895	145.462	293.009	149.837	321.327	157.177	299.135	173.531	321.667	161.227	355.438	149.234
ENSMUSG00000024256	Adcyap1	124.783	2.2263	0.167463	13.2943	2.49963e-40	8.37017e-39	21.5	200.353	46.3143	191.301	39.6442	173.437	52.4637	288.569	33.4199	257.121	27.5607	165.708
ENSMUSG00000105850	NA	29.0581	3.34723	0.251843	13.2909	2.6132e-40	8.73855e-39	0	82.3368	0	86.6979	0	35.7714	0	43.8703	0	38.9896	0.95037	60.0811
ENSMUSG00000021608	Lpcat1	1575.88	0.427121	0.0321497	13.2854	2.81364e-40	9.39601e-39	1325.08	1765.67	1393.21	1879.08	1383.37	1810.25	1285.82	1777.23	1336.8	1836.73	1336.22	1781.12
ENSMUSG00000015290	Ubl4	1521.27	-0.417522	0.0314287	-13.2847	2.8387e-40	9.46684e-39	1715.47	1306.41	1696.61	1319.32	1700.53	1258.5	1749.71	1289.79	1817.21	1302.46	1765.79	1333.41
ENSMUSG00000047205	Dusp18	730.874	-0.721282	0.054315	-13.2796	3.03962e-40	1.01231e-38	940.342	559.89	814.753	580.499	949.375	554.999	852.306	557.64	967.088	500.543	949.42	543.637
ENSMUSG00000045414	1190002N15Rik	2418.06	0.791228	0.0595862	13.2787	3.07667e-40	1.02326e-38	1727.92	3323.66	2089.81	2914.74	1715.13	3080.68	1757.08	3101.14	1599.98	3240.35	1685.96	2780.21
ENSMUSG00000109853	NA	52.0049	2.28074	0.171827	13.2735	3.29978e-40	1.09598e-38	14.7105	86.9111	20.7942	109.315	7.30288	89.9706	19.3287	84.8159	10.4437	90.6245	14.2556	75.586
ENSMUSG00000003949	Hlf	4856.6	0.9051	0.0682445	13.2626	3.81471e-40	1.2653e-38	2833.47	6113.97	3601.17	6435.43	3468.87	6113.66	3641.17	6233.48	3475.67	7558.72	3119.11	5684.45
ENSMUSG00000034021	Pds5b	4196.41	-0.544791	0.041078	-13.2623	3.82809e-40	1.26802e-38	5557.18	3564.27	4980.2	3244.57	4977.44	3468.74	4801.81	3523.27	4668.34	3357.32	4922.92	3290.9
ENSMUSG00000044068	Zrsr1	971.761	-0.564358	0.042556	-13.2615	3.86836e-40	1.27964e-38	1199.47	750.18	1168.25	734.105	1216.45	771.796	1127.51	827.686	1102.86	824.051	1149	789.776
ENSMUSG00000000394	Gcg	29.21	3.32365	0.250631	13.2611	3.8891e-40	1.28476e-38	0	48.4872	0	32.9829	0	59.619	0	92.6151	0	43.2047	1.90074	71.7098
ENSMUSG00000025499	Hras	2013.39	-0.644479	0.0486053	-13.2594	3.97827e-40	1.31246e-38	2429.5	1425.34	2448.04	1464.44	2432.9	1649.82	2341.54	1532.54	2702.83	1706.06	2399.68	1628.01
ENSMUSG00000027602	Map1lc3a	2603.06	-0.515126	0.0388791	-13.2494	4.54644e-40	1.49788e-38	3064.31	1904.73	3060.52	2166.5	3023.39	2134.36	2963.74	2208.14	3110.14	2288.8	3167.58	2144.51
ENSMUSG00000018451	6330403K07Rik	4004.38	-0.595423	0.0449658	-13.2417	5.03998e-40	1.65826e-38	4945	3007.12	4879.07	2851.61	4648.81	3258.45	4799.05	3566.17	4976.43	3246.68	4700.53	3173.64
ENSMUSG00000095332	Gm9821	292.855	1.11777	0.0844198	13.2406	5.11621e-40	1.68109e-38	205.947	435.47	173.915	428.777	183.615	330.615	161.073	430.904	193.209	365.66	177.719	427.351
ENSMUSG00000000402	Egfl6	174.99	-1.4926	0.112733	-13.2402	5.1407e-40	1.68688e-38	297.605	86.9111	302.461	74.4471	283.769	91.0545	203.412	87.7406	242.294	82.1944	241.394	106.596
ENSMUSG00000016552	Foxred2	878.996	0.528469	0.0399432	13.2305	5.84928e-40	1.91683e-38	718.552	1070.38	733.467	1046.03	738.635	1065.55	702.278	1042.16	734.193	973.687	688.068	1034.95
ENSMUSG00000019817	Plagl1	340.719	0.848813	0.0642028	13.2208	6.65375e-40	2.17755e-38	231.974	447.363	228.736	422.181	237.865	448.769	241.149	409.456	251.694	422.563	259.451	487.433
ENSMUSG00000021062	Rab15	4253.69	-0.615273	0.0465458	-13.2187	6.84629e-40	2.23758e-38	5363.68	3026.34	4668.29	3301.12	5163.14	3274.71	5101.87	3306.85	5266.77	3553.33	5361.04	3657.2
ENSMUSG00000003208	Ccdc94	273.514	0.913219	0.0691006	13.2158	7.11486e-40	2.32227e-38	195.763	361.367	191.873	338.31	167.966	345.79	184.083	353.887	181.721	365.66	208.131	387.62
ENSMUSG00000030350	Prmt8	1985.74	-0.405951	0.0307177	-13.2155	7.13719e-40	2.32646e-38	2329.92	1735.48	2174.88	1724.53	2302.5	1709.44	2213.6	1736.29	2340.44	1622.81	2229.57	1709.41
ENSMUSG00000040724	Kcna2	6294.88	-0.442322	0.0334775	-13.2125	7.43164e-40	2.41923e-38	7346.21	5264.07	7223.14	5151.93	6957.56	5335.36	7575.03	5646.6	7049.51	5586.05	7382.47	5020.65
ENSMUSG00000022750	Klhl22	2316.64	-0.403643	0.0305735	-13.2024	8.50168e-40	2.76389e-38	2806.31	1991.64	2535	2007.24	2615.48	1997.78	2539.43	1985.86	2722.68	2003.22	2623.97	1971.05
ENSMUSG00000025369	Smarcc2	8143.25	-0.461124	0.0349374	-13.1986	8.94259e-40	2.90338e-38	9415.87	6181.67	9479.3	6863.27	9650.24	6894.13	9252.03	6809.65	9667.75	7313.19	9168.22	7023.68
ENSMUSG00000025162	Csnk1d	4255.14	-0.385163	0.0292066	-13.1875	1.03538e-39	3.35712e-38	4753.76	3411.49	4794.94	3724.24	4813.64	3806.95	4813.78	3648.06	4941.97	3854.7	4806.02	3692.08
ENSMUSG00000041205	Map6d1	1791.33	-0.426707	0.0323658	-13.1839	1.08654e-39	3.51834e-38	1990.45	1568.06	2174.88	1555.85	2032.29	1552.26	2085.66	1489.64	1982.22	1485.82	2064.2	1514.63
ENSMUSG00000039358	Drd5	277.673	-1.23742	0.0938769	-13.1813	1.1241e-39	3.63517e-38	469.605	142.717	366.733	158.318	359.928	190.781	363.565	190.105	421.926	149.636	378.247	140.512
ENSMUSG00000000085	Scmh1	1190.13	-0.560187	0.0425228	-13.1738	1.24192e-39	4.01092e-38	1448.42	910.279	1319.48	963.1	1416.76	985.34	1380.62	963.197	1538.36	1011.62	1415.1	929.32
ENSMUSG00000037855	Zfp365	11578.6	-0.577028	0.0438426	-13.1614	1.4643e-39	4.72291e-38	14684.5	8633.47	13741.2	8720.67	13800.4	9218.19	13231	10276.4	14526.2	9715.79	13293.8	9101.32
ENSMUSG00000029822	Osbpl3	1389.21	0.695202	0.0528601	13.1517	1.66348e-39	5.35827e-38	1112.34	1754.69	1131.39	1718.88	1095.43	1594.54	1053.88	1881.55	929.491	1766.12	1023.55	1608.62
ENSMUSG00000063870	Chd4	6086.46	-0.385683	0.0293385	-13.146	1.79527e-39	5.77522e-38	6912.81	5073.78	6782.68	5461.02	6896.01	5316.93	6684.07	5088.95	7022.36	5124.5	7089.76	5584.64
ENSMUSG00000002210	Smg9	1137.39	0.559143	0.0425569	13.1387	1.97536e-39	6.34622e-38	891.684	1259.75	893.204	1373.03	957.721	1328.96	881.759	1344.38	985.887	1431.02	900	1401.25
ENSMUSG00000046387	Pcdhb17	478.982	-0.728672	0.0554659	-13.1373	2.01281e-39	6.4581e-38	640.473	353.133	635.167	355.273	559.192	365.302	571.579	388.008	606.78	353.014	579.726	340.137
ENSMUSG00000040415	Dtx3	5493.42	-0.509267	0.0388581	-13.1058	3.04998e-39	9.77308e-38	6388.89	4188.2	6544.49	4331.12	6525.65	4420.48	6095.92	4746.77	6781.11	4872.65	6412.15	4613.65
ENSMUSG00000018634	Crhr1	267.035	-1.02957	0.078593	-13.1001	3.28879e-39	1.05245e-37	368.895	159.185	352.556	148.894	333.846	175.605	355.281	193.029	389.551	206.54	361.141	159.893
ENSMUSG00000109324	NA	1474.9	-0.435002	0.0332135	-13.0972	3.41829e-39	1.09247e-37	1674.74	1191.14	1757.11	1294.81	1669.23	1302.95	1666.87	1230.32	1735.75	1256.1	1672.65	1247.17
ENSMUSG00000097178	2310002F09Rik	216.651	-1.28398	0.0980846	-13.0905	3.73122e-39	1.19093e-37	336.079	116.186	370.514	109.315	320.284	131.162	256.796	134.536	293.468	134.883	283.21	113.379
ENSMUSG00000029095	Ablim2	3037.82	-0.460877	0.0352277	-13.0828	4.12952e-39	1.31635e-37	3412.84	2368.56	3494.36	2572.66	3452.18	2599.39	3410.14	2524	3759.74	2686.07	3594.3	2579.61
ENSMUSG00000061306	Slc38a10	2362.28	0.436568	0.0334358	13.0569	5.80308e-39	1.84743e-37	1994.97	2657.65	2043.5	2673.5	2051.07	2561.45	1953.12	2788.2	2028.17	2714.52	1968.22	2912.97
ENSMUSG00000074934	Grem1	825.306	0.878411	0.067279	13.0562	5.85482e-39	1.86149e-37	609.921	1230.48	581.291	1178.9	617.615	1030.87	544.887	1035.34	543.073	1045.34	571.172	914.784
ENSMUSG00000110710	NA	2247.95	-0.533361	0.0409236	-13.0331	7.93173e-39	2.51855e-37	2770.1	1753.77	2781.69	1773.54	2460.03	1979.35	2585.45	1920.54	2684.04	1825.14	2683.85	1757.86
ENSMUSG00000030451	Herc2	13569.8	0.283719	0.0217755	13.0293	8.34007e-39	2.64479e-37	12502.8	14959.7	11966.1	15222.1	12528.6	15227.8	12410.9	14642	12163.8	14867.7	11855.9	14490.2
ENSMUSG00000025393	Atp5b	26504.4	-0.314453	0.0241504	-13.0206	9.34284e-39	2.95897e-37	29616.8	22912.5	29372.7	23364.1	29963.7	23281.8	28408.7	24067.2	29542.1	24974.4	29420.6	23128.3
ENSMUSG00000073433	Arhgdig	830.491	-0.945515	0.0726368	-13.017	9.79058e-39	3.09678e-37	1122.53	474.809	1113.43	531.496	1072.48	561.503	1105.42	599.561	1077.79	708.136	1094.83	503.906
ENSMUSG00000029004	Kmt2e	3994.1	-0.340135	0.0261447	-13.0097	1.07776e-38	3.40459e-37	4591.95	3346.53	4524.62	3561.21	4492.32	3681.21	4377.5	3499.88	4398.89	3520.66	4396.41	3538
ENSMUSG00000028100	Nudt17	329.847	-0.826286	0.0635229	-13.0077	1.10635e-38	3.49041e-37	433.395	229.628	445.184	217.687	423.567	255.82	390.257	241.774	439.681	247.637	405.808	227.727
ENSMUSG00000093930	Hmgcs1	5144.42	-0.706986	0.0543663	-13.0041	1.15903e-38	3.65192e-37	6977.31	4179.97	6106.87	3425.51	6072.87	4053.01	6872.75	4097.49	6144.04	3587.05	6186.91	4029.31
ENSMUSG00000033955	Tnks1bp1	3848.91	-0.47308	0.0364339	-12.9846	1.49583e-38	4.70708e-37	4521.79	3063.84	4133.31	3318.08	4599.77	3199.92	4361.85	3288.32	4808.29	3153.94	4442.03	3295.74
ENSMUSG00000024247	Pkdcc	233.663	-0.971086	0.0748154	-12.9798	1.5936e-38	5.00831e-37	289.684	139.058	295.844	157.375	328.63	155.01	317.544	180.356	323.755	152.797	309.821	154.079
ENSMUSG00000026432	Avpr1b	154.059	1.75686	0.135409	12.9744	1.70897e-38	5.36402e-37	84.8684	262.563	51.9854	236.534	65.726	228.72	54.3046	226.176	74.1504	180.195	62.7244	320.756
ENSMUSG00000031780	Ccl17	74.9917	2.02471	0.156059	12.974	1.71718e-38	5.38291e-37	16.9737	146.377	34.0268	130.989	25.0385	123.574	21.1696	144.285	27.1537	100.109	31.3622	98.8432
ENSMUSG00000021215	Net1	1018.51	0.824787	0.0635896	12.9705	1.79922e-38	5.63288e-37	675.552	1495.79	677.701	1403.19	729.245	1321.37	787.877	1180.6	777.013	1230.81	738.438	1204.53
ENSMUSG00000023004	Tuba1b	654.566	-0.611729	0.0472026	-12.9596	2.07207e-38	6.47886e-37	789.842	472.979	821.369	503.225	779.322	514.892	795.24	532.293	788.501	569.038	777.403	510.69
ENSMUSG00000064302	Clasp1	3054.99	-0.332404	0.025663	-12.9527	2.26885e-38	7.0851e-37	3408.31	2607.33	3405.52	2681.04	3369.76	2722.96	3372.41	2642.94	3509.09	2800.93	3370.01	2769.55
ENSMUSG00000020908	Myh3	74.9604	2.04631	0.158201	12.9348	2.86243e-38	8.92737e-37	16.9737	105.208	36.8624	98.9487	28.1683	146.338	25.7717	124.787	16.7099	143.313	27.5607	128.884
ENSMUSG00000005357	Slc1a6	195.545	-1.10271	0.0853356	-12.922	3.38295e-38	1.05374e-36	265.921	121.676	263.708	109.315	273.337	114.902	235.627	135.51	270.492	120.13	303.168	132.76
ENSMUSG00000036928	Stag3	128.499	1.3912	0.107676	12.9202	3.46358e-38	1.07749e-36	70.1579	186.63	65.2181	173.396	57.3798	197.285	68.1108	176.456	72.0617	169.658	78.8807	226.758
ENSMUSG00000020080	Hkdc1	243.749	0.947529	0.0733393	12.9198	3.48025e-38	1.0813e-36	167.474	296.413	180.531	328.886	156.49	314.355	168.436	310.992	151.434	355.122	164.414	330.446
ENSMUSG00000039145	Camk1d	6904.12	-0.703462	0.054491	-12.9097	3.96963e-38	1.23179e-36	9350.23	5168.01	8542.62	5326.26	7843.3	5452.43	8347.26	4940.77	8035.4	4723.01	9315.53	5804.61
ENSMUSG00000038569	Rad9b	217.559	0.978611	0.0758184	12.9073	4.0941e-38	1.26881e-36	160.684	300.987	136.107	274.229	143.971	303.515	151.869	276.87	134.724	276.089	143.506	308.158
ENSMUSG00000064310	Zpld1	44.7129	2.3661	0.183415	12.9003	4.48576e-38	1.38844e-36	14.7105	82.3368	17.9586	79.1589	6.25962	73.7108	9.20417	68.2427	5.22186	93.7859	14.2556	71.7098
ENSMUSG00000033436	Armcx2	2125.99	-0.438175	0.0339754	-12.8969	4.68825e-38	1.44928e-36	2513.24	1756.52	2391.33	1756.57	2358.83	1854.69	2488.81	1907.87	2554.53	1820.92	2378.78	1729.76
ENSMUSG00000030499	Kctd15	538.449	-0.6707	0.0520133	-12.8948	4.81629e-38	1.48699e-36	678.947	399.791	662.578	405.218	671.865	408.661	649.814	417.255	675.709	471.037	635.798	384.713
ENSMUSG00000026228	Htr2b	35.396	2.66309	0.206571	12.8918	5.00326e-38	1.54278e-36	11.3158	80.5071	2.83557	56.5421	6.25962	55.2831	8.28375	76.0419	4.17749	54.7962	4.75185	63.9573
ENSMUSG00000059995	Atxn7l3	5494.46	-0.540573	0.0419435	-12.8881	5.25053e-38	1.61699e-36	6515.63	3947.59	6353.56	4373.53	6791.68	4602.59	6204.53	4608.33	6760.22	4775.7	6482.47	4517.71
ENSMUSG00000027966	Col11a1	1843.46	-1.00107	0.0777029	-12.8833	5.59175e-38	1.71992e-36	2775.76	1383.26	2741.05	1350.41	2333.79	1334.38	2332.34	1049.96	2279.86	1129.65	2367.37	1043.67
ENSMUSG00000051736	Fam229b	462.755	0.853885	0.0663181	12.8756	6.17606e-38	1.89726e-36	365.5	647.716	328.926	566.363	307.764	600.526	346.997	606.385	307.045	521.618	310.771	643.45
ENSMUSG00000006435	Neurl1a	4016.88	-0.785581	0.0610262	-12.8729	6.39925e-38	1.96337e-36	4945	2589.95	4500.05	2921.34	5395.79	2840.03	4614.97	3019.25	5593.66	3160.27	5540.66	3081.58
ENSMUSG00000038530	Rgs4	5901.27	0.860663	0.066892	12.8665	6.95076e-38	2.12992e-36	4285.29	8186.11	3980.19	7042.32	3882	6418.26	4253.25	8890.07	4465.73	7070.82	4121.75	8219.49
ENSMUSG00000021577	Sdha	10707.4	-0.282737	0.0219768	-12.8653	7.06074e-38	2.16092e-36	12036.6	9586.75	11922.6	9379.39	11606.4	9603	11737.2	9738.23	11872.4	10038.2	11355	9612.98
ENSMUSG00000022433	Csnk1e	1996.14	-0.445966	0.0346819	-12.8588	7.68067e-38	2.34772e-36	2255.24	1564.4	2264.67	1700.03	2370.31	1656.33	2295.52	1685.59	2309.11	1826.19	2323.65	1702.62
ENSMUSG00000094002	Gm9866	523.133	-0.860991	0.0669648	-12.8574	7.8194e-38	2.38715e-36	753.631	343.07	603.031	335.483	661.433	375.058	731.731	383.134	663.176	417.294	649.103	361.456
ENSMUSG00000043614	Vps37d	405.518	-0.977764	0.0760615	-12.8549	8.07073e-38	2.46082e-36	517.131	211.331	504.731	261.978	549.803	299.179	528.319	297.343	579.626	299.272	561.669	255.829
ENSMUSG00000033644	Piwil2	91.4498	1.4779	0.114983	12.8532	8.24733e-38	2.51155e-36	39.6053	144.547	47.2595	131.932	44.8606	128.994	47.8617	137.46	45.9524	126.453	52.2704	150.203
ENSMUSG00000032047	Acat1	2223.5	-0.458541	0.0356912	-12.8475	8.88818e-38	2.70335e-36	2636.58	1899.24	2564.3	1759.4	2406.82	1926.24	2625.95	1915.67	2610.93	1954.75	2605.91	1776.27
ENSMUSG00000056856	Jakmip3	1181.26	-0.639346	0.0497883	-12.8413	9.62762e-38	2.92463e-36	1511.79	839.836	1391.32	957.446	1383.37	952.821	1426.65	1023.64	1468.39	920.998	1464.52	834.353
ENSMUSG00000054204	Fam150b	65.2373	1.86619	0.145364	12.8381	1.00321e-37	3.04374e-36	24.8947	104.293	23.6297	92.3521	19.8221	115.986	23.0104	116.987	26.1093	108.539	35.1637	92.0598
ENSMUSG00000099468	RP23-17D18.2	78.4618	1.98965	0.155021	12.8347	1.04771e-37	3.17482e-36	30.5526	137.228	27.4105	113.084	31.2981	105.146	22.09	180.356	31.3312	120.13	25.66	117.255
ENSMUSG00000038371	Sbf2	2324.67	-0.454602	0.0354517	-12.8231	1.2167e-37	3.68235e-36	2818.76	1977.91	2673	1948.82	2750.06	1979.35	2547.71	1886.42	2831.29	1975.83	2520.38	1986.55
ENSMUSG00000035107	Dcbld2	672.857	0.623935	0.0486581	12.8228	1.22153e-37	3.69241e-36	523.921	806.901	498.115	751.067	544.587	886.698	548.568	807.214	532.63	838.804	520.803	814.972
ENSMUSG00000028556	Dock7	1385.7	-0.423769	0.0330709	-12.8139	1.36998e-37	4.13605e-36	1609.1	1175.59	1564.29	1193.98	1624.37	1199.97	1554.58	1242.99	1601.02	1120.16	1580.47	1161.89
ENSMUSG00000045045	Lrfn4	764.934	-0.848652	0.0662642	-12.8071	1.4964e-37	4.51218e-36	1002.58	450.108	968.819	596.519	1080.83	518.144	879.918	564.465	1028.71	582.737	961.775	544.607
ENSMUSG00000025104	Hdgfrp3	2281.68	-0.45688	0.0356791	-12.8053	1.53184e-37	4.61336e-36	2795	1995.3	2632.35	1842.33	2588.35	1999.95	2602.94	2018.03	2593.18	1867.29	2639.18	1806.31
ENSMUSG00000005553	Atp4a	50.8039	2.15865	0.168784	12.7894	1.87847e-37	5.65039e-36	10.1842	86.9111	15.123	69.7352	12.5192	93.2225	13.8062	90.6653	20.8874	75.8717	20.9081	99.8122
ENSMUSG00000025507	Pidd1	114.837	1.42985	0.111838	12.785	1.98926e-37	5.97631e-36	63.3684	145.462	51.9854	167.742	68.8558	152.842	61.6679	182.305	50.1298	190.733	63.6748	179.274
ENSMUSG00000021905	Dph3	842.893	0.530496	0.0415379	12.7714	2.36912e-37	7.10881e-36	711.763	1043.85	652.181	1001.74	663.519	947.401	698.596	1013.89	715.395	971.579	693.77	1001.03
ENSMUSG00000026764	Kif5c	27036.7	-0.337319	0.0264181	-12.7685	2.45829e-37	7.36738e-36	31494.1	23444	30290.5	23154	29106.2	24519.7	30913.1	24389.9	29053.4	23346.4	30287.3	24441.4
ENSMUSG00000008855	Hdac5	7428.91	0.560113	0.0438826	12.7639	2.60808e-37	7.80673e-36	5850.26	8143.11	5750.53	8993.96	6304.48	8471.32	5747.08	8787.71	6509.57	9233.17	5808.66	9547.09
ENSMUSG00000019986	Ahi1	6578.19	-0.456849	0.0357929	-12.7637	2.61581e-37	7.82036e-36	8085.13	5405.87	7106.88	5637.25	7393.65	5891.45	7731.5	5653.42	7753.42	5257.28	7625.77	5396.64
ENSMUSG00000000804	Usp32	4237.03	-0.440099	0.0344812	-12.7635	2.62294e-37	7.83212e-36	5294.66	3676.8	4739.18	3444.36	4760.44	3660.61	4929.75	3765.05	4772.78	3445.84	4792.72	3562.23
ENSMUSG00000001802	Lrp3	2273.68	-0.612961	0.0480379	-12.7599	2.74417e-37	8.18415e-36	2793.87	1586.36	2719.31	1773.54	2868.99	1762.56	2597.42	1866.92	2890.82	1992.69	2649.63	1782.08
ENSMUSG00000095276	Gfy	51.834	2.3528	0.184422	12.7577	2.8243e-37	8.41291e-36	12.4474	75.018	9.45189	65.0234	17.7356	97.5584	12.8858	104.314	15.6656	83.2481	11.4044	117.255
ENSMUSG00000043004	Gng2	6254.59	-0.573273	0.0449628	-12.7499	3.1199e-37	9.28216e-36	8070.42	4994.19	7148.47	4901.26	7079.62	5352.71	7674.43	4957.34	7164.39	4558.63	7803.49	5350.13
ENSMUSG00000037703	Lzts3	5722.84	-0.700662	0.0549807	-12.7438	3.37558e-37	1.00307e-35	6942.23	3926.55	6490.61	4476.25	7703.5	4318.59	6323.26	4511.82	7887.1	4536.5	7257.03	4300.65
ENSMUSG00000037466	4930427A07Rik	90.837	1.44303	0.113239	12.7432	3.40104e-37	1.00941e-35	45.2631	130.824	47.2595	134.759	43.8173	125.742	45.1004	137.46	50.1298	147.528	50.3696	131.791
ENSMUSG00000003575	Crtc1	7074.94	-0.612511	0.048088	-12.7373	3.66909e-37	1.08765e-35	8260.52	5013.4	8156.04	5968.02	8788.5	5388.48	8138.32	5345.35	9294.91	5793.65	8763.36	5988.73
ENSMUSG00000024862	Klc2	7048.65	-0.498227	0.0391514	-12.7257	4.25809e-37	1.26073e-35	8143.97	5240.28	8295.93	5896.4	8513.08	5757.03	7901.78	5984.88	8371.68	6374.28	8333.8	5770.7
ENSMUSG00000033065	Pfkm	9376.19	-0.398991	0.0313598	-12.723	4.4068e-37	1.30319e-35	10364.1	7616.16	10715.6	7755.69	10675.8	7959.68	10572.8	8387.03	11110	8576.66	10572.9	8207.86
ENSMUSG00000020848	Doc2b	4149.18	-0.763695	0.0600567	-12.7162	4.80481e-37	1.41918e-35	5363.68	2923.87	5420.66	3365.2	5507.42	3390.7	4759.47	3043.62	5275.12	3106.53	5090.18	2543.76
ENSMUSG00000030309	Caprin2	516.794	0.714474	0.0562082	12.7112	5.12389e-37	1.51161e-35	409.631	648.631	424.39	643.637	366.187	694.833	393.018	611.26	345.687	644.91	399.155	620.192
ENSMUSG00000026721	Rabgap1l	4961.27	-0.620279	0.0488463	-12.6986	6.01985e-37	1.7738e-35	6500.92	4144.29	6076.62	3590.42	5595.05	4112.63	5992.83	4077.01	5655.27	3560.7	6303.8	3925.62
ENSMUSG00000021301	Hecw1	862.662	-0.634452	0.0499805	-12.694	6.38493e-37	1.87912e-35	1090.84	672.417	983.942	625.732	1000.5	678.573	1046.51	744.82	1113.3	693.383	1071.07	630.852
ENSMUSG00000075585	6330403L08Rik	706.892	-0.655786	0.0516633	-12.6935	6.429e-37	1.88921e-35	914.316	535.189	792.069	546.574	826.269	557.167	886.361	569.339	932.624	571.145	846.78	504.875
ENSMUSG00000013089	Etv5	2098.13	0.686634	0.0540939	12.6934	6.43463e-37	1.88921e-35	1618.16	2405.15	1627.62	2714.02	1721.39	2587.47	1512.24	2663.41	1656.37	2878.91	1482.58	2310.22
ENSMUSG00000030042	Pole4	1134.2	0.50561	0.0398448	12.6895	6.76337e-37	1.98336e-35	909.789	1352.15	1017.97	1288.22	905.558	1322.46	904.77	1401.9	962.911	1319.32	916.157	1309.19
ENSMUSG00000032356	Rasgrf1	22682.6	-0.39133	0.030859	-12.6813	7.51167e-37	2.20017e-35	26064.8	18974.1	26601.4	20330.6	25949.2	20003.8	23761.5	19366.3	26392.3	20087	25735.1	18924.6
ENSMUSG00000016262	Sertad4	629.734	-0.796105	0.0628231	-12.6722	8.43421e-37	2.46743e-35	839.631	441.874	829.876	441.028	839.832	435.761	728.97	548.866	812.521	436.262	760.296	441.887
ENSMUSG00000027406	Idh3b	6503.93	-0.308258	0.0243456	-12.6618	9.63119e-37	2.81426e-35	7328.1	5749.85	7113.49	5711.69	7267.41	6037.78	7043.03	5872.77	7472.48	5785.22	6962.41	5702.86
ENSMUSG00000006932	Ctnnb1	14538.2	0.210151	0.0166017	12.6584	1.005e-36	2.93315e-35	13763.4	15615.6	13497.3	15363.4	13325.7	15557.3	13320.3	15901.5	13718.9	15594.8	13261.5	15538.7
ENSMUSG00000006818	Sod2	2621.94	-0.449205	0.035493	-12.6562	1.03428e-36	3.01502e-35	3171.81	2247.8	3004.76	2127.87	3101.64	2140.87	2917.72	2392.39	2926.33	2246.65	3052.59	2132.88
ENSMUSG00000026787	Gad2	6032.64	0.360146	0.0284723	12.649	1.13342e-36	3.3001e-35	5406.68	6889.76	5499.11	6805.78	5143.32	6614.46	5030.08	7044.6	5165.46	6714.65	5445.62	6632.18
ENSMUSG00000005103	Wdr1	5438.38	-0.409036	0.0323463	-12.6455	1.18428e-36	3.44411e-35	6534.87	4386.72	5970.76	4577.08	6171.98	4967.89	6071.99	4724.34	6335.16	4620.8	6157.45	4741.57
ENSMUSG00000019370	Calm3	45115	-0.493374	0.0390559	-12.6325	1.39777e-36	4.06016e-35	53525.9	33607.1	50534.5	37285.7	54362.7	39441.8	50283.3	36954.4	55496.9	38598.7	52576.4	38712.6
ENSMUSG00000019861	Gopc	1422.56	-0.422846	0.0335001	-12.6222	1.59236e-36	4.61991e-35	1644.18	1178.33	1603.99	1210.94	1581.6	1265.01	1619.01	1271.26	1664.73	1172.85	1667.9	1190.96
ENSMUSG00000049106	Dcaf5	2718.31	-0.406355	0.032198	-12.6205	1.6278e-36	4.71715e-35	3111.84	2276.16	3037.84	2265.45	3131.89	2278.53	3067.75	2494.76	3217.71	2439.49	3033.58	2264.67
ENSMUSG00000013698	Pea15a	10420.3	-0.338109	0.0267935	-12.6191	1.65771e-36	4.79818e-35	11643.9	8934.46	11336.6	9051.45	11332	9169.41	11875.2	9399.94	12182.6	9003.44	11464.3	9650.78
ENSMUSG00000061731	Ext1	2090.12	0.407633	0.0323101	12.6163	1.71788e-36	4.96647e-35	1942.92	2401.49	1839.34	2429.42	1718.26	2364.17	1727.62	2374.85	1775.43	2336.22	1775.29	2396.46
ENSMUSG00000026696	Vamp4	1952.7	-0.479567	0.0380169	-12.6146	1.755e-36	5.06783e-35	2374.05	1658.63	2253.33	1561.5	2287.89	1658.49	2291.84	1786.98	2238.09	1535.35	2212.46	1573.74
ENSMUSG00000020859	Spag9	11471.2	-0.27375	0.0217045	-12.6126	1.80021e-36	5.19227e-35	12362.5	10591.3	12859.3	10152.1	12210.4	10351	12839.8	10742.4	12556.5	10236.4	12517.3	10235.1
ENSMUSG00000020620	Abca8b	1075.58	-0.667516	0.0529255	-12.6124	1.80509e-36	5.20022e-35	1425.79	897.471	1379.98	783.108	1179.94	879.11	1327.24	836.46	1271	768.201	1351.43	807.219
ENSMUSG00000036591	Arhgap21	8909.9	-0.390444	0.0309587	-12.6118	1.81864e-36	5.23313e-35	10350.5	7652.75	10006.7	8262.68	9995.56	7706.03	9770.22	7645.13	10314.2	7171.98	10242.1	7800.86
ENSMUSG00000035329	Fbxo33	1629.53	0.502934	0.0399	12.6048	1.98553e-36	5.70665e-35	1408.82	1962.36	1241.98	1849.87	1298.87	1953.34	1366.82	1990.74	1329.49	1889.42	1435.06	1827.63
ENSMUSG00000015829	Tnr	7609.26	-0.263705	0.0209216	-12.6044	1.99618e-36	5.73055e-35	8357.84	7069.99	8317.66	7040.43	8423.36	6951.58	8129.12	6889.59	8450.01	6657.74	8152.27	6871.54
ENSMUSG00000060380	C030014I23Rik	358.889	-0.897985	0.0712443	-12.6043	1.9992e-36	5.73252e-35	461.684	243.351	420.609	228.995	441.303	275.332	454.686	265.172	509.653	237.099	525.555	243.232
ENSMUSG00000015942	Gtf2ird2	624.584	0.6996	0.0555463	12.5949	2.2528e-36	6.45217e-35	492.237	746.521	429.116	806.667	485.12	802.147	448.243	708.749	501.298	749.233	492.292	833.384
ENSMUSG00000021027	Ralgapa1	6001.01	-0.423045	0.0336426	-12.5747	2.90915e-36	8.32228e-35	7207.02	5178.99	6715.57	4982.3	6561.12	5361.38	6997.01	5349.25	6757.09	4783.08	7031.79	5087.52
ENSMUSG00000043313	Pcdhb19	275.473	-0.892672	0.071105	-12.5543	3.76651e-36	1.07624e-34	364.368	208.587	382.802	175.28	370.361	190.781	338.713	207.653	326.888	186.518	374.446	179.274
ENSMUSG00000102205	NA	88.6186	-1.643	0.130876	-12.5539	3.78446e-36	1.08011e-34	168.605	32.0199	140.833	37.6947	129.365	44.4433	125.177	51.6695	125.325	31.6132	132.101	44.5763
ENSMUSG00000085609	1700016P03Rik	69.6371	1.70718	0.136028	12.5502	3.96696e-36	1.13088e-34	30.5526	96.9745	22.6845	105.545	22.9519	113.818	34.9758	116.013	35.5086	114.861	35.1637	106.596
ENSMUSG00000062563	Cys1	306.827	-0.865955	0.0690288	-12.5448	4.24264e-36	1.20807e-34	445.842	223.224	384.692	216.745	408.962	236.308	361.724	193.029	393.728	213.916	392.503	211.253
ENSMUSG00000041078	Grid1	2263.48	-0.496076	0.0395708	-12.5364	4.71787e-36	1.34183e-34	2763.31	1800.43	2568.08	1847.98	2578.96	1846.02	2498.01	1947.84	2808.32	1797.74	2692.4	2012.72
ENSMUSG00000067242	Lgi1	2336.51	-0.802497	0.0640178	-12.5355	4.77183e-36	1.35561e-34	3160.5	1752.86	2554.85	1738.67	2870.03	1689.93	3140.46	1778.21	2917.97	1406.79	3234.11	1793.71
ENSMUSG00000046204	Pnma2	1519.35	-0.634496	0.0506463	-12.528	5.2482e-36	1.48921e-34	1924.82	1247.86	1715.52	1177.02	1694.27	1163.11	1885.93	1285.89	2008.33	1090.66	1880.78	1158.02
ENSMUSG00000019828	Grm1	1501.33	-0.658894	0.0526326	-12.5187	5.89582e-36	1.67105e-34	1979.13	1102.4	1753.33	1134.61	1866.41	1193.46	1675.16	1097.73	1819.3	1126.48	1957.76	1310.16
ENSMUSG00000022217	Emc9	430.013	-0.715572	0.0571894	-12.5123	6.39391e-36	1.81013e-34	510.342	311.965	542.539	313.809	544.587	300.263	526.478	349.988	542.029	363.552	547.413	307.189
ENSMUSG00000058881	Zfp516	592.61	0.645467	0.0515891	12.5117	6.44323e-36	1.82199e-34	409.631	698.033	461.252	703.949	455.909	717.597	462.97	736.046	481.455	709.19	492.292	782.993
ENSMUSG00000048878	Hexim1	2084.06	0.580988	0.046471	12.5022	7.26463e-36	2.0519e-34	1709.82	2263.35	1612.49	2483.14	1616.02	2626.49	1581.28	2433.34	1845.4	2566.99	1636.54	2633.88
ENSMUSG00000031816	Mthfsd	1533.44	0.518791	0.0415082	12.4985	7.60658e-36	2.14602e-34	1209.66	1715.35	1188.1	1784.85	1227.93	1793.99	1326.32	1752.86	1344.11	1929.46	1255.44	1873.18
ENSMUSG00000073968	Trim68	304.013	0.868996	0.0696133	12.4832	9.22272e-36	2.59899e-34	210.474	393.387	221.174	389.198	196.135	427.089	197.89	349.988	219.318	393.058	235.692	414.754
ENSMUSG00000008604	Ubqln4	3475.44	-0.531594	0.0426174	-12.4736	1.0397e-35	2.92653e-34	4217.39	2548.78	4142.76	2727.21	4259.67	2780.42	3889.68	3050.45	4147.2	3009.58	4019.12	2912.97
ENSMUSG00000027584	Oprl1	1025.44	-0.889461	0.0713306	-12.4695	1.09445e-35	3.07712e-34	1421.26	634.908	1300.58	585.211	1269.66	760.956	1350.25	794.54	1389.01	825.105	1291.55	682.212
ENSMUSG00000018537	Pcgf2	572.62	-0.88918	0.0713089	-12.4694	1.09626e-35	3.07868e-34	673.289	328.432	750.48	376.947	775.149	433.593	690.312	440.653	802.078	428.886	786.906	384.713
ENSMUSG00000021133	4933426M11Rik	4872.37	0.431834	0.0346431	12.4652	1.15554e-35	3.24144e-34	4470.87	5556.82	4061.48	5701.33	3930	5788.47	4121.63	5204.97	4112.74	5599.75	4177.83	5742.59
ENSMUSG00000001472	Tcf25	16860.5	-0.301916	0.0242439	-12.4533	1.34233e-35	3.76113e-34	18848.7	14132.7	18693	14924.3	18665.1	15125.9	18309.8	15449.2	18701.6	15509.4	18511.3	15454.4
ENSMUSG00000050812	AI314180	3355.74	-0.416944	0.0334928	-12.4488	1.4201e-35	3.97451e-34	4035.21	2825.07	3835.58	2850.66	3724.47	2986.37	3859.31	3076.77	3773.32	2741.92	3808.13	2752.1
ENSMUSG00000000628	Hk2	262.422	0.965628	0.0775759	12.4475	1.44247e-35	4.0325e-34	156.158	338.496	172.024	358.1	198.221	341.455	193.287	308.067	159.789	367.767	174.868	380.837
ENSMUSG00000038658	C030046E11Rik	2059.95	-0.323979	0.0260332	-12.4448	1.49208e-35	4.16646e-34	2298.24	1848	2298.7	1818.77	2252.42	1816.75	2336.02	1818.18	2301.8	1865.18	2257.13	1808.25
ENSMUSG00000097203	4732419C18Rik	33.5132	2.51333	0.201975	12.4437	1.51236e-35	4.21828e-34	7.92105	53.0615	7.56151	48.0608	4.17308	75.8788	9.20417	64.3431	7.3106	56.9038	4.75185	62.9883
ENSMUSG00000051427	Ccdc157	980.766	0.549535	0.044177	12.4394	1.59705e-35	4.44945e-34	777.395	1131.67	790.178	1272.2	764.716	1121.92	838.5	1116.26	782.234	1145.45	815.418	1213.25
ENSMUSG00000058886	Deaf1	1075.32	-0.510352	0.0410688	-12.4268	1.8706e-35	5.20565e-34	1258.32	799.582	1265.61	872.633	1242.53	930.057	1240.72	904.703	1334.71	902.03	1244.03	908.97
ENSMUSG00000006732	Mettl1	404.092	0.715043	0.0576322	12.407	2.39426e-35	6.65539e-34	310.053	526.041	301.515	483.435	272.293	501.884	310.18	535.218	314.356	481.575	320.275	492.278
ENSMUSG00000044864	Ankrd50	1554.91	0.434842	0.0351036	12.3874	3.05802e-35	8.49086e-34	1338.66	1838.86	1323.26	1808.4	1327.04	1643.32	1286.74	1861.08	1345.15	1760.86	1311.51	1814.06
ENSMUSG00000040618	Pck2	785.726	-0.760841	0.0614322	-12.385	3.14931e-35	8.73445e-34	1032	476.639	999.065	575.787	933.726	602.694	961.835	569.339	1025.57	663.877	991.236	596.935
ENSMUSG00000054003	Tdrd9	42.0636	2.61	0.210804	12.3811	3.30584e-35	9.15822e-34	9.05263	65.8695	5.67114	57.4845	4.17308	82.3827	8.28375	87.7406	9.39935	53.7425	8.55333	112.41
ENSMUSG00000031155	Pim2	624.801	-0.820563	0.0662773	-12.3808	3.32183e-35	9.19214e-34	796.631	395.217	726.85	428.777	786.625	453.105	809.046	542.042	852.207	427.832	831.574	447.701
ENSMUSG00000027993	Trim2	24310.4	0.40167	0.0324543	12.3765	3.50288e-35	9.68222e-34	22599.9	28221.4	20366	27262.7	20138.2	29206.8	20809.7	27841.1	20820.6	26210.5	20879.6	27367.9
ENSMUSG00000022973	Synj1	15068.9	-0.445016	0.0359662	-12.3732	3.65065e-35	1.00793e-33	18821.5	12193.2	16907.5	12607.9	16064.3	13231.1	17224.7	12925.2	17283.3	12528.3	18011.4	13027.9
ENSMUSG00000060681	Slc9a6	4705.67	-0.39616	0.0320245	-12.3705	3.77393e-35	1.04054e-33	5634.13	4125.99	5277.94	3906.12	5086.98	4177.67	5386.28	4270.04	5250.06	3955.87	5465.58	3931.44
ENSMUSG00000038332	Sesn1	1583.13	-0.515958	0.0417089	-12.3704	3.77724e-35	1.04054e-33	1853.53	1321.96	1900.78	1332.51	1833.02	1434.11	1895.14	1202.05	1801.54	1310.89	1902.64	1209.38
ENSMUSG00000028971	Cort	85.3742	1.64421	0.132936	12.3684	3.87257e-35	1.06561e-33	48.6579	145.462	30.2461	150.779	41.7308	102.978	36.8167	136.485	35.5086	133.829	40.8659	121.131
ENSMUSG00000034617	Mtrr	512.038	0.637699	0.051572	12.3652	4.0306e-35	1.10785e-33	398.316	614.782	390.363	626.675	373.49	649.306	439.959	600.536	397.906	650.178	395.354	607.595
ENSMUSG00000004113	Cacna1b	4840.38	-0.566127	0.0458119	-12.3576	4.43018e-35	1.21632e-33	5965.68	3470.95	5393.25	3736.49	5649.3	4051.93	5621.9	4031.19	6227.59	3930.58	5852.38	4153.35
ENSMUSG00000083844	2210015D19Rik	554.871	0.637698	0.0516198	12.3537	4.65011e-35	1.27527e-33	433.395	672.417	397.925	712.43	408.962	668.817	447.322	646.356	449.08	654.394	461.88	705.469
ENSMUSG00000013419	Zfp651	2391.67	-0.568252	0.0460056	-12.3518	4.76379e-35	1.30499e-33	2788.21	1740.97	2710.8	1980.86	2923.24	1894.8	2765.85	1825	3049.57	2112.82	2922.39	1985.58
ENSMUSG00000031511	Arhgef7	5389.64	0.269919	0.021859	12.3482	4.97977e-35	1.36264e-33	5086.45	5862.38	4721.22	5886.03	4903.37	5906.62	4816.54	5950.76	4975.39	5819.99	4821.23	5925.75
ENSMUSG00000026615	Eprs	3469.66	0.291002	0.0235677	12.3475	5.02519e-35	1.37353e-33	3157.1	3868.92	3121.96	3712.93	3108.94	3861.15	3104.57	3928.83	3050.61	3745.11	3178.04	3797.71
ENSMUSG00000054484	Tmem62	662.516	-0.574935	0.0465982	-12.3381	5.64408e-35	1.54098e-33	795.5	551.657	777.891	514.533	798.101	522.48	794.32	577.138	768.658	527.941	828.723	493.247
ENSMUSG00000023092	Fhl1	1803.69	-0.44184	0.0358216	-12.3345	5.90878e-35	1.61146e-33	2071.92	1410.7	2086.03	1497.42	1988.47	1570.69	2181.39	1594.93	2051.15	1540.62	2090.81	1560.17
ENSMUSG00000025092	Hspa12a	9360.37	-0.467469	0.0379194	-12.328	6.40295e-35	1.74429e-33	11303.3	7355.42	10867.8	7272.25	10253.2	8097.35	10650.1	8267.11	11315.8	8043.46	10837.1	8061.53
ENSMUSG00000031570	Ppapdc1b	591.35	-0.612428	0.0496898	-12.325	6.64161e-35	1.8073e-33	777.395	462.001	688.098	477.781	724.029	448.769	678.347	480.624	747.77	466.822	684.266	460.299
ENSMUSG00000038437	Mllt6	4533.14	-0.468919	0.0380501	-12.3237	6.74985e-35	1.83472e-33	4997.05	3466.38	5085.12	3852.4	5608.62	3763.59	5326.45	3828.41	5411.93	4009.61	5171.91	3876.2
ENSMUSG00000035576	L3mbtl1	387.282	-1.05212	0.0854242	-12.3164	7.39244e-35	2.00716e-33	539.763	187.545	465.033	229.938	504.942	274.248	546.727	269.071	582.759	280.304	515.101	251.953
ENSMUSG00000004698	Hdac9	2254.35	0.720503	0.0585615	12.3034	8.68938e-35	2.35669e-33	1845.6	3037.31	1715.52	2666.9	1606.63	2596.14	1585.88	3227.88	1697.1	2544.86	1728.72	2799.59
ENSMUSG00000026527	Rgs7	1563.21	-0.486765	0.0395781	-12.2988	9.18784e-35	2.48913e-33	1851.26	1246.03	1779.79	1238.27	1839.28	1358.23	1822.42	1432.12	1782.74	1244.51	1878.88	1284.96
ENSMUSG00000035863	Palm	4034.82	-0.699359	0.0568773	-12.2959	9.52548e-35	2.57776e-33	4816	2633.86	4616.3	3152.22	5342.58	2998.3	4677.56	3081.64	5550.84	3234.03	5027.46	3287.02
ENSMUSG00000019124	Scrn1	5921.11	-0.363082	0.0295736	-12.2772	1.20013e-34	3.24418e-33	7012.39	4971.31	6651.3	5128.37	6267.96	5242.14	6700.63	5330.73	6797.82	5087.62	6558.5	5304.58
ENSMUSG00000039585	Myo9a	3719.76	-0.488744	0.0398175	-12.2746	1.24e-34	3.34198e-33	4667.76	3243.16	4314.79	2990.13	4319.13	3117.53	4486.11	3299.05	4093.94	2911.58	4205.39	2988.55
ENSMUSG00000055805	Fmnl1	3013.69	-0.633768	0.0516325	-12.2746	1.24013e-34	3.34198e-33	3624.45	2062.99	3482.08	2627.32	3814.19	2394.52	3477.33	2317.33	3921.62	2474.26	3708.34	2259.83
ENSMUSG00000045409	Trim39	1484.31	0.390075	0.0317791	12.2746	1.24039e-34	3.34198e-33	1302.45	1745.54	1290.18	1691.55	1271.75	1658.49	1282.14	1649.52	1287.71	1616.49	1273.5	1742.35
ENSMUSG00000070808	Gltscr1	908.188	-0.752292	0.0612992	-12.2725	1.27331e-34	3.42316e-33	1125.92	580.017	1155.97	674.736	1174.72	672.069	1029.03	660.979	1271	755.556	1099.58	698.686
ENSMUSG00000039114	Nrn1	3324.29	-0.782925	0.0637952	-12.2725	1.27306e-34	3.42316e-33	4442.58	2617.4	3703.25	2413.4	4193.94	2432.46	4288.22	2594.2	3956.08	2027.46	4723.34	2499.18
ENSMUSG00000078531	Gm831	26.5563	2.73041	0.222519	12.2704	1.30531e-34	3.50533e-33	1.13158	53.9764	1.89038	61.2539	3.12981	41.1913	4.60208	52.6444	3.13312	47.4198	7.60296	40.7001
ENSMUSG00000022208	Jph4	15203.8	-0.702057	0.0572327	-12.2667	1.36667e-34	3.66611e-33	19073.9	9967.33	17224.2	11496.9	19877.4	11853.4	16793	11735.8	20985.6	12116.3	19291.6	12030.8
ENSMUSG00000082229	Nap1l2	2573.96	-0.427041	0.0348165	-12.2655	1.38806e-34	3.71944e-33	3111.84	2226.75	3007.59	2055.3	2785.53	2309.97	2947.17	2227.64	2942	2222.41	2927.14	2124.16
ENSMUSG00000022914	Brwd1	3276.12	-0.382137	0.0311569	-12.2649	1.39794e-34	3.74183e-33	3820.21	2822.32	3674.9	2747.95	3662.92	2918.08	3775.55	3046.55	3673.06	2830.44	3646.57	2694.93
ENSMUSG00000080268	Brms1	697.23	0.59449	0.0484892	12.2603	1.48031e-34	3.95798e-33	587.289	802.327	549.155	850.016	582.144	817.323	508.99	816.962	531.585	851.449	569.272	900.248
ENSMUSG00000027650	Tti1	874.794	0.495388	0.0404396	12.2501	1.67855e-34	4.48313e-33	763.816	1023.72	698.495	1004.56	678.125	987.508	748.299	1051.91	725.838	1037.97	737.487	1039.79
ENSMUSG00000018707	Dync1h1	24163.3	-0.3486	0.0284694	-12.2447	1.79258e-34	4.78249e-33	27971.5	19578.8	26707.3	21462.4	26796.4	21848.8	26665.4	21867.9	27479.5	21666.6	26840.4	21074.9
ENSMUSG00000021097	Clmn	5208.72	-0.487479	0.03982	-12.2421	1.85275e-34	4.93765e-33	6059.6	4207.41	6029.36	4451.75	5470.9	4453	6351.8	4229.1	6210.88	4107.61	6388.39	4544.85
ENSMUSG00000021732	Fgf10	305.477	-1.17574	0.0960773	-12.2375	1.95993e-34	5.21762e-33	460.552	165.589	415.883	129.104	371.404	216.797	442.72	194.979	430.281	206.54	440.972	190.903
ENSMUSG00000037685	Atp8a1	6453.2	-0.518361	0.0423817	-12.2308	2.1289e-34	5.6613e-33	8283.16	5584.27	7165.48	5303.65	7272.63	5331.03	7661.55	5368.75	7391.02	4785.19	7875.72	5416.02
ENSMUSG00000109006	NA	562.534	-0.697139	0.0569998	-12.2306	2.13481e-34	5.67087e-33	740.052	415.344	674.865	384.486	678.125	432.509	658.098	462.1	751.948	461.553	681.415	409.908
ENSMUSG00000032417	Rwdd2a	394.336	-0.72477	0.0592973	-12.2226	2.353e-34	6.24371e-33	500.158	272.626	497.17	266.69	461.125	324.111	504.388	305.142	498.165	297.164	492.292	313.003
ENSMUSG00000013367	Iglon5	765.444	-0.644481	0.0527434	-12.2192	2.4558e-34	6.50945e-33	855.473	561.72	947.08	568.248	932.683	587.519	886.361	658.054	1009.91	611.189	978.881	588.214
ENSMUSG00000026116	Tmem131	3714.73	-0.321455	0.0263122	-12.2169	2.52381e-34	6.68251e-33	4123.47	3174.54	4059.59	3448.12	4186.64	3333.25	4029.58	3260.05	4285.06	3294.1	4084.69	3297.68
ENSMUSG00000031066	Usp11	4706.25	-0.360209	0.029498	-12.2113	2.70561e-34	7.15616e-33	5570.76	4012.55	5138.05	4039.93	5112.02	4137.56	5154.33	4082.86	5530.99	4180.32	5251.74	4263.82
ENSMUSG00000033460	Armcx1	1559.29	-0.431987	0.0353813	-12.2095	2.76685e-34	7.31026e-33	1844.47	1249.69	1786.41	1315.55	1730.78	1378.83	1809.54	1405.8	1767.08	1341.45	1811.41	1270.43
ENSMUSG00000021198	Unc79	3100.72	-0.340011	0.0278801	-12.1955	3.28627e-34	8.67328e-33	3557.68	2687.84	3486.8	2805.43	3483.48	2817.27	3400.94	2745.31	3568.62	2670.26	3297.78	2687.18
ENSMUSG00000053198	Prx	255.138	0.914371	0.0749825	12.1945	3.32725e-34	8.772e-33	191.237	322.943	170.134	352.446	164.837	358.798	170.277	337.314	185.898	349.853	170.116	287.808
ENSMUSG00000022761	Lztr1	5779.8	-0.404445	0.0331724	-12.1922	3.41998e-34	9.0068e-33	6838.13	4673.99	6389.48	4840	6296.13	4974.4	6425.43	5156.22	6931.5	5070.76	6646.89	5114.65
ENSMUSG00000029151	Slc30a3	1704.16	-0.713775	0.0585476	-12.1914	3.45604e-34	9.09203e-33	2067.39	1214.01	1971.66	1450.3	2264.94	1364.73	1905.26	1234.22	2284.04	1202.36	2241.92	1249.11
ENSMUSG00000036940	Kdm1a	1761.59	-0.351241	0.0288489	-12.1752	4.21377e-34	1.10736e-32	2050.42	1534.21	1930.08	1544.54	1971.78	1579.36	1920.91	1523.76	1987.44	1552.21	1994.83	1549.51
ENSMUSG00000057147	Dph6	844.058	0.666848	0.0547807	12.1731	4.32588e-34	1.1356e-32	735.526	1106.06	672.975	1095.97	599.88	1026.53	662.7	961.247	600.514	1040.07	631.996	995.215
ENSMUSG00000020547	Bzw2	1891.55	0.431695	0.0354673	12.1716	4.40186e-34	1.15431e-32	1673.6	2222.18	1636.12	2251.32	1668.19	2235.17	1508.56	2149.64	1609.38	2117.03	1564.31	2063.11
ENSMUSG00000039716	Dock3	5321.01	-0.358362	0.0294629	-12.1631	4.88416e-34	1.27942e-32	6058.47	4486.44	5966.98	4725.98	6130.25	4662.21	5733.28	4834.51	6094.95	4844.2	5899.9	4415
ENSMUSG00000090125	Pou3f1	4565.75	0.817408	0.0672223	12.1598	5.08979e-34	1.33187e-32	3053	5016.14	3320.45	6453.34	3473.04	5530.48	2870.78	5731.41	3562.35	6671.44	3433.69	5672.82
ENSMUSG00000037035	Inhbb	246.339	-0.959309	0.0789838	-12.1456	6.05059e-34	1.5816e-32	348.526	179.311	277.886	151.721	326.543	186.445	329.509	156.958	348.82	154.905	331.679	163.77
ENSMUSG00000019132	BC005537	7387.88	0.322365	0.0265445	12.1443	6.14885e-34	1.60557e-32	6662.73	8389.21	6596.48	8147.71	6419.24	8172.15	6504.58	8599.55	6360.22	8035.03	6839.81	7927.8
ENSMUSG00000024870	Rab1b	5319.56	0.379519	0.0312529	12.1435	6.21459e-34	1.62101e-32	4660.97	5630.92	4534.07	6136.7	4660.28	6055.13	4484.27	5824.03	4831.26	6159.31	4558.93	6298.83
ENSMUSG00000074344	Adora3	35.5702	2.26787	0.18705	12.1244	7.84528e-34	2.04419e-32	10.1842	59.4655	4.72595	68.7929	11.476	53.1152	11.045	62.3933	9.39935	57.9576	10.4541	67.8336
ENSMUSG00000031728	Zfp821	1028.92	-0.465284	0.0383762	-12.1243	7.85365e-34	2.0442e-32	1223.24	798.667	1182.43	883.941	1189.33	872.606	1169.85	866.682	1242.8	870.417	1158.5	888.62
ENSMUSG00000033287	Kctd17	2757.1	-0.447619	0.0369506	-12.114	8.90616e-34	2.31569e-32	3125.42	2175.52	3134.25	2319.17	3217.44	2318.64	2960.06	2368.02	3344.08	2451.08	3318.69	2352.86
ENSMUSG00000047085	Lrrc4b	3489.77	-0.7678	0.0634068	-12.1091	9.45221e-34	2.45507e-32	3969.58	2233.16	4191.91	2617.9	4713.49	2386.93	4047.99	2665.36	4682.96	2863.1	4853.54	2651.32
ENSMUSG00000025582	Nptx1	7766.37	-0.777036	0.0642036	-12.1027	1.02213e-33	2.65202e-32	9470.18	5220.15	8926.37	5380.92	9804.64	6135.34	9221.65	5469.16	10112.7	5419.56	11495.7	6540.12
ENSMUSG00000015094	Npdc1	6813.92	-0.485374	0.0401081	-12.1016	1.03522e-33	2.68316e-32	7942.55	5262.24	7696.68	5959.54	8247.04	5741.86	7281.42	5476.96	8199.36	5901.13	8368.96	5689.3
ENSMUSG00000021676	Iqgap2	6219.42	-0.580651	0.0480463	-12.0852	1.26401e-33	3.27269e-32	7711.71	4798.41	8001.03	5209.41	7610.65	5251.9	6563.49	5145.5	7755.5	4666.11	7146.78	4772.57
ENSMUSG00000022503	Nubp1	374.203	0.715142	0.0592216	12.0757	1.41966e-33	3.67182e-32	258	476.639	283.557	468.357	274.38	441.181	299.135	440.653	275.714	488.951	300.317	483.556
ENSMUSG00000030077	Chl1	6975.96	-0.54981	0.0455483	-12.0709	1.50416e-33	3.88628e-32	9160.13	5642.82	8003.86	5331.92	7888.16	5827.49	8246.93	6248.11	8390.48	5255.17	8107.61	5608.87
ENSMUSG00000056679	Gpr173	471.009	-0.641322	0.0531615	-12.0637	1.64289e-33	4.24025e-32	614.447	342.155	535.922	368.466	584.231	379.394	559.613	365.586	575.449	385.681	580.676	360.487
ENSMUSG00000024277	Mapre2	6230.17	-0.28772	0.0238539	-12.0618	1.6813e-33	4.33483e-32	7076.89	5528.46	6622	5517.57	6735.35	5561.92	6722.72	5773.33	7078.75	5640.85	6872.13	5632.12
ENSMUSG00000020440	Arf5	2578.02	-0.532278	0.0441336	-12.0606	1.70552e-33	4.39266e-32	2873.08	1925.77	3017.99	2072.27	3098.51	2228.67	2887.35	2152.57	3181.16	2232.95	3247.41	2018.53
ENSMUSG00000027525	Phactr3	3825.08	-0.449392	0.0372926	-12.0504	1.92947e-33	4.96424e-32	4459.55	2934.85	4293.99	3193.69	4538.22	3255.2	4246.8	3268.82	4596.28	3258.27	4379.31	3475.99
ENSMUSG00000060534	Dcc	540.667	-0.715164	0.0593515	-12.0496	1.9482e-33	5.00719e-32	759.289	409.854	644.619	398.622	729.245	404.326	614.838	405.557	669.442	401.488	627.244	423.475
ENSMUSG00000033770	Clcnka	34.9697	2.6845	0.22281	12.0484	1.97763e-33	5.07751e-32	3.39474	46.6575	7.56151	65.0234	1.04327	91.0545	3.68167	48.7448	4.17749	63.2264	10.4541	74.6169
ENSMUSG00000053395	Cacng8	3391.27	-0.774084	0.0642954	-12.0395	2.20301e-33	5.65024e-32	4168.74	1986.15	4101.18	2653.71	4452.67	2588.55	3897.96	2545.45	4451.11	2655.51	4684.37	2509.84
ENSMUSG00000024044	Epb4.1l3	5063.46	-0.425036	0.0353237	-12.0326	2.39544e-33	6.13738e-32	5848	4153.44	6160.74	4071.03	5592.97	4397.72	5734.2	4410.43	5961.27	4581.81	5543.51	4306.46
ENSMUSG00000024222	Fkbp5	2216.64	0.646907	0.0538466	12.0139	3.00436e-33	7.68947e-32	1681.53	2729.01	1518.92	2966.57	1672.36	2635.16	1899.74	2515.23	1823.47	2838.87	1740.13	2578.64
ENSMUSG00000069072	Slc7a14	6910.38	0.467863	0.0389476	12.0126	3.04963e-33	7.79721e-32	5820.84	8383.72	5338.43	8430.43	5913.25	8320.65	5815.19	7917.13	5777.46	7501.82	6097.57	7608.02
ENSMUSG00000031865	Dctn1	11592.9	-0.482622	0.0401784	-12.012	3.07428e-33	7.85206e-32	13406.9	8693.85	12951	9760.11	13732.6	9536.88	13013.8	9707.03	14412.3	10450.3	13634	9816.48
ENSMUSG00000038637	Lrrc56	219.109	0.972139	0.0809417	12.0104	3.13489e-33	7.99854e-32	130.132	269.882	144.614	292.134	142.928	278.584	163.834	269.071	149.345	324.562	145.407	318.818
ENSMUSG00000049100	Pcdh10	4957.63	0.433771	0.0361323	12.0051	3.34165e-33	8.51722e-32	4457.29	5756.26	4076.6	5529.82	4182.47	5421	4076.53	5610.52	4414.56	5729.37	4084.69	6152.5
ENSMUSG00000029420	Rimbp2	6131.46	-0.651814	0.0543476	-11.9934	3.84692e-33	9.79487e-32	7807.89	4822.19	8419.75	5128.37	7179.78	4774.94	6455.8	4680.47	7605.12	4356.3	7581.1	4765.79
ENSMUSG00000023495	Pcbp4	3246.58	-0.593976	0.0495722	-11.982	4.41383e-33	1.12267e-31	3691.21	2339.28	3837.47	2507.64	4198.12	2472.56	3787.51	2685.84	4106.47	2915.79	3846.15	2570.89
ENSMUSG00000059991	Nptx2	2441.75	0.750279	0.0626553	11.9747	4.82073e-33	1.22489e-31	1936.13	3075.74	1850.68	3097.56	1793.38	2816.19	1570.23	3257.13	1797.36	2694.5	1927.35	3484.71
ENSMUSG00000020135	Apc2	4402.96	-0.595488	0.0497303	-11.9743	4.84279e-33	1.22923e-31	5066.08	3015.36	5049.2	3605.5	5350.93	3481.75	5225.21	3593.46	5745.09	3824.15	5402.85	3475.99
ENSMUSG00000104918	NA	92.634	1.73893	0.145249	11.9721	4.97598e-33	1.26173e-31	38.4737	183.886	39.6979	143.24	41.7308	132.246	38.6575	148.184	41.7749	98.001	35.1637	170.553
ENSMUSG00000007415	Gatad1	1235.15	-0.509099	0.0425571	-11.9627	5.56988e-33	1.41086e-31	1488.03	1042.93	1470.71	1037.55	1459.53	992.928	1407.32	1124.05	1437.06	983.171	1453.12	925.443
ENSMUSG00000021303	Gng4	619.469	-0.637327	0.053284	-11.9609	5.69115e-33	1.4401e-31	783.052	451.023	760.877	518.302	698.99	430.341	771.309	499.147	736.282	496.327	783.105	504.875
ENSMUSG00000026516	Nvl	3054.18	0.37759	0.0315698	11.9605	5.72437e-33	1.44701e-31	2740.68	3503.89	2456.55	3455.66	2659.29	3488.26	2795.31	3501.82	2687.17	3401.58	2595.46	3364.54
ENSMUSG00000028295	Smim8	379.205	0.687298	0.0574932	11.9544	6.15534e-33	1.55435e-31	297.605	481.213	284.502	470.242	276.466	491.044	278.886	450.402	279.892	461.553	319.324	459.33
ENSMUSG00000040009	Gnaz	1723.11	-0.620411	0.0519085	-11.952	6.33808e-33	1.59885e-31	2099.08	1155.46	2002.86	1327.8	2033.33	1518.66	2139.05	1367.78	2164.98	1428.92	2106.02	1333.41
ENSMUSG00000021484	Lman2	3712.56	0.437267	0.036595	11.9488	6.58685e-33	1.6599e-31	3352.87	4311.71	3132.36	4550.7	2948.28	4346.77	3110.09	4093.59	3191.6	4024.36	3177.09	4311.31
ENSMUSG00000070738	Dgkd	4510.56	-0.310066	0.0259591	-11.9444	6.94304e-33	1.74778e-31	5064.95	3929.3	4914.04	4034.28	4929.45	4088.78	4935.27	4141.36	5112.2	3811.5	5014.15	4151.41
ENSMUSG00000004996	Mri1	445.047	-0.715314	0.0598873	-11.9443	6.94983e-33	1.74778e-31	547.684	302.817	531.196	301.558	553.976	356.63	552.25	366.561	550.384	328.777	590.18	358.549
ENSMUSG00000084890	A830036E02Rik	1063.91	1.05788	0.0885727	11.9437	7.00548e-33	1.75997e-31	621.237	1661.37	655.016	1250.52	669.779	1320.29	667.302	1657.32	698.685	1154.94	768.849	1641.57
ENSMUSG00000071855	Ccdc112	432.825	-0.785253	0.0658182	-11.9306	8.1942e-33	2.05651e-31	594.079	280.86	529.306	306.27	547.716	330.615	539.364	363.636	515.92	284.519	571.172	330.446
ENSMUSG00000034462	Pkd2	2046.38	-0.349332	0.0292957	-11.9244	8.83601e-33	2.21532e-31	2311.82	1743.71	2364.86	1855.52	2241.99	1863.37	2250.42	1758.71	2286.13	1754.53	2305.6	1819.88
ENSMUSG00000032279	Idh3a	5041.88	-0.344226	0.0288812	-11.9187	9.45975e-33	2.36928e-31	5901.18	4539.5	5677.75	4304.74	5322.76	4463.84	5580.49	4624.9	5663.63	4390.02	5709.82	4323.9
ENSMUSG00000024502	Jakmip2	1941.67	-0.364511	0.0305923	-11.9151	9.87074e-33	2.4697e-31	2312.95	1729.07	2208.91	1668.93	2147.05	1673.67	2177.71	1755.79	2137.83	1648.1	2138.33	1701.65
ENSMUSG00000020719	Ddx5	20191.2	-0.319576	0.0268257	-11.913	1.01222e-32	2.53003e-31	23140.8	18925.6	22254.5	17842.8	21818.9	18431	22588.9	17902	21890	17216.6	22854.5	17429.3
ENSMUSG00000051391	Ywhag	27761.8	-0.377438	0.0316863	-11.9117	1.02838e-32	2.56782e-31	32534	22244.7	30209.2	23528.1	31258.4	25255.7	30911.3	24376.3	32073.7	24505.5	31327	24918.2
ENSMUSG00000053898	Ech1	1093.87	-0.448178	0.0376288	-11.9105	1.04343e-32	2.60011e-31	1232.29	933.151	1251.43	966.87	1267.57	862.85	1257.29	888.13	1306.51	927.321	1266.84	966.144
ENSMUSG00000020530	Ggnbp2	2571.65	-0.360782	0.0302909	-11.9106	1.04269e-32	2.60011e-31	2945.5	2288.96	2790.2	2302.21	2914.89	2331.65	2981.23	2181.82	2768.63	2200.28	2954.7	2199.75
ENSMUSG00000035356	Nfkbiz	309.275	-0.742396	0.0623368	-11.9094	1.05693e-32	2.63108e-31	366.631	227.799	367.679	238.419	405.832	230.888	380.132	223.251	401.039	237.099	407.709	224.82
ENSMUSG00000010936	Vac14	868.302	0.542841	0.0455977	11.905	1.11463e-32	2.7719e-31	669.895	1048.42	657.852	998.91	741.764	974.5	695.835	1006.09	748.815	1085.39	720.381	1071.77
ENSMUSG00000030138	Bms1	1610.78	0.425939	0.0357794	11.9046	1.1198e-32	2.78193e-31	1411.08	1747.37	1386.59	1881.91	1435.54	1945.75	1346.57	1825	1370.22	1838.84	1292.5	1847.98
ENSMUSG00000038685	Rtel1	1051.9	0.48509	0.0407593	11.9013	1.16462e-32	2.89036e-31	905.263	1236.88	950.86	1255.23	823.139	1220.56	854.147	1268.34	861.607	1216.05	859.135	1171.58
ENSMUSG00000056895	Hist3h2ba	181.067	-1.1006	0.0924913	-11.8995	1.19116e-32	2.95324e-31	231.974	97.8893	238.188	123.45	267.077	86.7186	244.831	114.063	247.516	133.829	264.203	123.069
ENSMUSG00000031954	Cfdp1	1761.97	0.402073	0.0337938	11.8978	1.21474e-32	3.00866e-31	1603.45	2053.85	1485.84	1950.7	1552.38	2045.48	1530.65	1959.54	1507.03	1963.18	1426.51	2065.05
ENSMUSG00000028053	Ash1l	6204.02	-0.328838	0.0276492	-11.8932	1.28365e-32	3.17613e-31	7349.6	5595.24	6846.95	5494.95	6954.43	5684.41	6839.62	5475.01	6799.9	5464.87	6672.55	5270.67
ENSMUSG00000063632	Sox11	358.684	0.938533	0.0789274	11.8911	1.31674e-32	3.25472e-31	202.553	459.257	292.063	459.876	259.774	479.12	226.422	492.322	205.741	479.467	271.806	475.804
ENSMUSG00000109408	NA	103.413	1.4377	0.120948	11.887	1.38326e-32	3.41572e-31	56.5789	182.056	50.095	140.413	43.8173	163.681	67.1904	140.385	42.8192	149.636	58.9229	145.358
ENSMUSG00000028085	Pet112	662.263	0.609027	0.0512387	11.8861	1.39821e-32	3.44569e-31	510.342	839.836	538.758	806.667	471.558	758.788	525.558	813.063	556.65	743.964	536.959	845.012
ENSMUSG00000020668	Kif3c	6143.19	-0.378866	0.0318747	-11.8861	1.39803e-32	3.44569e-31	7210.42	4945.7	7031.26	5376.21	6755.17	5495.79	6752.18	5285.88	7184.23	5377.41	6755.23	5548.78
ENSMUSG00000035653	Lrfn5	2044.11	-0.399077	0.033585	-11.8826	1.45744e-32	3.58804e-31	2384.24	1669.61	2261.84	1737.73	2337.97	1795.08	2182.31	1797.71	2404.14	1777.72	2387.33	1793.71
ENSMUSG00000063801	Ap3s2	2843.73	0.41912	0.0352748	11.8816	1.47569e-32	3.62935e-31	2490.6	3159.9	2374.32	3254.94	2401.61	3411.29	2477.76	3016.33	2502.31	3264.59	2343.61	3427.53
ENSMUSG00000039018	Mtg1	667.924	0.581255	0.0489775	11.8678	1.73959e-32	4.27411e-31	499.026	817.879	532.142	782.166	556.062	850.926	555.011	730.197	528.452	796.653	531.257	835.322
ENSMUSG00000041757	Plekha6	2296.74	-0.65746	0.0554292	-11.8612	1.88168e-32	4.61858e-31	2676.18	1549.76	2663.54	1702.86	2739.62	1772.31	2926	1920.54	3140.43	1929.46	2753.22	1786.93
ENSMUSG00000027612	Mmp24	1086.99	-0.503184	0.0424262	-11.8602	1.90425e-32	4.66932e-31	1251.53	843.495	1207.01	891.48	1295.74	875.858	1219.55	903.728	1346.2	926.267	1335.27	947.732
ENSMUSG00000047417	Rexo1	2865.83	0.616037	0.0519758	11.8524	2.09154e-32	5.12343e-31	2221.29	3046.46	2153.14	3638.48	2225.29	3393.95	2101.31	3416.03	2435.47	3579.67	2407.29	3771.55
ENSMUSG00000024112	Cacna1h	4793.02	-0.567759	0.0479185	-11.8484	2.1923e-32	5.3649e-31	5358.02	3650.27	5282.66	4233.12	6142.77	3620.5	5589.69	3901.53	6137.77	3803.07	5881.84	3914.97
ENSMUSG00000023007	Prpf40b	2391.35	-0.465127	0.0392977	-11.836	2.54402e-32	6.21942e-31	2731.63	1804.09	2638.97	2017.61	2836.65	2063.9	2729.04	2017.06	2951.39	2066.45	2764.63	2074.74
ENSMUSG00000019850	Tnfaip3	219.971	-0.962594	0.0813565	-11.8318	2.67329e-32	6.52895e-31	313.447	139.058	258.037	130.989	293.159	144.17	286.25	158.908	302.868	173.873	300.317	138.574
ENSMUSG00000029231	Pdgfra	1880.94	-0.380262	0.0321409	-11.8311	2.69635e-32	6.57872e-31	2059.47	1614.72	2216.47	1672.7	2127.23	1598.87	2209.92	1653.42	2142.01	1624.92	2013.83	1637.7
ENSMUSG00000108049	NA	291.102	-0.795324	0.0672769	-11.8217	3.01691e-32	7.35353e-31	366.631	192.119	339.323	227.111	390.183	216.797	389.336	219.351	360.308	217.077	377.297	197.686
ENSMUSG00000026490	Cdc42bpa	10553.6	-0.26317	0.0222726	-11.8159	3.23124e-32	7.86812e-31	11993.6	9659.94	11534.1	9581.06	11453	9634.44	11714.1	9804.52	11182.1	9320.63	11218.2	9547.09
ENSMUSG00000039697	Ncoa7	1960.69	-0.580651	0.0491534	-11.813	3.34329e-32	8.13292e-31	2566.42	1528.72	2312.88	1417.32	2151.22	1666.08	2346.14	1667.07	2386.39	1639.67	2355.97	1490.4
ENSMUSG00000062044	Lmtk3	7751.76	-0.767412	0.0649803	-11.8099	3.46878e-32	8.42983e-31	9397.76	4702.35	8915.02	5764.47	10481.7	5529.4	8974.98	5994.63	10675.6	6328.97	10333.4	5922.84
ENSMUSG00000060260	Pwwp2b	908.047	-0.721982	0.061139	-11.8089	3.51257e-32	8.52781e-31	1176.84	648.631	1215.51	724.681	1128.82	790.223	1084.25	592.736	1074.66	704.975	1119.54	635.697
ENSMUSG00000023232	Serinc2	280.522	-0.928658	0.0786418	-11.8087	3.51914e-32	8.5353e-31	372.289	198.523	435.732	180.935	389.139	186.445	332.27	205.703	350.909	192.841	338.332	183.151
ENSMUSG00000040097	Flywch1	4577.8	-0.610794	0.0517408	-11.8049	3.68324e-32	8.92449e-31	5493.81	3171.8	5683.42	3624.35	5508.46	3570.64	5141.45	3683.16	5666.76	4160.3	5754.49	3475.02
ENSMUSG00000038181	Chpf2	1244.09	-0.56427	0.0478201	-11.7999	3.90991e-32	9.46438e-31	1489.16	900.216	1482.06	948.965	1445.97	1016.78	1380.62	1075.31	1569.69	1029.54	1549.1	1041.73
ENSMUSG00000041351	Rap1gap	6023.98	-0.48138	0.0408027	-11.7978	4.0083e-32	9.69297e-31	6881.13	4611.78	7237.31	4924.82	7260.11	4923.45	6858.94	5172.8	7257.34	5546.01	6657.34	4956.69
ENSMUSG00000049287	Iba57	329.582	0.73113	0.0620256	11.7876	4.52459e-32	1.09307e-30	236.5	388.813	246.694	415.584	257.687	427.089	226.422	400.682	271.537	427.832	241.394	414.754
ENSMUSG00000030058	Copg1	8772.87	-0.273943	0.0232406	-11.7872	4.54248e-32	1.09631e-30	9781.37	7774.43	9783.65	7845.21	9424.89	8212.25	9408.5	7769.92	9751.3	8223.65	9476.14	7823.15
ENSMUSG00000034023	Fancd2	343.966	0.760179	0.0644958	11.7865	4.58243e-32	1.10487e-30	259.132	414.429	255.201	424.066	252.471	436.845	265.08	466.975	263.182	394.111	229.99	466.113
ENSMUSG00000041720	Pi4ka	10481.6	-0.275867	0.023408	-11.7852	4.65496e-32	1.12125e-30	11940.4	9184.22	11603.1	9384.1	11509.3	9301.66	11143.5	9603.7	11445.3	9767.43	11257.1	9639.15
ENSMUSG00000036775	Decr2	809.468	-0.599285	0.0508724	-11.7801	4.94053e-32	1.18888e-30	1015.03	600.144	939.518	579.556	984.846	698.085	959.995	696.075	1015.13	656.501	944.668	624.069
ENSMUSG00000027296	Itpka	12120.8	0.617754	0.0524729	11.7728	5.38886e-32	1.29549e-30	9383.05	13444.7	9273.25	16106	10260.6	15576.8	8685.97	13585.2	10285	15278.7	9349.74	14220.8
ENSMUSG00000010066	Cacna2d2	1271.93	0.512514	0.043564	11.7646	5.93786e-32	1.42607e-30	1019.55	1429.92	1035.93	1509.67	1011.97	1487.22	1097.14	1431.15	1133.14	1609.11	981.732	1516.56
ENSMUSG00000030518	Fam189a1	5987.09	0.478914	0.0407223	11.7605	6.23881e-32	1.49689e-30	4930.29	6393	4891.35	7392.88	5056.73	7278.94	4825.74	6824.27	5374.34	7314.24	4900.11	6663.19
ENSMUSG00000031442	Mcf2l	4774.32	-0.466667	0.0396824	-11.7601	6.26959e-32	1.5028e-30	5585.47	3668.56	5176.8	4067.26	5491.77	4146.23	5643.99	4020.47	5793.13	4309.93	5571.07	3817.09
ENSMUSG00000026062	Slc9a2	1608.2	-0.612165	0.0520614	-11.7585	6.38414e-32	1.52877e-30	2066.26	1126.18	1810.04	1325.91	1861.19	1365.82	1933.8	1250.79	2114.85	1217.11	1899.79	1326.63
ENSMUSG00000103697	NA	588.182	-0.765022	0.065084	-11.7544	6.70579e-32	1.60423e-30	701.579	458.342	700.385	374.12	775.149	484.54	831.136	445.527	750.903	418.348	696.621	421.537
ENSMUSG00000059412	Fxyd2	137.641	1.21443	0.103392	11.7459	7.41696e-32	1.77263e-30	72.421	193.034	81.2863	205.436	74.0721	211.377	89.2804	160.858	76.2391	218.131	90.2852	179.274
ENSMUSG00000028004	Npy2r	952.565	-1.4949	0.127326	-11.7407	7.88003e-32	1.88147e-30	1763	513.233	1183.38	475.896	1327.04	466.113	1350.25	421.155	1335.75	360.391	1629.88	604.688
ENSMUSG00000002103	Acp2	2055.66	-0.333905	0.0284519	-11.7358	8.35479e-32	1.99289e-30	2353.68	1757.43	2299.65	1775.42	2234.68	1866.62	2286.31	1792.83	2294.48	1832.51	2288.49	1885.77
ENSMUSG00000018567	Gabarap	2573.51	-0.374876	0.0319784	-11.7228	9.74211e-32	2.32155e-30	2877.6	2202.05	2985.85	2109.02	2940.98	2322.97	2934.29	2207.16	2926.33	2359.4	2774.13	2242.38
ENSMUSG00000058297	Spock2	19450.6	-0.585698	0.0499649	-11.7222	9.80885e-32	2.33519e-30	23872.9	13252.6	22017.2	15128.8	23448.5	16161.1	22815.3	16194	25310.3	16610.6	22816.5	15779.1
ENSMUSG00000018167	Stard3	1175.72	0.554915	0.0473423	11.7213	9.91001e-32	2.35699e-30	998.052	1367.71	900.765	1377.74	1016.14	1391.83	903.849	1454.54	1019.31	1335.13	869.589	1473.93
ENSMUSG00000029307	Dmp1	256.552	0.944343	0.0805754	11.72	1.00689e-31	2.39246e-30	168.605	357.708	177.696	286.48	165.88	344.706	180.402	361.686	193.209	317.186	155.861	369.208
ENSMUSG00000024943	Smc5	1245.04	0.512449	0.0437421	11.7152	1.06501e-31	2.52811e-30	1063.68	1568.06	1048.21	1433.34	1021.36	1447.12	1065.84	1528.64	955.6	1343.56	995.037	1470.05
ENSMUSG00000022553	Maf1	1447.4	-0.405048	0.0345827	-11.7124	1.10067e-31	2.61024e-30	1591	1181.99	1632.34	1269.37	1661.93	1280.18	1640.18	1205.95	1659.51	1309.84	1711.62	1224.88
ENSMUSG00000096199	Ptrhd1	323.008	0.84058	0.0717694	11.7122	1.10332e-31	2.61401e-30	254.605	383.324	235.352	447.625	247.255	447.685	219.98	398.732	216.185	437.316	206.23	381.806
ENSMUSG00000030946	Lhpp	622.759	0.653964	0.0558431	11.7107	1.12301e-31	2.65808e-30	517.131	756.584	461.252	702.064	501.812	731.688	478.617	765.293	473.1	754.502	464.731	866.331
ENSMUSG00000002032	Tmem25	1368.86	-0.54318	0.0463862	-11.7099	1.13358e-31	2.68051e-30	1589.87	1010	1652.19	1085.61	1625.41	1160.95	1606.13	1179.62	1668.91	1219.22	1607.08	1021.38
ENSMUSG00000070880	Gad1	9819.73	0.29903	0.0255425	11.7072	1.17103e-31	2.76641e-30	8683.73	11167.6	8746.78	10727.9	9043.06	10468	8440.22	10979.3	8843.74	11123.6	9064.63	10548.1
ENSMUSG00000046152	Fut10	313.472	0.833224	0.0711845	11.7051	1.19976e-31	2.83155e-30	191.237	391.557	252.366	387.313	232.649	414.081	227.343	365.586	217.229	425.725	219.535	437.042
ENSMUSG00000022562	Oplah	1173.82	0.550866	0.047118	11.6912	1.41373e-31	3.33334e-30	917.71	1300.92	995.284	1390.94	970.24	1377.74	907.531	1352.18	1014.08	1538.51	898.1	1422.57
ENSMUSG00000087095	Emx2os	262.555	-0.963869	0.0824452	-11.691	1.41644e-31	3.33652e-30	384.737	204.012	319.474	179.992	345.322	158.261	313.862	180.356	340.465	160.174	393.453	170.553
ENSMUSG00000034211	Mrps17	1713.71	0.407438	0.0348555	11.6894	1.44451e-31	3.39937e-30	1555.92	1986.15	1462.21	1918.66	1359.38	1922.99	1481.87	2043.38	1472.56	1906.28	1503.49	1951.67
ENSMUSG00000034575	Papd7	1227.68	-0.406508	0.0347831	-11.6869	1.48648e-31	3.4948e-30	1454.08	1011.83	1391.32	1031.89	1390.68	1089.4	1410.08	1054.84	1338.88	1090.66	1414.15	1054.33
ENSMUSG00000021895	Arhgef3	3320.51	-0.43179	0.0369637	-11.6815	1.58529e-31	3.72353e-30	3918.66	2860.75	3820.45	2939.25	3572.15	3031.9	3938.46	2671.21	3879.84	2736.65	3766.32	2710.43
ENSMUSG00000029121	Crmp1	8410.45	-0.520834	0.0446553	-11.6634	1.95999e-31	4.59923e-30	10462.6	6279.56	9600.29	6529.67	9780.65	7273.52	9253.87	7039.72	10429.1	6796.84	10012.1	7467.51
ENSMUSG00000004897	Hdgf	3636.31	-0.368062	0.0315775	-11.6558	2.14295e-31	5.02376e-30	4226.45	3008.04	4044.46	3106.05	4170.99	3231.35	3874.95	3223	4268.35	3185.56	4012.46	3284.11
ENSMUSG00000025738	Fbxl16	30161	-0.517089	0.0443734	-11.6531	2.21183e-31	5.18028e-30	35716	22155.9	34173.3	25730.4	36160.8	25517	32472.3	23913.2	37488.8	25609.9	37269.7	25724.4
ENSMUSG00000041653	Pnpla3	386.846	-0.669545	0.0574946	-11.6454	2.42279e-31	5.66896e-30	461.684	295.498	464.088	274.229	496.596	310.019	467.572	325.615	475.189	299.272	490.391	281.994
ENSMUSG00000060212	Pcnxl2	4201.68	-0.546956	0.0469761	-11.6433	2.4827e-31	5.8036e-30	5203	3027.25	5084.17	3247.4	4744.79	3396.12	4773.28	3583.72	5303.32	3686.1	4860.19	3510.87
ENSMUSG00000027254	Map1a	40744.3	-0.526271	0.0452033	-11.6423	2.51153e-31	5.86542e-30	48193.9	28656.9	46975.9	34054.4	47483.4	34128.1	47017.6	35530.1	51246.3	34932.6	47971.8	32740.3
ENSMUSG00000034868	Myl12b	3334.43	-0.342844	0.0294514	-11.641	2.55005e-31	5.94972e-30	3935.63	2829.64	3750.51	2895.9	3723.43	3079.59	3638.41	2944.18	3749.29	2971.64	3582.9	2912
ENSMUSG00000034932	Mrpl54	403.732	0.671649	0.0577041	11.6395	2.5942e-31	6.04697e-30	308.921	514.148	325.145	492.859	322.37	443.349	309.26	522.544	297.646	511.08	299.367	498.092
ENSMUSG00000063887	Nlgn1	2313.93	-0.578817	0.0497334	-11.6384	2.62943e-31	6.12327e-30	3029.24	1927.6	2715.53	1756.57	2696.85	1988.02	2703.26	1894.22	2684.04	1611.22	2829.25	1931.32
ENSMUSG00000030770	Parva	1852.98	0.573894	0.049347	11.6298	2.90887e-31	6.76761e-30	1536.68	2221.26	1392.26	2303.15	1365.64	2086.67	1478.19	2158.42	1535.23	2104.39	1609.93	2443.95
ENSMUSG00000024799	Tm7sf2	480.73	-0.592391	0.0509489	-11.6272	2.99911e-31	6.97095e-30	561.263	386.068	589.798	388.256	586.317	414.081	570.658	360.711	594.248	385.681	570.222	361.456
ENSMUSG00000039983	Ccdc32	1257.79	-0.42198	0.0362992	-11.625	3.07439e-31	7.13916e-30	1493.68	1023.72	1415.89	1037.55	1410.5	1155.53	1421.12	1063.61	1433.92	1084.33	1470.22	1083.4
ENSMUSG00000032437	Stt3b	3660.5	0.346639	0.0298217	11.6237	3.12268e-31	7.24444e-30	3280.45	4162.58	3362.04	4089.88	3255	4008.57	3153.35	4222.27	3248	4174	3032.63	3937.25
ENSMUSG00000035547	Capn5	1837.34	-0.533278	0.0458833	-11.6225	3.1674e-31	7.34126e-30	2264.29	1362.22	2118.17	1437.11	1975.95	1521.91	2146.41	1537.41	2267.33	1573.28	2279.94	1564.05
ENSMUSG00000001027	Scn4a	29.4611	2.75382	0.237012	11.6189	3.30247e-31	7.64709e-30	0	45.7427	6.61632	33.9253	2.08654	60.703	1.84083	51.6695	3.13312	55.85	4.75185	87.2146
ENSMUSG00000026663	Atf6	3471.41	0.52476	0.0451797	11.615	3.45985e-31	8.00395e-30	2951.16	4539.5	2720.25	4179.4	2837.69	4058.43	2833.96	4247.62	2760.27	3697.69	2953.75	3877.17
ENSMUSG00000041658	Rragb	2037.27	-0.391006	0.0336979	-11.6033	3.96581e-31	9.16579e-30	2375.18	1738.22	2313.82	1671.76	2205.47	1902.39	2310.25	1787.96	2342.53	1748.21	2326.51	1724.91
ENSMUSG00000057133	Chd6	2971.03	-0.281973	0.0243303	-11.5894	4.66405e-31	1.07694e-29	3323.45	2722.6	3248.62	2651.82	3191.36	2721.88	3259.2	2699.49	3322.15	2580.69	3224.61	2706.56
ENSMUSG00000015957	Wnt11	54.7775	-1.80083	0.155435	-11.5858	4.8659e-31	1.1225e-29	84.8684	22.8713	89.793	20.7321	78.2452	29.2675	76.3946	24.3724	98.1709	22.1292	97.8881	12.5977
ENSMUSG00000055733	Nap1l3	1236.85	-0.524371	0.0452686	-11.5836	4.99337e-31	1.15082e-29	1551.39	972.489	1494.34	955.561	1347.9	1065.55	1409.16	1070.44	1434.97	1041.13	1525.34	973.896
ENSMUSG00000040537	Adam22	7142.17	-0.357714	0.030897	-11.5776	5.34925e-31	1.23168e-29	8303.52	6081.03	8189.12	6165.91	7856.86	6550.51	8099.67	6610.77	7974.82	6200.4	7731.26	5942.22
ENSMUSG00000033960	9430020K01Rik	4815.31	0.466458	0.0402977	11.5753	5.49784e-31	1.26471e-29	4198.16	5365.62	3956.56	5674	4143.87	5296.34	3816.05	5720.69	4380.1	5746.23	3744.46	5741.63
ENSMUSG00000020331	Hcn2	2734.91	-0.704821	0.0609202	-11.5696	5.87651e-31	1.35055e-29	3055.26	1783.05	3455.61	2195.72	3643.1	1907.81	3187.4	2164.27	3599.95	2309.87	3449.84	2066.99
ENSMUSG00000036026	Tmem63b	4036.2	-0.504325	0.0436206	-11.5616	6.44838e-31	1.48059e-29	4861.26	2957.72	4644.66	3219.13	4815.73	3485	4502.68	3360.46	5027.61	3535.41	4582.68	3442.07
ENSMUSG00000020333	Acsl6	6625.4	-0.309443	0.0267689	-11.5598	6.58782e-31	1.5112e-29	7470.68	5781.87	7458.49	5969.9	7232.99	5903.37	7204.1	6303.67	7191.54	5843.18	7452.8	5692.2
ENSMUSG00000024325	Ring1	1190.98	0.506973	0.0438576	11.5595	6.60679e-31	1.51413e-29	961.842	1312.81	954.641	1446.54	1020.32	1291.02	967.358	1389.23	998.419	1517.43	992.186	1440.01
ENSMUSG00000021288	Klc1	14457.3	-0.397615	0.0344054	-11.5568	6.82383e-31	1.56241e-29	16475.8	11546.4	15939.7	12167.9	16869.7	12703.2	15716.1	12249.6	16770.5	13332.3	16898.5	12817.6
ENSMUSG00000022186	Oxct1	8138.43	-0.309668	0.0267969	-11.5561	6.87442e-31	1.57253e-29	9463.39	7302.36	9116.35	7222.31	8624.71	7426.37	9077.15	7435.53	9067.24	6977.04	8718.69	7230.09
ENSMUSG00000028224	Nbn	545.514	0.546255	0.0472751	11.5548	6.97921e-31	1.59502e-29	434.526	656.865	424.39	654.003	444.433	628.71	451.925	661.954	446.991	617.511	454.277	670.583
ENSMUSG00000026816	Gtf3c5	652.943	0.597272	0.0516956	11.5536	7.07586e-31	1.6156e-29	510.342	813.305	505.676	793.474	487.207	763.124	549.489	722.398	505.476	780.846	551.215	852.765
ENSMUSG00000027378	Nphp1	723.155	0.616827	0.0533934	11.5525	7.17211e-31	1.63605e-29	581.631	883.749	592.634	948.022	586.317	901.874	566.977	791.615	586.937	865.148	502.746	870.208
ENSMUSG00000039208	Metrnl	113.343	-1.17358	0.101615	-11.5493	7.44489e-31	1.6967e-29	144.842	65.8695	158.792	66.9081	175.269	65.039	148.187	73.1172	169.188	65.334	155.861	71.7098
ENSMUSG00000059482	2610301B20Rik	946.363	-0.543054	0.0470628	-11.5389	8.39551e-31	1.91158e-29	1205.13	816.964	1121.94	752.01	1025.53	781.551	1170.77	800.389	1092.41	726.05	1128.09	735.51
ENSMUSG00000018547	Pip4k2b	4391.52	-0.403785	0.0349952	-11.5383	8.45925e-31	1.9243e-29	5034.39	3406.91	4935.78	3809.99	4972.22	3884.99	4873.61	3813.79	5241.7	3965.35	4968.53	3790.93
ENSMUSG00000020393	Kremen1	970.39	0.743863	0.0645506	11.5237	1.00197e-30	2.27715e-29	658.579	1210.35	770.329	1226.96	807.49	1129.51	724.368	1293.69	667.354	1375.17	702.323	1078.55
ENSMUSG00000031078	Cttn	5306.95	-0.353187	0.0306501	-11.5232	1.00791e-30	2.28853e-29	6144.47	4422.4	5761.87	4723.15	5994.62	4884.43	5647.68	4648.3	6184.77	4618.69	6000.64	4652.41
ENSMUSG00000026090	2010300C02Rik	23856.3	0.406938	0.0353164	11.5226	1.01456e-30	2.30152e-29	20332.2	26933.3	20133.5	29923	20590	27971.1	19852.5	25844.5	20850.9	25959.7	21235.1	26649.9
ENSMUSG00000022342	Kcnv1	1039.39	-1.00715	0.0874336	-11.519	1.05824e-30	2.39839e-29	1594.39	819.709	1321.37	700.18	1311.39	603.778	1270.17	684.377	1342.02	530.048	1549.1	746.169
ENSMUSG00000013539	Tango2	1156.07	-0.489907	0.0425494	-11.5138	1.12353e-30	2.54401e-29	1405.42	916.683	1275.06	891.48	1333.3	954.989	1305.15	997.318	1410.95	1007.41	1380.89	994.246
ENSMUSG00000026797	Stxbp1	16677.5	-0.385138	0.0334503	-11.5137	1.12481e-30	2.54456e-29	19152	13331.2	18821.6	14155.3	18353.2	14604.5	18151.5	14650.7	19646.7	15420.9	19268.8	14573.6
ENSMUSG00000013593	Ndufs2	4586.35	-0.313014	0.0271974	-11.509	1.18912e-30	2.68756e-29	5075.13	3925.64	5218.39	4063.49	5037.95	3960.87	4906.74	4210.57	5191.57	4267.78	5069.27	4108.78
ENSMUSG00000022510	Trp63	106.199	1.51215	0.131392	11.5087	1.19229e-30	2.69225e-29	72.421	169.248	55.7662	139.47	49.0337	165.849	46.0208	161.833	43.8636	128.56	46.5681	195.748
ENSMUSG00000026614	Slc30a10	751.987	-0.527095	0.0458095	-11.5062	1.22702e-30	2.76558e-29	923.368	598.314	879.026	619.136	875.303	601.61	862.43	679.502	923.225	572.199	872.44	617.285
ENSMUSG00000058354	Krt6a	24.8338	2.97646	0.258681	11.5063	1.22658e-30	2.76558e-29	0	38.4239	0	24.5016	0	41.1913	0	74.0921	0	31.6132	0	88.1836
ENSMUSG00000029634	Rnf6	2094.67	0.342164	0.0297746	11.4918	1.4508e-30	3.26396e-29	1933.87	2295.37	1868.64	2325.76	1748.52	2411.86	1802.18	2375.82	1855.85	2318.3	1871.28	2328.63
ENSMUSG00000042055	Wdr11	2380.8	0.341771	0.0297405	11.4918	1.45069e-30	3.26396e-29	2152.26	2721.69	2076.58	2672.56	2039.59	2703.45	2074.62	2651.72	2058.46	2520.63	2195.35	2702.68
ENSMUSG00000030256	Bhlhe41	910.654	-0.643952	0.0560373	-11.4915	1.45592e-30	3.27249e-29	1012.76	741.031	1226.86	689.813	1137.16	702.421	1202.98	736.046	1041.24	732.373	1053.96	651.202
ENSMUSG00000021179	Nrde2	831.99	0.71694	0.0624058	11.4884	1.50955e-30	3.38992e-29	666.5	1089.59	620.044	1054.51	692.731	904.042	557.772	982.695	624.534	1046.4	601.584	1143.48
ENSMUSG00000055675	Kbtbd11	4458.2	-0.709624	0.0618035	-11.4819	1.62582e-30	3.6477e-29	5445.16	3552.38	5069.99	4020.14	5807.88	3387.45	5439.66	3135.26	5678.25	3071.75	5847.63	3042.82
ENSMUSG00000005371	Fbxo11	3720.99	-0.421672	0.0367487	-11.4745	1.77267e-30	3.97354e-29	4488.97	3261.45	4326.13	3171.07	4136.56	3356.01	4269.81	3304.9	4139.89	2896.82	4221.54	3078.67
ENSMUSG00000020661	Dnmt3a	2678.05	-0.395107	0.0344418	-11.4717	1.82972e-30	4.09767e-29	3045.08	2391.43	3036.89	2129.75	2948.28	2347.91	3215.94	2306.6	2974.37	2413.14	3040.23	2286.96
ENSMUSG00000097006	9530082P21Rik	2438.98	-0.514209	0.0448548	-11.4639	2.00375e-30	4.48331e-29	2767.84	1881.85	3019.88	1934.68	2975.4	2111.6	2758.49	2027.78	2924.24	2215.03	2783.63	1867.36
ENSMUSG00000017677	Wsb1	4186.3	0.367968	0.0321029	11.4621	2.04432e-30	4.56993e-29	3701.39	4728.88	3728.77	4487.56	3622.23	4758.68	3865.75	4781.86	3578.02	4898.99	3421.33	4662.1
ENSMUSG00000039717	Ralyl	1532.18	-0.441885	0.0385551	-11.4611	2.06818e-30	4.61906e-29	1819.58	1289.94	1761.83	1228.85	1712	1348.47	1684.36	1376.55	1777.52	1224.49	1842.77	1319.85
ENSMUSG00000041073	Nacad	1189.64	-0.623876	0.0544878	-11.4498	2.35623e-30	5.2576e-29	1434.84	820.624	1449.92	931.06	1477.27	897.538	1432.17	962.222	1476.74	1098.03	1400.85	894.434
ENSMUSG00000032198	Dock6	1269.47	0.570551	0.0498394	11.4478	2.41224e-30	5.37769e-29	1018.42	1392.41	1040.65	1523.81	1031.79	1459.04	940.666	1489.64	1113.3	1610.17	973.179	1640.6
ENSMUSG00000021514	Zfp369	623.945	-0.63893	0.0558196	-11.4463	2.45262e-30	5.46276e-29	718.552	461.086	733.467	458.933	740.721	531.152	787.877	539.117	817.743	476.306	767.899	454.485
ENSMUSG00000027490	E2f1	200.622	1.12915	0.0986663	11.4441	2.51703e-30	5.60114e-29	107.5	237.862	141.778	277.999	140.841	263.408	132.54	271.021	107.57	329.831	108.342	288.777
ENSMUSG00000089917	Uckl1	805.849	-0.518099	0.0452884	-11.44	2.639e-30	5.86723e-29	903	708.097	1005.68	659.658	1005.71	641.718	922.257	633.682	951.423	662.824	913.306	662.831
ENSMUSG00000023868	Pde10a	3020.89	-0.424856	0.037159	-11.4335	2.84529e-30	6.32014e-29	3441.13	2403.32	3511.38	2560.41	3308.21	2685.03	3418.43	2774.55	3652.17	2560.67	3454.6	2480.77
ENSMUSG00000026207	Speg	5086.59	-0.628282	0.0549815	-11.4272	3.05971e-30	6.79029e-29	5965.68	3469.12	5654.12	4304.74	6438.01	4024.83	5757.21	3931.75	6811.39	4147.65	6506.23	4028.34
ENSMUSG00000027698	Nceh1	3969.47	-0.48971	0.0428854	-11.4191	3.35863e-30	7.44693e-29	4930.29	3253.22	4619.14	3122.07	4413.03	3465.49	4744.75	3662.68	4560.77	3158.16	4578.88	3125.19
ENSMUSG00000038271	Iffo1	2101.92	-0.438809	0.0384464	-11.4135	3.57972e-30	7.92997e-29	2260.89	1654.97	2520.82	1692.49	2406.82	1818.92	2467.64	1807.46	2418.76	1868.34	2444.35	1861.55
ENSMUSG00000036698	Ago2	3696.69	-0.397053	0.034792	-11.4122	3.63416e-30	8.04333e-29	4224.18	3059.27	3986.81	3258.71	4141.78	3256.28	4369.22	3212.28	4512.73	3220.33	3991.55	3127.13
ENSMUSG00000017314	Mpp2	4376.96	-0.570476	0.0499888	-11.4121	3.63942e-30	8.0477e-29	5480.24	3096.78	4844.09	3523.51	5150.62	3685.54	4981.29	3456	5716.89	3534.36	5260.3	3793.83
ENSMUSG00000040687	Madd	7733.14	-0.35036	0.0307041	-11.4109	3.6906e-30	8.15354e-29	9062.81	6423.19	8409.35	6841.59	8497.43	6859.44	8310.44	6711.18	9098.57	6970.71	8647.42	6965.54
ENSMUSG00000040125	Gpr26	4469.69	-0.561629	0.0492364	-11.4068	3.86854e-30	8.53897e-29	5562.84	3337.39	5011.39	3398.18	4947.18	3578.23	5637.55	3976.6	5335.7	3865.24	5521.65	3464.36
ENSMUSG00000021681	Aggf1	2295.24	0.308398	0.0270373	11.4064	3.88548e-30	8.56866e-29	2005.16	2551.53	2072.8	2613.19	2057.33	2518.09	2045.17	2590.3	2113.81	2495.34	2008.13	2472.05
ENSMUSG00000034910	Pygo1	3305.96	-0.546539	0.047949	-11.3983	4.26238e-30	9.3914e-29	4293.21	2834.22	3801.55	2744.18	3676.48	2622.15	3967	2630.27	3818.22	2380.47	4026.72	2877.11
ENSMUSG00000041645	Ddx24	5216.92	-0.26508	0.0232659	-11.3935	4.50502e-30	9.91711e-29	5896.66	4620.93	5675.86	4652.47	5721.29	4854.07	5539.99	4795.51	5610.37	4842.09	5729.78	4664.04
ENSMUSG00000025579	Gaa	8750.82	-0.572899	0.0502951	-11.3907	4.6502e-30	1.02275e-28	10515.8	6053.59	9801.61	7038.55	10154.1	7010.12	10200.1	7152.81	11574.8	7472.31	10641.3	7394.83
ENSMUSG00000040481	Bptf	4442.85	-0.337294	0.0296207	-11.3871	4.84972e-30	1.06568e-28	5164.52	3814.02	4915.93	4038.05	4866.85	4134.31	4996.02	3911.28	5047.45	3743	4779.41	3903.34
ENSMUSG00000039838	Slc45a1	1284.83	-0.54126	0.047536	-11.3863	4.89291e-30	1.07421e-28	1497.08	905.705	1544.44	1046.03	1509.61	1083.98	1469.91	1065.56	1619.82	1130.7	1506.34	1038.82
ENSMUSG00000024975	Pdcd4	2019.26	-0.425288	0.0373674	-11.3812	5.18538e-30	1.1374e-28	2453.26	1680.59	2235.37	1695.32	2219.03	1859.03	2228.33	1700.22	2352.97	1679.72	2408.24	1719.1
ENSMUSG00000031099	Smarca1	1005.2	-0.718963	0.0632198	-11.3724	5.73578e-30	1.25701e-28	1381.66	789.519	1258.99	739.759	1303.04	809.735	1184.58	854.983	1161.34	677.577	1236.43	664.769
ENSMUSG00000031242	2610002M06Rik	1463.16	-0.566307	0.0498102	-11.3693	5.94663e-30	1.30205e-28	1939.53	1203.95	1647.46	1050.74	1642.11	1190.21	1742.35	1267.36	1757.68	1155.99	1767.69	1192.9
ENSMUSG00000032534	Cep63	1241.45	0.522175	0.0459366	11.3673	6.08439e-30	1.33103e-28	1065.95	1505.85	1110.6	1478.58	957.721	1430.86	989.448	1517.91	981.709	1522.7	999.789	1336.32
ENSMUSG00000030678	Maz	3187.06	-0.634378	0.055837	-11.3613	6.52006e-30	1.42507e-28	3609.74	2139.84	3575.65	2525.55	4114.65	2451.97	3775.55	2494.76	4204.64	2696.61	4024.82	2630.97
ENSMUSG00000032244	Fem1b	3888.39	-0.354475	0.031222	-11.3534	7.13501e-30	1.55809e-28	4642.87	3402.34	4267.53	3482.05	4308.7	3545.71	4327.8	3476.48	4199.42	3285.67	4447.73	3274.42
ENSMUSG00000035275	Raver2	2594.28	0.351285	0.0309452	11.3518	7.263e-30	1.58462e-28	2311.82	2970.53	2259.95	2729.1	2231.55	2868.22	2255.02	2859.37	2268.38	2995.88	2346.46	3035.07
ENSMUSG00000104283	NA	1059.66	0.734986	0.0647552	11.3502	7.39825e-30	1.6127e-28	855.473	1397.9	817.589	1192.1	865.913	1412.43	784.195	1461.37	732.105	1278.23	694.721	1223.91
ENSMUSG00000053192	Mllt11	6550.04	-0.453439	0.039951	-11.3499	7.42708e-30	1.61755e-28	8292.21	5576.95	7681.55	5379.04	7119.27	5928.3	7611.85	5566.65	7223.92	5501.75	7531.68	5187.33
ENSMUSG00000018293	Pfn1	3722.92	-0.495227	0.0436501	-11.3454	7.81814e-30	1.70121e-28	4215.13	2910.15	4329.91	3085.31	4599.77	3260.62	3910.85	2938.34	4525.26	3153.94	4577.93	3167.83
ENSMUSG00000052584	Serp2	1024.12	-0.527383	0.0464866	-11.3448	7.86689e-30	1.7103e-28	1166.66	787.689	1121.94	857.555	1261.31	827.079	1154.2	832.561	1304.42	886.224	1255.44	834.353
ENSMUSG00000032878	Ccdc85a	2054.68	-0.520409	0.0458882	-11.3408	8.23887e-30	1.78958e-28	2388.76	1695.22	2211.74	1754.69	2512.19	1629.23	2496.17	1762.61	2525.29	1767.18	2411.09	1502.03
ENSMUSG00000026220	Slc16a14	252.577	-0.842863	0.0743426	-11.3376	8.5501e-30	1.85555e-28	342.868	184.8	302.461	154.548	338.019	194.033	314.782	203.753	326.888	166.496	329.778	172.491
ENSMUSG00000054400	Cklf	200.723	0.953537	0.0841075	11.3371	8.59208e-30	1.86301e-28	135.789	270.797	138.943	245.016	140.841	304.599	140.824	235.925	136.813	271.874	116.896	270.365
ENSMUSG00000060216	Arrb2	1253.1	-0.408269	0.0360331	-11.3304	9.27951e-30	2.01029e-28	1440.5	1026.47	1479.22	1029.07	1403.2	1129.51	1397.19	1055.81	1439.14	1108.57	1417.95	1110.53
ENSMUSG00000066037	Hnrnpr	2292.76	-0.385107	0.0340285	-11.3172	1.07905e-29	2.33555e-28	2740.68	2044.7	2497.19	1960.13	2527.84	2063.9	2679.33	2037.53	2544.09	1933.67	2601.16	1882.87
ENSMUSG00000038582	Pptc7	2053.88	0.353529	0.0312422	11.3158	1.09629e-29	2.37079e-28	1852.39	2282.56	1808.15	2387.02	1813.2	2227.58	1742.35	2344.62	1865.25	2226.62	1740.13	2356.73
ENSMUSG00000042015	Wdr41	1178.67	0.388208	0.0343177	11.3122	1.14205e-29	2.46758e-28	1030.87	1316.47	957.477	1351.36	1052.66	1341.97	1027.18	1334.63	1050.64	1335.13	1005.49	1340.2
ENSMUSG00000025137	Pcyt2	2142.29	-0.474361	0.0419476	-11.3084	1.19241e-29	2.57413e-28	2508.71	1712.61	2569.97	1745.27	2500.72	1820.01	2439.1	1688.52	2533.65	2029.57	2406.34	1753.01
ENSMUSG00000005354	Txn2	2919.84	0.327457	0.0289639	11.3057	1.22971e-29	2.6523e-28	2677.31	3175.46	2655.04	3254	2635.3	3208.59	2493.41	3225.93	2614.06	3260.38	2462.41	3376.17
ENSMUSG00000041729	Coro2b	5107.92	-0.513322	0.0454282	-11.2996	1.31752e-29	2.8392e-28	6177.29	3707.9	5736.35	4120.03	5986.28	4325.09	5714.87	4213.5	6451.08	4295.18	6016.79	4550.66
ENSMUSG00000035151	Elmod2	687.469	0.706665	0.0625481	11.298	1.34315e-29	2.8919e-28	540.895	986.212	545.374	786.877	463.212	879.11	550.409	818.912	487.722	815.621	532.207	843.074
ENSMUSG00000021721	Htr1a	1374.57	-0.802063	0.0710203	-11.2934	1.41412e-29	3.04204e-28	1849	928.576	2023.65	963.1	1684.88	1160.95	1619.93	982.695	1721.12	1080.12	1622.28	858.579
ENSMUSG00000037034	Pax1	18.2578	2.73956	0.242602	11.2924	1.43067e-29	3.07494e-28	1.13158	28.3605	1.89038	26.3863	1.04327	40.1074	0.920417	38.0209	2.08874	32.667	1.90074	44.5763
ENSMUSG00000029775	Klhdc10	3462.14	-0.340382	0.0301644	-11.2842	1.5706e-29	3.37273e-28	3888.1	2985.17	3870.55	3093.79	3724.47	3218.34	4018.54	3149.89	3820.31	2949.51	3894.62	2932.35
ENSMUSG00000028488	Sh3gl2	6653.52	-0.489263	0.0433646	-11.2825	1.6007e-29	3.43438e-28	8282.02	5106.71	7442.42	5188.68	7290.37	5938.06	7717.69	5550.08	7873.52	5527.04	8063.89	5861.79
ENSMUSG00000021458	2010111I01Rik	694.275	-0.471013	0.0417501	-11.2817	1.61571e-29	3.46355e-28	809.079	569.039	810.027	597.461	814.793	579.931	799.842	572.264	789.545	560.608	821.12	607.595
ENSMUSG00000042608	Stk40	965.718	0.601895	0.0533702	11.2777	1.69024e-29	3.62014e-28	768.342	1041.1	736.302	1187.38	857.567	1145.77	719.766	1214.72	795.811	1193.93	714.678	1213.25
ENSMUSG00000032580	Rbm5	6076.14	-0.375108	0.0333058	-11.2626	2.00823e-29	4.29747e-28	7342.81	5260.41	6997.24	5205.64	6632.06	5619.37	6812	5441.87	6768.57	5122.39	6636.43	5074.92
ENSMUSG00000038178	Slc43a2	1967.59	-0.52224	0.0463876	-11.2582	2.11077e-29	4.51296e-28	2251.84	1551.59	2503.81	1525.69	2249.29	1670.42	2349.82	1615.4	2373.86	1799.85	2202.96	1516.56
ENSMUSG00000030557	Mef2a	6387.3	-0.460134	0.0408965	-11.2512	2.28544e-29	4.88218e-28	8031.94	5464.42	7425.41	5263.13	6889.75	5625.87	7214.23	5374.6	7168.57	4936.93	7692.3	5560.41
ENSMUSG00000035776	Cd99l2	1713.7	-0.384163	0.0341568	-11.2471	2.39425e-29	5.11016e-28	2044.76	1472	1935.75	1423.92	1874.75	1518.66	1941.16	1547.16	1984.31	1516.38	1868.43	1437.1
ENSMUSG00000058392	Rrp1b	499.349	0.624829	0.0555857	11.2408	2.56997e-29	5.48044e-28	384.737	580.017	381.856	599.346	389.139	640.634	449.163	594.686	377.018	614.35	365.892	615.347
ENSMUSG00000038291	Snx25	2292.8	0.474452	0.0422086	11.2407	2.57445e-29	5.48524e-28	1979.13	2683.27	1864.86	2659.36	1853.89	2595.05	2022.16	2825.25	2048.01	2697.66	1734.43	2550.54
ENSMUSG00000020258	Glyctk	164.879	1.08348	0.0964286	11.2361	2.71194e-29	5.77316e-28	95.0526	215.905	110.587	206.379	118.933	252.568	105.848	236.9	88.7716	194.948	102.64	250.015
ENSMUSG00000042548	Asxl1	1467.38	-0.368876	0.0328301	-11.2359	2.71737e-29	5.7797e-28	1725.66	1267.07	1650.3	1240.16	1580.55	1280.18	1642.94	1311.23	1666.82	1251.88	1663.15	1328.57
ENSMUSG00000056055	Sag	116.873	1.41528	0.125983	11.2339	2.78034e-29	5.90852e-28	62.2368	187.545	56.7114	212.033	62.5962	142.002	54.3046	142.335	72.0617	155.959	57.9726	196.717
ENSMUSG00000021470	Ercc6l2	876.654	0.524267	0.0466691	11.2337	2.78534e-29	5.91403e-28	755.895	1086.85	735.357	1098.8	716.726	966.913	707.8	1055.81	664.22	970.526	729.884	1031.07
ENSMUSG00000015597	Zfp318	1744.63	-0.357615	0.0318362	-11.233	2.8088e-29	5.95869e-28	2090.03	1518.66	1967.88	1553.02	1938.39	1573.94	1955.89	1517.91	1894.49	1525.86	1917.85	1481.68
ENSMUSG00000029580	Actb	26933.3	-0.242414	0.0215808	-11.2329	2.81223e-29	5.96082e-28	29776.4	24266.5	29930.4	25080.2	29114.5	25441.1	28186.8	23860.6	28988.6	24803.7	29169.7	24580.9
ENSMUSG00000034336	Ina	5463.19	0.326226	0.0290613	11.2254	3.05842e-29	6.47704e-28	5023.08	5826.7	4696.65	6069.79	4883.54	6095.23	4680.32	6129.17	5053.71	6369.01	4743.3	5987.76
ENSMUSG00000036333	Kidins220	13099.2	-0.308116	0.0274708	-11.2161	3.39851e-29	7.19107e-28	15403	11660.7	13945.3	11959.6	14487.9	11451.2	14432.1	12085.8	14619.1	11298.6	14099.7	11747.8
ENSMUSG00000058240	Cryzl1	1251.95	-0.5022	0.0447795	-11.215	3.44323e-29	7.27943e-28	1524.24	1106.97	1368.63	975.351	1401.11	1035.2	1554.58	1073.36	1446.45	980.01	1521.54	1035.92
ENSMUSG00000040373	Cacng5	557.358	-1.04543	0.0932592	-11.2099	3.64574e-29	7.70092e-28	678.947	360.452	710.782	432.547	660.389	372.89	870.714	312.941	805.211	281.358	815.418	386.651
ENSMUSG00000002799	Jag2	1071.72	-0.546829	0.0487884	-11.2082	3.71792e-29	7.84664e-28	1266.24	758.414	1221.18	898.077	1322.87	832.499	1253.61	919.327	1323.22	935.751	1257.34	872.146
ENSMUSG00000028843	Sh3bgrl3	2357.81	-0.417019	0.0372496	-11.1953	4.30104e-29	9.0695e-28	2715.79	2023.66	2919.69	2026.09	2693.72	2038.97	2469.48	2037.53	2770.72	2012.71	2619.22	1966.2
ENSMUSG00000050876	Spata31d1a	26.1638	2.39996	0.214376	11.1951	4.30881e-29	9.0781e-28	6.78947	40.2536	9.45189	46.176	2.08654	41.1913	3.68167	54.5942	7.3106	45.3123	2.85111	54.2668
ENSMUSG00000022044	Stmn4	4133.91	-0.565367	0.0505026	-11.1948	4.32343e-29	9.10108e-28	4791.1	3266.94	5359.22	3037.25	4728.1	3533.78	5433.22	3420.91	4782.18	3494.31	4548.47	3211.43
ENSMUSG00000047454	Gphn	2279.74	-0.344264	0.0307568	-11.1931	4.40705e-29	9.26916e-28	2610.55	2056.59	2582.26	2040.23	2543.49	2072.57	2556.92	2023.88	2429.21	1885.2	2586.91	1969.11
ENSMUSG00000006715	Gmnn	120.507	1.19838	0.107084	11.191	4.51251e-29	9.48283e-28	78.0789	167.418	64.2729	170.569	64.6827	142.002	84.6783	175.481	58.4848	181.249	76.98	182.182
ENSMUSG00000028246	Faxc	1369.44	-0.500817	0.0447562	-11.1899	4.56974e-29	9.59489e-28	1720	1080.44	1620.05	1178.9	1460.58	1077.48	1541.7	1163.05	1668.91	1187.6	1628.93	1105.69
ENSMUSG00000032479	Map4	44408.2	0.470499	0.0420743	11.1826	4.96244e-29	1.04105e-27	38715.8	52803.5	40146.9	53382.3	37071.5	55527	35147	48159.8	36285.7	51597	35740.6	48321.7
ENSMUSG00000027784	Ppm1l	5145.67	0.434138	0.0388396	11.1777	5.24262e-29	1.09889e-27	4462.95	6105.73	4424.43	6032.1	4429.72	5760.28	4596.56	6252.98	3982.19	5865.3	4342.24	5493.55
ENSMUSG00000034647	Ankrd12	2422.15	-0.368622	0.0329977	-11.1711	5.64498e-29	1.18222e-27	2744.08	2141.67	2721.2	2046.82	2567.49	2199.4	2900.23	2138.92	2758.19	2110.71	2692.4	2044.7
ENSMUSG00000040269	Mrps28	302.854	0.766661	0.0686346	11.1702	5.7062e-29	1.19402e-27	228.579	413.514	209.832	389.198	234.736	341.455	220.9	380.209	232.895	357.229	212.883	412.816
ENSMUSG00000100546	RP23-145J9.10	55.0463	1.94929	0.174515	11.1698	5.73111e-29	1.19821e-27	15.8421	108.868	16.0682	100.833	17.7356	82.3827	20.2492	70.1925	14.6212	74.8179	30.4118	108.534
ENSMUSG00000056267	Cep70	723.841	-0.594286	0.0532274	-11.165	6.04733e-29	1.26325e-27	975.421	566.294	829.876	531.496	833.572	635.214	893.725	585.912	844.897	561.661	856.283	571.74
ENSMUSG00000001062	Vps9d1	1759.79	-0.438841	0.0393077	-11.1643	6.09946e-29	1.27305e-27	2042.5	1368.62	2006.64	1481.4	1957.17	1520.83	1915.39	1527.66	2159.76	1552.21	2078.46	1506.87
ENSMUSG00000028381	Ugcg	2064.46	-0.461353	0.0413309	-11.1624	6.22765e-29	1.29871e-27	2567.55	1821.47	2422.52	1740.55	2313.97	1715.94	2399.53	1868.87	2286.13	1629.13	2375.93	1631.88
ENSMUSG00000005470	Asf1b	43.7513	1.84285	0.165251	11.1518	7.01489e-29	1.46163e-27	20.3684	73.1883	17.9586	58.4268	15.649	72.6268	14.7267	67.2678	16.7099	69.5491	15.2059	83.3384
ENSMUSG00000025816	Sec61a2	1419.48	-0.387652	0.0347677	-11.1498	7.17953e-29	1.49467e-27	1682.66	1187.48	1548.22	1224.14	1601.42	1248.75	1639.26	1302.46	1572.82	1191.82	1615.63	1219.07
ENSMUSG00000041498	Kif14	47.5269	1.74185	0.156284	11.1454	7.53798e-29	1.56796e-27	23.7632	80.5071	22.6845	82.9284	14.6058	76.9628	19.3287	72.1423	20.8874	70.6028	17.1067	68.8026
ENSMUSG00000031112	2610018G03Rik	343.232	-0.743707	0.0667316	-11.1447	7.59598e-29	1.57869e-27	416.421	257.989	401.705	231.823	442.346	292.675	444.561	274.921	455.346	233.938	425.766	241.294
ENSMUSG00000022812	Gsk3b	5717.19	-0.355406	0.0318967	-11.1424	7.79789e-29	1.61928e-27	6772.5	5063.71	6333.71	4731.63	6293	5233.47	6320.5	5242.01	6264.14	4983.3	6538.55	4829.75
ENSMUSG00000025823	Pdia4	1023.9	0.474121	0.0425637	11.1391	8.09437e-29	1.67943e-27	858.868	1213.1	809.082	1180.79	841.918	1183.71	915.815	1146.48	913.825	1232.92	797.36	1192.9
ENSMUSG00000024598	Fbn2	345.679	-0.956844	0.0859141	-11.1372	8.26619e-29	1.71363e-27	405.105	198.523	463.143	242.189	526.851	253.652	398.54	233	530.541	228.669	430.518	237.417
ENSMUSG00000037316	Bag4	1413.22	-0.474632	0.0426179	-11.1369	8.29326e-29	1.71779e-27	1777.71	1260.67	1569.96	1129.9	1609.76	1158.78	1640.18	1243.97	1577	1128.59	1699.26	1162.86
ENSMUSG00000035842	Ddx11	154.385	1.08862	0.0977588	11.1358	8.40035e-29	1.7385e-27	95.0526	215.905	103.971	229.938	111.63	221.132	92.9621	191.08	103.393	188.626	75.0792	223.851
ENSMUSG00000041319	Thoc6	191.28	0.958967	0.0861625	11.1297	8.98883e-29	1.85873e-27	116.553	257.074	121.929	223.341	125.192	234.14	125.177	276.87	145.168	253.959	135.903	280.056
ENSMUSG00000000282	Mnt	1042.25	-0.560178	0.0503425	-11.1273	9.23523e-29	1.90807e-27	1170.05	773.966	1189.99	865.094	1274.87	896.454	1189.18	773.092	1330.53	873.578	1306.76	863.424
ENSMUSG00000001440	Kpnb1	5116.16	-0.281495	0.0253184	-11.1182	1.02342e-28	2.11268e-27	5819.71	4467.23	5544.48	4774.98	5476.12	4691.48	5749.84	4681.45	5561.28	4494.35	5538.76	4594.27
ENSMUSG00000001366	Fbxo9	2515.41	0.3065	0.0275711	11.1167	1.04067e-28	2.14648e-27	2217.89	2749.14	2290.19	2740.41	2146	2879.06	2327.73	2793.08	2219.29	2751.4	2283.74	2786.99
ENSMUSG00000020571	Pdia6	2686.06	0.485755	0.0437015	11.1153	1.05696e-28	2.17826e-27	2336.71	3182.78	2109.66	3056.1	2401.61	3113.2	2201.64	3046.55	2371.77	3191.88	1992.93	3227.91
ENSMUSG00000022285	Ywhaz	9068.17	-0.417546	0.0375733	-11.1129	1.08628e-28	2.23681e-27	11140.4	7349.93	10148.5	7554.02	9995.56	8471.32	10217.5	7958.07	10418.7	7429.11	10346.7	7788.26
ENSMUSG00000025026	Add3	4352.93	-0.381925	0.0343762	-11.1101	1.1198e-28	2.30389e-27	4981.21	4015.29	5290.22	3791.15	4687.41	3685.54	4759.47	3704.6	4817.69	3676.62	5035.06	3790.93
ENSMUSG00000037533	Rapgef6	1726.72	-0.531947	0.0478914	-11.1074	1.15524e-28	2.37483e-27	2264.29	1404.3	1994.35	1313.66	1886.23	1498.06	2108.67	1482.82	1947.75	1341.45	2063.25	1415.78
ENSMUSG00000044149	Nkrf	910.058	-0.447416	0.0403179	-11.0972	1.29412e-28	2.65808e-27	1087.45	754.754	1017.02	743.528	1033.88	789.139	1091.61	803.314	1024.53	795.599	1049.21	730.664
ENSMUSG00000003134	Tbc1d8	508.601	0.588369	0.053033	11.0944	1.33551e-28	2.7408e-27	406.237	570.869	402.651	622.905	387.053	600.526	416.949	608.335	440.725	617.511	378.247	651.202
ENSMUSG00000051851	Cxx1c	928.467	-0.608983	0.0549178	-11.089	1.41866e-28	2.90902e-27	1131.58	662.354	1172.98	697.352	1078.74	714.345	1168.01	770.167	1174.92	817.728	1014.04	739.386
ENSMUSG00000031026	Trim66	535.665	-0.677188	0.0610912	-11.0849	1.48565e-28	3.04384e-27	650.658	367.771	717.399	404.276	628.048	421.669	608.395	405.557	696.596	467.876	661.458	398.28
ENSMUSG00000039234	Sec24d	774.629	0.517583	0.0467316	11.0757	1.64654e-28	3.37066e-27	606.526	918.513	569.004	925.405	633.264	892.118	682.029	906.653	671.531	895.708	653.855	940.948
ENSMUSG00000022564	Grina	10702.8	-0.391055	0.0353084	-11.0754	1.65147e-28	3.37794e-27	11855.5	8469.71	12054.9	9233.32	12242.8	9730.91	11535.6	9183.52	12833.2	9547.19	12380.5	9365.88
ENSMUSG00000028999	Rint1	540.937	0.544151	0.0491395	11.0736	1.68469e-28	3.44302e-27	414.158	621.186	438.568	664.37	437.13	677.489	452.845	613.209	446.991	619.619	443.823	661.862
ENSMUSG00000047117	Ankdd1b	319.129	1.02552	0.0926304	11.0711	1.73272e-28	3.53824e-27	231.974	461.086	208.887	357.158	160.663	466.113	208.014	415.306	186.943	464.714	244.245	424.444
ENSMUSG00000057440	Mpp7	138.283	1.13639	0.10265	11.0706	1.74293e-28	3.55613e-27	72.421	224.139	81.2863	204.494	87.6346	179.941	82.8375	202.778	92.9491	174.926	90.2852	165.708
ENSMUSG00000038777	Sema6c	1273.89	-0.594988	0.0537469	-11.0702	1.75039e-28	3.56838e-27	1545.74	878.259	1549.17	1059.22	1491.87	1048.21	1381.55	1026.57	1595.8	1074.85	1647.94	987.463
ENSMUSG00000042429	Adora1	6756.79	-0.417608	0.0377375	-11.0661	1.8315e-28	3.73064e-27	8065.89	5389.4	7438.64	5913.36	7756.71	6101.74	7697.44	5358.03	7874.56	5803.13	7564	6118.59
ENSMUSG00000062168	Ppef1	42.6455	1.89603	0.171353	11.065	1.85451e-28	3.77437e-27	14.7105	64.9546	15.123	58.4268	13.5625	69.3749	15.6471	87.7406	20.8874	65.334	13.3052	72.6788
ENSMUSG00000032612	Usp4	3339.48	0.272616	0.0246408	11.0636	1.88341e-28	3.83001e-27	3154.84	3633.8	2981.13	3664.87	2932.63	3604.24	3051.18	3643.18	3089.25	3686.1	2940.44	3692.08
ENSMUSG00000024242	Map4k3	3940.37	-0.426701	0.0385729	-11.0622	1.91385e-28	3.88871e-27	4995.92	3528.59	4500.99	3301.12	4296.18	3450.32	4514.64	3304.9	4442.76	3165.54	4385.01	3398.46
ENSMUSG00000069662	Marcks	2592.26	-0.389547	0.035222	-11.0597	1.96657e-28	3.99252e-27	2821.03	2190.16	2960.33	2312.57	3120.42	2177.72	2881.82	2334.87	2949.31	2339.38	2916.69	2102.84
ENSMUSG00000104960	NA	439.297	0.744364	0.0673297	11.0555	2.06165e-28	4.18208e-27	313.447	532.445	329.871	534.323	345.322	573.427	361.724	516.695	342.554	573.253	266.104	582.4
ENSMUSG00000040111	Gramd1b	11820.4	0.385838	0.0349014	11.0551	2.07071e-28	4.19699e-27	10977.4	13098.9	10244.9	12792.6	10311.7	13294	9634	14334.9	10324.7	13156.4	9965.58	13710.1
ENSMUSG00000074748	Atxn7l3b	5628.71	0.295965	0.0267768	11.053	2.11959e-28	4.29252e-27	5281.08	6196.3	5014.23	6165.91	4786.52	6397.67	5037.44	6257.85	5150.84	5954.88	5043.61	6258.13
ENSMUSG00000038984	Tspyl5	997.251	-0.427481	0.0387003	-11.046	2.29328e-28	4.64045e-27	1199.47	849.899	1135.17	820.803	1152.81	857.43	1167.09	891.055	1079.88	858.826	1133.79	820.786
ENSMUSG00000032192	Gnb5	2058.1	-0.484657	0.0438771	-11.0458	2.29807e-28	4.64631e-27	2479.29	1641.25	2476.4	1690.61	2432.9	1728.95	2225.57	1751.89	2502.31	1878.88	2300.85	1588.27
ENSMUSG00000009075	Cabp7	8357.39	-0.596245	0.0539927	-11.0431	2.36817e-28	4.78409e-27	9999.76	6542.12	10851.7	6884.94	9877.67	6525.58	8896.75	6252.98	10271.4	6083.44	10572.9	7529.52
ENSMUSG00000035495	Tstd2	414.583	0.582305	0.0527375	11.0416	2.40782e-28	4.86019e-27	337.21	515.977	319.474	490.974	322.37	505.136	337.793	481.598	330.021	505.811	340.232	488.402
ENSMUSG00000035596	Mboat7	2750.83	-0.548126	0.0496607	-11.0374	2.52168e-28	5.08583e-27	3182	1946.81	3150.32	2268.28	3344.72	2214.58	3239.87	2287.1	3474.62	2515.36	3236.96	2149.35
ENSMUSG00000026102	Inpp1	839.372	-0.498568	0.0451927	-11.0321	2.67689e-28	5.39444e-27	1032	700.778	931.011	639.868	933.726	689.413	1030.87	724.347	968.133	700.76	1008.34	713.221
ENSMUSG00000028986	Klhl7	2785.72	-0.394288	0.035767	-11.0238	2.93462e-28	5.90897e-27	3350.6	2435.34	3082.26	2298.44	3031.74	2505.08	3259.2	2544.48	3096.56	2340.43	3174.24	2310.22
ENSMUSG00000038540	Tmc3	48.2789	1.748	0.15866	11.0173	3.15427e-28	6.34603e-27	18.1053	80.5071	20.7942	86.6979	21.9087	60.703	17.4879	71.1674	22.9762	85.3557	18.057	75.586
ENSMUSG00000024193	Phf1	1141.36	-0.685092	0.0621891	-11.0163	3.18997e-28	6.41259e-27	1432.58	731.883	1433.85	859.44	1441.8	831.415	1310.67	913.477	1432.88	1031.64	1413.2	863.424
ENSMUSG00000020387	Jade2	2153	-0.577722	0.0524501	-11.0147	3.24659e-28	6.51874e-27	2574.34	1532.38	2557.68	1829.14	2596.7	1791.82	2595.57	1756.76	2583.78	1922.08	2585.01	1510.75
ENSMUSG00000058655	Eif4b	5450.23	-0.257256	0.0233558	-11.0146	3.24808e-28	6.51874e-27	6042.63	4821.28	5928.23	4908.8	5935.16	5024.26	5697.38	5023.64	6136.73	4968.54	5877.09	5039.06
ENSMUSG00000055022	Cntn1	10502	-0.373741	0.0339347	-11.0135	3.28848e-28	6.59443e-27	12505.1	9083.58	11631.5	8550.11	11431.1	9376.45	12002.2	9860.09	11827.5	8915.98	11765.6	9075.16
ENSMUSG00000031446	Cul4a	2296.25	-0.286825	0.026058	-11.0072	3.52974e-28	7.07245e-27	2639.97	2066.65	2488.68	2065.67	2524.71	2101.84	2497.09	2062.88	2523.2	2046.43	2475.71	2062.14
ENSMUSG00000032435	Dync1li1	2543.45	-0.294689	0.0267883	-11.0006	3.7945e-28	7.59675e-27	2899.1	2280.73	2731.6	2239.07	2793.87	2324.06	2741.92	2317.33	2897.09	2249.81	2757.97	2288.9
ENSMUSG00000078532	Nkain1	696.711	-0.518584	0.0471602	-10.9962	3.98477e-28	7.97116e-27	751.368	560.805	831.766	588.038	807.49	587.519	871.635	534.243	840.719	567.984	823.971	594.997
ENSMUSG00000044674	Fzd1	308.467	0.76018	0.0692509	10.9772	4.9206e-28	9.83518e-27	193.5	363.197	218.339	370.351	239.952	377.226	234.706	406.531	225.584	404.649	251.848	415.723
ENSMUSG00000034586	Hid1	3235.14	-0.422419	0.038497	-10.9728	5.16626e-28	1.03178e-26	3612	2535.06	3708.92	2642.4	3666.05	2876.89	3585.02	2741.41	3943.55	2925.28	3728.3	2856.76
ENSMUSG00000030884	Uqcrc2	4710.8	-0.26586	0.0242431	-10.9664	5.54063e-28	1.10565e-26	5310.5	4254.98	5115.36	4298.14	4953.44	4395.55	5154.33	4348.03	5259.46	4158.19	5075.93	4205.68
ENSMUSG00000036712	Cyld	4854.26	-0.404004	0.0368435	-10.9654	5.60341e-28	1.11727e-26	5914.76	4133.31	5725.01	3993.76	5206.96	4227.53	5603.5	4453.32	5316.9	4025.42	5430.41	4220.22
ENSMUSG00000049872	Fam26e	231.984	-1.00753	0.0919759	-10.9543	6.33592e-28	1.2623e-26	359.842	151.866	271.269	124.393	284.812	157.177	313.862	176.456	296.602	147.528	346.885	153.11
ENSMUSG00000026986	Hnmt	513.779	-0.738442	0.0674297	-10.9513	6.55062e-28	1.30401e-26	707.237	397.961	633.277	354.33	575.885	391.318	653.496	446.502	622.446	346.692	675.713	360.487
ENSMUSG00000040359	Ufl1	1267.85	0.40726	0.0371942	10.9495	6.67851e-28	1.3284e-26	1147.42	1516.83	1090.75	1461.61	1086.04	1389.67	1016.14	1444.8	1099.72	1399.41	1100.53	1461.33
ENSMUSG00000038014	Fam120a	4854.98	-0.294372	0.0268882	-10.948	6.79264e-28	1.35e-26	5597.92	4289.75	5225.95	4507.35	5299.81	4279.56	5412.05	4540.09	5282.43	4321.53	5285.01	4218.28
ENSMUSG00000041420	Meis3	928.619	-0.471992	0.0431171	-10.9468	6.88661e-28	1.36757e-26	1064.82	719.99	1087.91	789.704	1068.31	785.887	1030.87	765.293	1170.74	811.406	1057.76	790.745
ENSMUSG00000052087	Rgs14	5390.13	-0.875018	0.0799974	-10.9381	7.57877e-28	1.50381e-26	7620.05	3544.14	6762.83	3935.33	6169.89	3954.37	6425.43	3669.51	7580.05	2967.43	7519.33	4533.22
ENSMUSG00000052040	Klf13	4533.72	-0.416477	0.0380843	-10.9357	7.7829e-28	1.54306e-26	5174.71	3551.46	4880.96	4093.65	5210.09	3938.11	5107.39	3728.98	5266.77	3993.8	5480.78	3977.95
ENSMUSG00000031848	Lsm4	961.551	0.621638	0.0568525	10.9342	7.90802e-28	1.5666e-26	667.631	1105.14	719.289	1183.61	835.659	1098.07	762.105	1113.33	789.545	1299.3	755.544	1209.38
ENSMUSG00000024847	Aip	1997.8	0.348842	0.0319108	10.9318	8.12157e-28	1.60761e-26	1778.84	2113.31	1759.94	2186.29	1732.87	2226.5	1735.91	2260.78	1815.12	2315.14	1716.37	2332.51
ENSMUSG00000031870	Pgr	700.221	-0.756275	0.0692007	-10.9287	8.40267e-28	1.66191e-26	906.394	528.785	911.162	443.855	902.428	523.564	870.714	611.26	844.897	559.554	860.085	439.949
ENSMUSG00000047021	Ccdc108	357.718	1.0851	0.0993158	10.9257	8.68379e-28	1.71613e-26	213.868	488.532	212.668	460.818	157.534	471.532	290.852	485.498	221.407	496.327	249.947	543.637
ENSMUSG00000038604	Fam65a	3718.71	-0.536838	0.0491412	-10.9244	8.81274e-28	1.74022e-26	4487.84	2625.63	4208.93	3038.19	4397.38	3388.53	4267.05	2991.95	4697.58	3116.01	4390.71	3014.72
ENSMUSG00000030401	Rtn2	1465.83	-0.754013	0.0690666	-10.9172	9.54013e-28	1.88233e-26	1756.21	1012.74	1981.12	997.025	1898.75	1040.62	1514.09	1189.37	2043.84	1196.03	1886.48	1073.71
ENSMUSG00000054679	Srsf12	579.49	-0.58345	0.0534974	-10.9061	1.07723e-27	2.12375e-26	752.5	428.151	655.016	436.316	673.952	481.288	661.78	475.749	705.995	490.005	727.983	465.144
ENSMUSG00000029009	Mthfr	1317.75	-0.402886	0.0369482	-10.9041	1.10203e-27	2.17089e-26	1521.97	1089.59	1486.78	1113.88	1429.28	1157.69	1484.63	1126	1470.48	1168.64	1612.78	1151.23
ENSMUSG00000051726	Kcnf1	1838.39	0.974939	0.0894582	10.8983	1.17481e-27	2.3124e-26	1145.16	2227.67	1000.01	2535.91	1345.82	2165.8	1443.21	2697.54	1225.05	2973.75	1176.56	2124.16
ENSMUSG00000026288	Inpp5d	668.688	0.558148	0.0512311	10.8947	1.22168e-27	2.40274e-26	501.289	837.091	555.771	758.606	547.716	719.764	535.682	851.084	565.005	805.083	533.158	814.003
ENSMUSG00000046093	Hpcal4	20180.9	-0.784613	0.0720507	-10.8897	1.29015e-27	2.53537e-26	27284.6	12814.4	22115.5	12776.6	25534	14561.1	25266.4	17770.4	27713.4	14856.1	25908	15569.7
ENSMUSG00000000056	Narf	1526.64	-0.534297	0.0490774	-10.8868	1.33195e-27	2.61541e-26	1743.76	1214.01	1849.74	1186.44	1661.93	1361.48	1959.57	1172.8	1783.79	1335.13	1847.52	1203.56
ENSMUSG00000019865	Nmbr	95.2311	1.37202	0.126028	10.8866	1.3346e-27	2.61852e-26	48.6579	147.291	61.4373	108.372	57.3798	145.254	38.6575	141.36	42.8192	143.313	55.1215	153.11
ENSMUSG00000040187	Arntl2	460.499	-0.619517	0.0569068	-10.8865	1.33657e-27	2.62029e-26	560.131	353.133	511.347	351.503	522.678	391.318	602.873	360.711	579.626	357.229	575.924	359.518
ENSMUSG00000030329	Pianp	3421.45	-0.541741	0.0497687	-10.8852	1.35644e-27	2.65712e-26	3913	2477.42	3988.7	2909.09	4205.42	2900.74	3890.6	2600.05	4278.79	3105.47	4093.24	2694.93
ENSMUSG00000022456	2003-09-01	18525.4	-0.368547	0.033861	-10.8841	1.37194e-27	2.68534e-26	20901.4	15136.3	21270.5	16730.8	21371.4	16087.4	19893.9	16005.8	21036.8	17477.9	20855.9	15536.8
ENSMUSG00000020684	Rasl10b	6664.97	-0.506433	0.0465378	-10.8822	1.40174e-27	2.7415e-26	7359.79	4934.72	7528.43	5652.32	8359.72	5366.8	7384.5	5519.86	8413.46	5866.36	7945.09	5648.6
ENSMUSG00000044014	Npy5r	158.7	-1.05008	0.0965483	-10.8762	1.49674e-27	2.92497e-26	211.605	116.186	223.065	100.833	222.216	100.81	182.242	111.138	241.25	96.9472	215.734	82.3693
ENSMUSG00000021957	Tkt	3009.69	-0.382753	0.0352053	-10.872	1.5668e-27	3.05943e-26	3341.55	2471.93	3347.86	2619.78	3552.33	2552.78	3377.01	2499.63	3507	2716.63	3324.39	2805.4
ENSMUSG00000024851	Pitpnm1	4572.45	-0.642012	0.0590545	-10.8715	1.57548e-27	3.07393e-26	5377.26	2901.92	5380.02	3546.13	5514.72	3577.14	5603.5	3770.9	6099.13	3970.62	5538.76	3589.36
ENSMUSG00000025217	Btrc	3156.83	-0.336894	0.0310099	-10.8641	1.70956e-27	3.3329e-26	3662.92	2657.65	3386.61	2814.85	3550.25	2830.28	3469.97	2793.08	3652.17	2918.95	3428.94	2716.25
ENSMUSG00000059248	2009-09-01	3603.18	-0.452146	0.041638	-10.859	1.80764e-27	3.52132e-26	4380.34	2762.86	4231.61	3178.61	4064.58	3260.62	3932.94	2987.08	4355.03	3066.48	4035.27	2982.74
ENSMUSG00000020319	Wdpcp	322.457	0.755602	0.0695926	10.8575	1.83701e-27	3.57568e-26	274.974	440.959	220.229	396.737	221.173	428.173	221.82	409.456	249.605	379.359	245.195	381.806
ENSMUSG00000009894	Snap47	8626.93	-0.245849	0.0226566	-10.8511	1.9698e-27	3.83112e-26	9483.76	7596.03	9474.58	7738.73	9174.51	8036.65	9116.73	8052.64	9617.62	8008.68	9300.32	7922.96
ENSMUSG00000027134	Lpcat4	1653.73	-0.538963	0.0496779	-10.8492	2.01269e-27	3.91144e-26	1882.95	1239.63	1938.58	1320.26	2041.68	1327.88	1844.51	1429.2	2086.65	1502.68	1974.87	1255.89
ENSMUSG00000033009	Ogfod1	4132.04	-0.40728	0.0375414	-10.8488	2.01985e-27	3.92224e-26	5188.29	3492.91	4588.89	3412.31	4466.24	3596.65	4510.96	3652.93	4888.7	3522.77	4646.36	3617.47
ENSMUSG00000024883	Rin1	3167.42	-0.469838	0.0433305	-10.8431	2.14998e-27	4.17165e-26	3682.16	2625.63	3627.64	2896.84	3800.63	2647.09	3381.61	2730.68	3855.82	2600.71	3747.31	2412.94
ENSMUSG00000050410	Tcf19	97.8202	1.22208	0.112744	10.8395	2.23741e-27	4.33786e-26	53.1842	135.398	63.3277	159.26	57.3798	128.994	62.5883	122.837	55.3517	147.528	49.4192	138.574
ENSMUSG00000016624	Phf21b	301.709	0.727651	0.0671662	10.8336	2.38621e-27	4.62269e-26	225.184	377.835	201.325	388.256	261.861	365.302	219.98	390.933	217.229	354.068	231.89	386.651
ENSMUSG00000063455	D630045J12Rik	2358.01	-0.456682	0.0421576	-10.8327	2.40827e-27	4.66176e-26	2740.68	1858.98	2554.85	1972.38	2765.71	1938.16	2647.12	2172.07	2955.57	1958.97	2720.91	2010.78
ENSMUSG00000036241	Ube2r2	1600.02	-0.328259	0.0303045	-10.832	2.42725e-27	4.69479e-26	1786.76	1407.04	1733.48	1411.67	1849.72	1424.35	1727.62	1393.13	1797.36	1455.26	1797.15	1416.75
ENSMUSG00000039637	Coro7	2923.89	-0.387557	0.0357892	-10.8289	2.51176e-27	4.85441e-26	3366.45	2384.11	3371.49	2549.11	3172.58	2553.86	3135.86	2472.34	3493.42	2540.65	3356.71	2690.08
ENSMUSG00000029782	Tmem209	842.667	0.505673	0.0466972	10.8288	2.51489e-27	4.85665e-26	768.342	1028.3	673.92	1037.55	693.774	983.172	708.721	915.427	661.087	984.225	669.061	988.432
ENSMUSG00000034243	Golgb1	4771.73	-0.278095	0.0256861	-10.8267	2.57357e-27	4.96605e-26	5278.81	4095.8	5259.98	4348.09	5126.62	4459.5	5414.81	4372.41	5192.62	4335.23	5110.14	4266.73
ENSMUSG00000000223	Drp2	4111.72	-0.32759	0.0302652	-10.824	2.65003e-27	5.10958e-26	4848.81	3571.59	4620.08	3556.5	4328.52	3809.12	4599.32	3720.2	4574.35	3560.7	4497.15	3654.29
ENSMUSG00000006736	Tspan31	900.492	0.41712	0.0385413	10.8227	2.68799e-27	5.17871e-26	789.842	1011.83	766.548	1013.05	757.413	1053.63	729.89	1026.57	808.344	1017.95	772.651	1058.2
ENSMUSG00000016319	Slc25a5	1977.27	-0.348036	0.0322062	-10.8065	3.20683e-27	6.17346e-26	2312.95	1701.63	2205.13	1694.38	2122.01	1766.89	2229.25	1806.48	2275.69	1779.82	2147.84	1685.18
ENSMUSG00000005683	Cs	7539.08	-0.190741	0.0176554	-10.8036	3.31069e-27	6.36841e-26	8246.94	6960.21	8079.48	6992.37	8010.22	7077.32	7945.96	7164.51	7992.58	7065.55	7950.8	6982.98
ENSMUSG00000032740	Ccdc88a	2719.59	-0.442262	0.0409612	-10.7971	3.5531e-27	6.82936e-26	3300.81	2462.79	3181.51	2162.73	3072.43	2390.18	3172.68	2410.92	2955.57	2137.05	3132.42	2255.95
ENSMUSG00000022802	Lmln	607.186	-0.538058	0.0498438	-10.7949	3.63929e-27	6.98955e-26	684.605	498.595	673.92	461.76	743.851	532.235	726.209	501.096	735.238	473.144	755.544	500.03
ENSMUSG00000040479	Dgkz	34811.9	0.381768	0.0353662	10.7947	3.64548e-27	6.99596e-26	30927.2	36788.1	30586.3	42074.9	31235.5	39774.6	27959.5	38281.2	30537.4	39032.8	30027.9	40517
ENSMUSG00000045348	Nyap1	1739.26	-0.787255	0.0729692	-10.7889	3.88522e-27	7.45021e-26	2188.47	1029.21	2080.36	1148.75	2277.46	1237.91	2051.61	1355.1	2482.47	1463.69	2185.85	1370.24
ENSMUSG00000028779	Pef1	1423.99	0.344602	0.0319481	10.7863	3.99486e-27	7.65448e-26	1251.53	1572.63	1278.84	1596.37	1232.1	1606.46	1254.53	1552.03	1283.53	1568.02	1224.08	1667.74
ENSMUSG00000048118	Arid4a	1090.85	-0.417105	0.0386766	-10.7844	4.07835e-27	7.80835e-26	1262.84	918.513	1184.32	933.887	1237.32	972.332	1335.52	901.778	1227.14	918.891	1241.18	956.453
ENSMUSG00000034453	Polr3b	659.729	0.497219	0.0461102	10.7833	4.1286e-27	7.89841e-26	571.447	803.241	569.004	766.145	519.548	737.108	525.558	790.64	559.783	739.749	535.058	799.467
ENSMUSG00000020246	Hcfc2	1441.36	-0.43245	0.0401131	-10.7808	4.24357e-27	8.11203e-26	1747.16	1274.39	1633.29	1111.05	1592.03	1272.6	1643.86	1284.91	1666.82	1216.05	1659.35	1194.84
ENSMUSG00000020638	Cmpk2	457.413	-0.642136	0.0595665	-10.7802	4.27179e-27	8.15962e-26	575.974	376.92	603.031	329.829	512.245	333.867	550.409	390.933	535.763	356.176	575.924	347.889
ENSMUSG00000050556	Kcnb1	6408.43	-0.429947	0.0399091	-10.7731	4.60974e-27	8.79829e-26	7583.84	5064.63	7311.04	5510.97	7489.63	5409.07	7003.45	5595.9	7780.57	5927.48	7002.33	5222.21
ENSMUSG00000068220	Lgals1	372.393	0.868478	0.0806201	10.7725	4.64339e-27	8.85563e-26	265.921	484.872	288.283	463.645	295.245	458.525	243.91	481.598	276.759	477.36	197.677	534.916
ENSMUSG00000037499	Nenf	633.831	-0.57138	0.0530679	-10.767	4.92985e-27	9.39465e-26	746.842	491.276	724.96	509.821	812.707	526.816	696.755	510.845	822.965	536.371	749.842	476.773
ENSMUSG00000024359	Hspa9	5416.7	-0.272004	0.0252656	-10.7658	4.99269e-27	9.50702e-26	5991.71	5006.99	6081.35	4840.94	5784.93	4889.85	5935.77	5143.55	5781.64	4743.04	5987.33	4813.28
ENSMUSG00000087408	Cers1	1249.19	-0.631781	0.0586982	-10.7632	5.13494e-27	9.77033e-26	1445.03	811.475	1461.26	1009.28	1490.83	983.172	1463.46	1008.04	1619.82	1065.37	1647.94	984.556
ENSMUSG00000069814	E130309D14Rik	787.132	-0.496353	0.0461577	-10.7534	5.71085e-27	1.08577e-25	896.21	631.249	911.162	693.583	937.899	655.81	849.545	660.004	957.689	630.157	981.732	640.543
ENSMUSG00000021772	Nkiras1	1863.14	-0.387738	0.0360873	-10.7444	6.2958e-27	1.19606e-25	2103.6	1617.46	2238.21	1512.5	2057.33	1687.76	2144.57	1667.07	2097.1	1644.94	2034.74	1552.42
ENSMUSG00000000489	Pdgfb	782.648	-0.594287	0.0553154	-10.7436	6.35131e-27	1.20567e-25	936.947	564.465	862.013	634.214	976.5	649.306	900.167	644.406	956.645	667.039	1026.4	573.678
ENSMUSG00000018865	Sult4a1	9390.2	-0.424415	0.039507	-10.7428	6.40819e-27	1.21553e-25	10882.4	7168.79	10651.3	7955.47	10398.3	8088.68	10474.3	8003.89	11267.7	8726.3	10938.8	8126.46
ENSMUSG00000059796	Eif4a1	1092.89	-0.410167	0.0381976	-10.738	6.74719e-27	1.27884e-25	1316.03	915.768	1195.66	956.504	1203.93	952.821	1237.96	952.473	1283.53	885.17	1253.54	961.298
ENSMUSG00000055660	Mettl4	297.444	0.750013	0.0698663	10.735	6.97349e-27	1.32071e-25	237.632	386.983	223.065	362.812	220.13	375.058	233.786	393.858	193.209	328.777	215.734	398.28
ENSMUSG00000032216	Nedd4	13216.4	-0.246114	0.0229344	-10.7312	7.26465e-27	1.3748e-25	14873.5	12265.4	13881	11791.9	14271.9	11898.9	14082.4	12372.4	14788.3	12025.7	14169.1	12176.1
ENSMUSG00000055567	Unc80	11125.1	-0.293527	0.0273571	-10.7295	7.40203e-27	1.39971e-25	12472.3	9927.99	12011.5	9600.85	12506.7	9988.9	12446.8	10702.4	12227.5	9912.85	11873	9831.02
ENSMUSG00000025776	Crispld1	184.946	-1.1177	0.104202	-10.7263	7.6574e-27	1.44689e-25	298.737	125.335	226.845	78.2166	256.644	127.91	238.388	126.736	260.049	108.539	254.699	117.255
ENSMUSG00000021945	Zmym2	3111.81	-0.476749	0.0444476	-10.7261	7.6776e-27	1.44959e-25	3949.21	2798.54	3668.28	2401.15	3474.09	2695.86	3638.41	2718.98	3476.71	2453.19	3544.88	2522.44
ENSMUSG00000039936	Pik3cd	945.527	-0.674474	0.0629028	-10.7225	7.98282e-27	1.50606e-25	1167.79	599.229	1151.24	692.641	1142.38	717.597	1194.7	789.665	1265.78	781.9	1071.07	772.333
ENSMUSG00000038618	Rassf7	38.7409	2.13996	0.199652	10.7185	8.33825e-27	1.57191e-25	7.92105	57.6358	10.3971	65.0234	6.25962	53.1152	14.7267	54.5942	16.7099	76.9255	8.55333	93.0289
ENSMUSG00000026849	Tor1a	880.787	-0.433884	0.0404807	-10.7183	8.35321e-27	1.57352e-25	1035.39	691.629	975.435	758.606	1031.79	778.3	989.448	749.695	1003.64	750.287	1041.61	763.612
ENSMUSG00000027304	Rtf1	3746	0.293211	0.0273944	10.7033	9.81885e-27	1.84819e-25	3467.16	4011.63	3342.19	4141.71	3310.29	4250.3	3367.8	4240.8	3430.76	3924.25	3277.83	4187.27
ENSMUSG00000024238	Zeb1	2529.01	-0.326931	0.0305588	-10.6984	1.03523e-26	1.94711e-25	2866.29	2331.05	2936.7	2298.44	2789.7	2195.06	2809.11	2253.96	2717.46	2254.02	2774.13	2122.22
ENSMUSG00000058317	Ube2e2	2345.73	-0.3896	0.036422	-10.6968	1.05313e-26	1.97925e-25	2635.45	1992.55	2681.5	2060.96	2678.07	2156.04	2530.23	1877.65	2722.68	2127.57	2721.86	1964.27
ENSMUSG00000028876	Epha10	2694.99	0.549563	0.0513839	10.6952	1.07161e-26	2.01245e-25	1950.84	2973.27	2345.01	3157.88	2190.87	3519.69	2267.91	3017.3	2248.53	3421.6	2089.86	3157.17
ENSMUSG00000032875	Arhgef17	9695.15	-0.475803	0.0444897	-10.6947	1.07792e-26	2.02275e-25	11743.5	7477.1	11135.3	8749.89	11119.2	8379.19	10386	7583.71	11468.2	7891.71	11893.9	8514.08
ENSMUSG00000034220	Gpc1	2544.42	-0.645671	0.0603934	-10.6911	1.12062e-26	2.10127e-25	3277.05	1832.45	2826.12	1976.15	3015.05	1934.91	3005.16	1914.69	3100.74	1856.75	3447.94	2346.07
ENSMUSG00000063600	Egfem1	410.83	-0.736603	0.0689365	-10.6852	1.19331e-26	2.23587e-25	553.342	305.561	512.293	293.076	549.803	366.386	471.253	280.77	527.408	300.326	477.086	292.653
ENSMUSG00000031604	Msmo1	1538.61	-0.607365	0.0568525	-10.6832	1.22025e-26	2.28459e-25	1970.08	1353.98	1820.43	1088.44	1778.77	1220.56	2052.53	1279.06	1687.7	1157.04	1859.87	1194.84
ENSMUSG00000030683	Sez6l2	9595.9	-0.426985	0.0399723	-10.682	1.23532e-26	2.31104e-25	10791.9	7314.25	10727.9	8159.97	10958.5	8393.28	10499.2	8352.91	11687.6	8673.61	11414.9	8176.85
ENSMUSG00000056429	Tgoln1	5407.41	0.293412	0.0274721	10.6804	1.25772e-26	2.35116e-25	5046.84	6222.83	4898.92	5759.75	4794.87	6067.05	4708.85	6097	4879.3	5755.71	4823.13	5834.65
ENSMUSG00000028519	Dab1	6486.39	0.342065	0.0320394	10.6764	1.31279e-26	2.45225e-25	5866.1	7317	5512.34	7698.21	5919.51	7316.88	5451.63	7066.04	5606.19	7111.92	5956.92	7013.99
ENSMUSG00000060224	Pyroxd2	108.822	1.21357	0.113693	10.6741	1.34537e-26	2.51119e-25	61.1052	156.44	78.4507	131.932	61.5529	138.75	58.9067	174.506	58.4848	148.582	62.7244	174.429
ENSMUSG00000025264	Tsr2	1954.3	0.295758	0.0277446	10.66	1.56559e-26	2.92001e-25	1757.34	2174.61	1736.31	2130.69	1729.74	2171.22	1825.19	2206.19	1738.88	2105.44	1736.33	2139.66
ENSMUSG00000056493	Foxk1	2553.28	-0.501472	0.0470494	-10.6584	1.59302e-26	2.96893e-25	2866.29	1955.96	2865.81	2268.28	2922.2	2212.41	3020.81	1919.57	3202.04	2078.04	3098.21	2229.79
ENSMUSG00000026664	Phyh	1719.9	-0.408018	0.038286	-10.6571	1.61546e-26	3.00846e-25	1970.08	1475.66	2083.2	1472.92	1824.68	1456.87	2030.44	1551.06	1888.22	1504.79	1977.72	1403.19
ENSMUSG00000011179	Odc1	795.007	0.553016	0.0519076	10.6538	1.67316e-26	3.11355e-25	700.447	913.024	568.059	997.968	659.346	924.637	661.78	970.996	632.889	880.955	638.649	991.339
ENSMUSG00000043019	Edem3	2323.01	0.403751	0.0379018	10.6525	1.69659e-26	3.15475e-25	2119.45	2650.33	1923.46	2622.61	1877.88	2601.56	2024	2849.62	2013.55	2491.12	2034.74	2667.8
ENSMUSG00000029924	Slc37a3	1729.67	-0.419825	0.0394281	-10.6479	1.78413e-26	3.31502e-25	2104.74	1450.04	1903.61	1422.03	1910.23	1474.22	1943	1478.92	2083.52	1438.4	1943.51	1603.78
ENSMUSG00000025782	Taf3	603.157	0.540387	0.0507938	10.6388	1.96552e-26	3.6493e-25	538.631	691.629	467.869	681.332	455.909	752.284	494.264	687.301	493.988	743.964	492.292	738.417
ENSMUSG00000039671	Zmynd8	5512.23	0.405075	0.0380763	10.6385	1.9725e-26	3.65949e-25	4904.26	6235.64	4656.95	6884.94	4973.26	6340.21	4563.43	6261.75	4752.94	6156.15	4589.34	5827.87
ENSMUSG00000024754	Tmem2	474.703	0.739104	0.0694836	10.6371	2.00288e-26	3.71304e-25	319.105	569.039	298.68	632.329	375.577	548.495	344.236	627.833	384.329	601.705	400.106	594.997
ENSMUSG00000018770	Atp5g3	5534.79	-0.248822	0.0234013	-10.6328	2.09714e-26	3.88486e-25	6064.13	4911.85	6063.39	4871.1	5911.16	5263.82	5918.28	5052.88	6055.27	5137.15	6053.86	5114.65
ENSMUSG00000042751	Nmnat2	3370.71	-0.322467	0.0303301	-10.6319	2.1173e-26	3.91924e-25	3898.29	2862.58	3624.8	2974.11	3605.54	3027.56	3772.79	2908.11	3774.36	3049.62	3806.23	3144.57
ENSMUSG00000030584	Dpf1	1013.8	-0.60668	0.0571117	-10.6227	2.33735e-26	4.3233e-25	1201.74	696.204	1120.99	835.881	1306.17	809.735	1141.32	866.682	1285.62	811.406	1302.01	787.838
ENSMUSG00000029291	Rufy3	5120.84	-0.347226	0.0327105	-10.6151	2.53483e-26	4.68504e-25	6016.6	4565.12	5634.27	4241.6	5552.28	4674.13	5825.32	4752.62	5688.69	4497.51	5701.27	4300.65
ENSMUSG00000040848	Sft2d2	1507.3	0.453807	0.042766	10.6114	2.63818e-26	4.87239e-25	1295.66	1862.64	1345.95	1864	1274.87	1659.58	1241.64	1742.14	1209.38	1698.68	1258.29	1634.79
ENSMUSG00000007944	Ttc9b	868.037	-0.743583	0.0701383	-10.6017	2.92746e-26	5.4026e-25	1055.76	583.677	1034.04	585.211	1162.2	627.626	953.552	691.201	1232.36	745.018	1106.23	639.573
ENSMUSG00000086794	Gm11642	62.7936	1.63874	0.154577	10.6014	2.93428e-26	5.41112e-25	31.6842	87.8259	29.3009	96.1215	26.0817	121.406	22.09	80.9163	30.2868	80.0868	27.5607	120.162
ENSMUSG00000030649	Anapc15	289.415	0.757172	0.0714222	10.6013	2.93725e-26	5.41252e-25	210.474	354.048	241.023	369.408	187.788	376.142	232.865	376.31	208.874	329.831	200.528	385.682
ENSMUSG00000021910	Nisch	14409.1	-0.40006	0.037738	-10.601	2.9487e-26	5.42954e-25	16340	11131.9	15853.7	12631.5	16739.3	12582.9	15584.5	12493.3	17315.7	12995.1	16592.5	12649
ENSMUSG00000070000	Fcho1	2131.99	-0.559867	0.0528264	-10.5982	3.03647e-26	5.58696e-25	2561.89	1474.74	2392.27	1729.25	2638.43	1673.67	2394.92	1791.86	2745.65	1855.7	2534.64	1790.81
ENSMUSG00000028047	Thbs3	864.8	-0.60142	0.056784	-10.5914	3.26789e-26	6.00519e-25	1058.03	618.441	984.887	654.946	990.062	713.261	1054.8	706.799	1142.54	641.748	1036.85	775.241
ENSMUSG00000025576	Rbfox3	6437.45	-0.555707	0.052468	-10.5913	3.26866e-26	6.00519e-25	7440.13	4520.29	7643.74	5317.78	7869.38	5345.12	6970.32	5041.18	8125.21	5176.14	7996.41	5803.64
ENSMUSG00000028745	Capzb	7048.33	-0.295897	0.0279582	-10.5835	3.55242e-26	6.52162e-25	7752.45	6148.73	7640.91	6738.87	7880.86	6554.84	7679.04	6112.6	7863.07	6103.46	7808.24	6296.89
ENSMUSG00000090061	Nwd2	447.411	-0.874358	0.0826435	-10.5799	3.69477e-26	6.77789e-25	607.658	316.539	452.746	296.846	563.365	325.195	693.994	298.318	589.026	304.541	586.378	334.323
ENSMUSG00000038156	Spon1	3682.7	-0.485694	0.0459173	-10.5776	3.7856e-26	6.93933e-25	4501.42	2889.11	4410.25	2926.05	4277.4	3067.67	3943.99	3249.33	4605.68	3298.31	4070.43	2952.7
ENSMUSG00000022996	Wnt10b	52.1326	1.79811	0.170001	10.577	3.80846e-26	6.97602e-25	21.5	66.7843	15.123	81.986	11.476	83.4667	32.2146	97.4896	24.0206	84.3019	17.1067	90.1217
ENSMUSG00000031392	Irak1	1678.2	-0.315758	0.0298744	-10.5695	4.12641e-26	7.55277e-25	1835.42	1514.08	1915.9	1493.65	1829.89	1486.14	1801.26	1480.87	1863.16	1520.6	1923.55	1473.93
ENSMUSG00000009687	Fxyd5	196.309	-0.843182	0.0798199	-10.5636	4.39667e-26	8.04145e-25	251.21	128.994	236.297	138.528	260.817	147.422	236.547	137.46	286.158	148.582	248.997	134.698
ENSMUSG00000068391	Chrac1	331.633	0.639716	0.0606116	10.5544	4.84976e-26	8.86353e-25	273.842	377.835	272.214	407.103	239.952	403.242	260.478	407.506	245.427	410.972	257.55	423.475
ENSMUSG00000021140	Pcnx	5641.42	-0.305905	0.0289841	-10.5542	4.85707e-26	8.87029e-25	6332.31	4955.76	6030.31	4893.72	6169.89	5006.92	6321.42	5085.06	6308.01	4880.03	6274.34	5439.28
ENSMUSG00000031299	Pdha1	5192.59	-0.262834	0.0249036	-10.5541	4.86497e-26	8.87812e-25	5914.76	4605.37	5729.74	4636.45	5445.87	4864.91	5642.15	4679.5	5694.96	4765.17	5563.47	4768.7
ENSMUSG00000060240	Cend1	5856.53	-0.458873	0.0434792	-10.5539	4.87468e-26	8.88922e-25	6679.71	4420.57	6858.29	4725.03	6856.37	5139.16	6800.96	5086.03	7125.75	5375.3	6394.09	4817.15
ENSMUSG00000040312	Cchcr1	207.886	0.848575	0.0804162	10.5523	4.95799e-26	9.03444e-25	142.579	270.797	157.847	285.538	159.62	243.896	131.62	255.423	148.301	256.067	143.506	299.437
ENSMUSG00000027350	Chgb	12919.1	-0.599325	0.0568163	-10.5485	5.16379e-26	9.40247e-25	17198.9	10401.9	15607.9	10798.6	15072.1	10945	15211.7	9084.08	13889.1	9378.59	16593.5	10847.6
ENSMUSG00000025077	Dclre1a	317.79	0.680515	0.0645888	10.5361	5.88803e-26	1.07133e-24	235.368	419.003	256.146	359.985	225.346	405.41	231.945	403.607	250.649	374.09	258.501	393.435
ENSMUSG00000033377	Palmd	669.467	-0.527068	0.0500268	-10.5357	5.91386e-26	1.07523e-24	823.789	528.785	720.234	562.594	798.101	509.472	775.911	582.013	826.098	528.994	807.815	569.802
ENSMUSG00000073096	Lrrc61	569.019	0.541211	0.0513711	10.5353	5.93843e-26	1.07889e-24	461.684	644.057	482.046	721.854	456.952	655.81	460.208	632.707	432.37	691.276	480.887	708.376
ENSMUSG00000037143	4930529M08Rik	74.5497	1.4449	0.137153	10.535	5.95928e-26	1.08188e-24	29.421	109.782	31.1912	101.776	31.2981	113.818	54.3046	114.063	46.9967	120.13	32.3126	109.503
ENSMUSG00000036353	P2ry12	1200.94	-0.558162	0.0529932	-10.5327	6.10525e-26	1.10756e-24	1439.37	999.935	1495.29	900.904	1384.42	940.897	1466.22	1057.76	1395.28	847.234	1417	1066.92
ENSMUSG00000036646	Man1b1	3238.11	0.300318	0.0285142	10.5322	6.13535e-26	1.1122e-24	3022.45	3564.27	2831.79	3432.1	2817.87	3581.48	2854.21	3580.79	3033.9	3604.96	2851.11	3682.39
ENSMUSG00000022525	Hrasls	452.544	-0.669166	0.0635514	-10.5295	6.31484e-26	1.14389e-24	585.026	374.175	586.962	362.812	524.764	371.806	571.579	322.69	516.964	359.337	556.917	297.499
ENSMUSG00000035378	Shq1	255.337	0.748076	0.0711099	10.52	6.98748e-26	1.26481e-24	210.474	334.836	189.983	356.215	183.615	302.431	181.322	304.167	181.721	317.186	191.024	311.065
ENSMUSG00000051817	Sox12	660.482	-0.674246	0.0640949	-10.5195	7.02499e-26	1.27066e-24	806.816	428.151	768.439	495.686	878.433	536.571	722.527	517.67	853.252	540.586	855.333	522.318
ENSMUSG00000061313	Ddhd2	3353.51	0.313407	0.0297985	10.5175	7.17228e-26	1.29634e-24	3091.47	3713.39	3123.85	3719.53	2938.89	3701.8	2942.57	3745.55	2797.87	3823.09	3041.18	3602.93
ENSMUSG00000051278	Zgrf1	360.748	0.757199	0.071999	10.5168	7.2281e-26	1.30547e-24	264.789	486.702	294.899	474.954	210.74	467.197	280.727	436.753	261.093	429.94	285.111	436.073
ENSMUSG00000037151	Lrrc20	694.367	-0.512351	0.0487207	-10.5161	7.28413e-26	1.31463e-24	815.868	558.976	862.958	559.767	749.067	595.106	843.102	569.339	765.524	584.844	864.837	563.018
ENSMUSG00000049807	Arhgap23	4498.2	-0.377376	0.0358939	-10.5136	7.47502e-26	1.34809e-24	4800.16	3659.41	5384.74	3988.1	5112.02	3943.53	4985.9	3730.93	5122.64	4142.38	5105.39	4003.15
ENSMUSG00000020458	Rtn4	17307.2	-0.382657	0.0364202	-10.5067	8.04412e-26	1.44965e-24	20643.4	15998	20187.4	14784.8	18678.7	15099.9	19719.9	15503.8	18375.7	14297.6	19996.7	14400.1
ENSMUSG00000078515	Ddi2	2304.3	0.364815	0.0347341	10.5031	8.35947e-26	1.50538e-24	2062.87	2632.95	1932.91	2547.22	1937.35	2731.64	2024.92	2661.46	1999.97	2443.7	2121.23	2555.39
ENSMUSG00000016494	Cd34	1890.72	-0.537508	0.0511876	-10.5007	8.5701e-26	1.54218e-24	2268.82	1425.34	2027.43	1515.33	2293.11	1700.77	2220.97	1555.93	2501.27	1513.22	2141.18	1525.29
ENSMUSG00000034121	Mks1	285.407	0.810054	0.0771521	10.4994	8.68935e-26	1.56249e-24	181.053	362.282	230.626	358.1	209.697	325.195	193.287	361.686	189.031	373.036	229.039	411.847
ENSMUSG00000030752	Kdm8	238.794	0.992123	0.09452	10.4964	8.97099e-26	1.61195e-24	136.921	297.327	155.956	339.253	169.01	256.904	152.789	331.464	139.946	338.261	188.173	359.518
ENSMUSG00000040424	Hipk4	2530.24	-0.447862	0.0426776	-10.4941	9.19938e-26	1.65178e-24	3011.13	2046.53	2858.25	2268.28	3009.83	2223.25	2836.72	2267.61	3016.15	2097.01	2803.59	1924.53
ENSMUSG00000107272	NA	856.357	0.736666	0.0702151	10.4916	9.44547e-26	1.69473e-24	720.816	1141.74	682.427	1166.65	629.091	1165.28	653.496	954.423	558.739	1056.94	587.329	959.36
ENSMUSG00000006958	Chrd	4978.11	0.499651	0.0476375	10.4886	9.74539e-26	1.74726e-24	4039.74	5164.35	3883.78	6041.52	4099	6173.28	4186.98	5778.21	4442.76	6310	4051.43	5566.23
ENSMUSG00000068551	Zfp467	551.324	-0.618343	0.0589581	-10.4878	9.82518e-26	1.76028e-24	640.473	388.813	643.674	437.259	700.034	395.654	641.53	484.523	680.93	464.714	708.026	430.259
ENSMUSG00000057716	Tmem178b	5381.21	-0.339677	0.0324054	-10.4821	1.04411e-25	1.86926e-24	6509.97	4596.22	5777.94	4700.53	5805.79	4856.24	6122.61	4898.85	5898.61	4616.58	5972.13	4819.09
ENSMUSG00000024201	Kdm4b	3426.73	-0.457385	0.0436544	-10.4774	1.09716e-25	1.96281e-24	3810.03	2777.5	4166.39	3055.16	3825.67	3159.81	3945.83	2646.84	4134.67	2918.95	3928.83	2751.14
ENSMUSG00000073700	Klhl21	500.284	-0.673106	0.0642573	-10.4752	1.12344e-25	2.00835e-24	600.868	337.581	569.004	367.524	622.832	422.753	599.191	419.205	617.224	366.713	689.018	391.497
ENSMUSG00000025465	Echs1	1332.97	-0.35902	0.0342757	-10.4745	1.13144e-25	2.02119e-24	1507.26	1138.08	1542.55	1112.94	1476.23	1240.08	1512.24	1184.5	1495.54	1164.42	1455.02	1166.74
ENSMUSG00000058407	Txndc9	973.033	0.400459	0.0382405	10.4721	1.16027e-25	2.07118e-24	878.105	1144.48	814.753	1115.76	838.788	1125.17	819.171	1073.36	815.654	1062.2	864.837	1124.1
ENSMUSG00000027222	Pex16	675.751	0.600635	0.0573806	10.4676	1.21744e-25	2.17165e-24	506.947	748.35	522.69	762.376	551.889	845.506	492.423	802.339	559.783	836.696	577.825	902.186
ENSMUSG00000022561	Gpaa1	1057.2	0.567858	0.0542626	10.465	1.25087e-25	2.22967e-24	839.631	1162.78	824.205	1322.14	836.702	1166.37	821.932	1188.4	869.962	1414.16	904.752	1335.35
ENSMUSG00000007050	Lsm2	202.595	0.799886	0.0764368	10.4647	1.25519e-25	2.23575e-24	144.842	258.904	148.395	273.287	155.447	237.392	139.903	250.548	152.478	279.25	139.704	250.984
ENSMUSG00000020102	Slc16a7	1405.63	-0.741009	0.0708408	-10.4602	1.31562e-25	2.34168e-24	1958.76	1196.63	1695.67	968.754	1756.87	1030.87	1754.31	1230.32	1681.44	905.192	1746.78	941.917
ENSMUSG00000032184	Lysmd2	878.736	-0.478699	0.0457683	-10.4592	1.33002e-25	2.3656e-24	1075	713.586	1029.31	697.352	998.409	794.559	1006.94	765.293	994.242	760.825	1039.7	669.614
ENSMUSG00000009030	Pdcl	1009.37	0.63223	0.0604868	10.4524	1.42905e-25	2.5399e-24	843.026	1352.15	793.014	1049.8	769.933	1150.11	761.185	1346.33	819.832	1245.56	747.941	1233.6
ENSMUSG00000056476	Med12l	1297.01	-0.351798	0.0336674	-10.4492	1.47769e-25	2.62444e-24	1438.24	1106.06	1424.4	1170.42	1487.7	1111.08	1453.34	1175.72	1504.94	1109.62	1423.65	1158.98
ENSMUSG00000027309	4930402H24Rik	5180.32	-0.318349	0.0304713	-10.4475	1.50413e-25	2.66947e-24	5805	4722.47	6073.79	4692.99	5733.81	4356.53	5777.46	4572.26	5720.02	4650.3	5401.9	4657.26
ENSMUSG00000042743	Sgtb	2966.6	-0.368194	0.0352924	-10.4327	1.7588e-25	3.1192e-24	3571.26	2563.42	3219.31	2566.07	3221.62	2599.39	3359.52	2778.45	3288.73	2565.94	3409.93	2455.57
ENSMUSG00000006699	Cdc42	6158.7	-0.390028	0.0374033	-10.4276	1.85466e-25	3.28683e-24	7462.76	5577.86	6999.13	4979.47	6577.81	5418.83	7097.33	5575.43	6873.01	5041.25	6933.9	5367.57
ENSMUSG00000034111	Tmed8	1994.86	-0.458202	0.0439695	-10.4209	1.99012e-25	3.52436e-24	2331.05	1634.84	2290.19	1540.77	2226.34	1874.21	2394	1778.21	2284.04	1643.89	2337.91	1602.81
ENSMUSG00000022055	Nefl	7374.82	-0.481744	0.046269	-10.4118	2.19024e-25	3.87596e-24	9303.84	5995.95	7909.34	6070.74	8152.11	6585.19	8838.76	6289.05	8544.01	5538.64	8878.36	6391.86
ENSMUSG00000055912	Tmem150a	333.682	-0.735383	0.0706384	-10.4105	2.21984e-25	3.9255e-24	399.447	204.012	412.102	264.805	416.264	276.416	441.8	242.749	396.861	241.314	441.922	266.489
ENSMUSG00000034853	Acot11	1288.74	0.376086	0.0361329	10.4084	2.26952e-25	4.01047e-24	1079.53	1456.45	1141.79	1428.63	1198.72	1446.03	1147.76	1425.3	1071.53	1496.36	1084.37	1488.46
ENSMUSG00000013921	Clip3	11784.4	-0.38475	0.0369745	-10.4058	2.33234e-25	4.11852e-24	13277.9	9231.79	13618.3	10007.9	13201.5	10429	12568.3	10384.6	13991.4	10650.5	13465.8	10585.9
ENSMUSG00000026181	Ppm1f	2178.79	-0.31841	0.0306084	-10.4027	2.40962e-25	4.25192e-24	2338.97	1855.32	2358.25	1884.74	2418.3	1986.94	2475	1967.34	2519.02	1999.01	2400.63	1941.98
ENSMUSG00000028232	Tmem68	1799.19	0.579675	0.055767	10.3946	2.6239e-25	4.62669e-24	1553.66	2478.34	1396.99	2141.06	1349.99	2172.3	1494.76	2176.94	1357.68	1918.92	1479.73	2069.89
ENSMUSG00000040195	Tmem194	341.079	0.678225	0.0652534	10.3937	2.64833e-25	4.66643e-24	285.158	396.132	271.269	413.7	269.163	411.913	243.91	462.1	268.404	410.972	230.94	429.289
ENSMUSG00000023915	Tnfrsf21	3164.03	-0.42365	0.0407607	-10.3936	2.65229e-25	4.67005e-24	3704.79	2487.49	3419.69	2674.44	3590.93	2730.55	3468.13	2670.24	3814.05	2699.77	3771.07	2937.19
ENSMUSG00000041773	Enc1	27675	-0.331965	0.0319411	-10.393	2.6679e-25	4.69416e-24	33137.1	24343.3	30121.3	24386.6	29774.9	24847.1	29882.2	24886.2	29695.7	23656.2	32532.1	24837.7
ENSMUSG00000045763	Basp1	7590.57	-0.578399	0.0556576	-10.3921	2.6936e-25	4.73598e-24	8791.23	5373.85	7990.63	6362.87	9696.14	5845.92	8695.18	6323.17	9486.03	6398.51	9994.09	6129.25
ENSMUSG00000021959	Lats2	2395.56	0.459329	0.0442097	10.3898	2.76019e-25	4.84959e-24	2123.97	2846.11	1982.06	3010.87	1909.18	2634.08	1984.42	2672.19	1955.06	2588.07	2136.43	2904.25
ENSMUSG00000070371	Prss36	299.446	0.68315	0.0657621	10.3882	2.8056e-25	4.92586e-24	202.553	368.686	224.955	385.429	225.346	363.134	249.433	364.611	240.206	344.584	229.039	395.373
ENSMUSG00000027394	Ttl	1725.91	-0.338468	0.0325991	-10.3827	2.97123e-25	5.21292e-24	1996.1	1542.44	1992.46	1537	1898.75	1517.58	1864.76	1495.49	1825.56	1544.83	1991.98	1503.97
ENSMUSG00000024766	Lipo1	184.268	0.983348	0.0947147	10.3822	2.98744e-25	5.23762e-24	121.079	295.498	142.724	221.457	109.543	233.056	118.734	265.172	123.236	224.454	115.945	240.325
ENSMUSG00000044201	Cdc25c	20.1679	2.36474	0.227776	10.3819	2.99905e-25	5.25422e-24	4.52631	28.3605	2.83557	37.6947	2.08654	44.4433	2.76125	34.1213	4.17749	32.667	5.70222	42.6382
ENSMUSG00000021400	Wrnip1	1325.85	-0.467647	0.045051	-10.3804	3.04472e-25	5.33044e-24	1655.5	1042.02	1454.65	1111.05	1578.47	1142.52	1414.68	1115.28	1586.4	1179.17	1553.86	1076.62
ENSMUSG00000026904	Slc4a10	5325.11	-0.549125	0.052905	-10.3795	3.07521e-25	5.37998e-24	6619.73	4225.71	6065.28	3751.57	6025.92	4250.3	6536.8	4920.3	6419.75	4587.08	6351.32	4147.54
ENSMUSG00000058248	Kcnh1	1109.12	-0.755037	0.0727713	-10.3755	3.20636e-25	5.60543e-24	1512.92	859.048	1158.8	861.324	1339.56	778.3	1399.95	852.059	1500.76	675.469	1480.68	890.558
ENSMUSG00000063646	Jakmip1	2844.46	-0.515767	0.0497286	-10.3716	3.33728e-25	5.83014e-24	3409.45	2114.23	3263.74	2243.78	3549.2	2239.51	3046.58	2440.16	3564.44	2504.82	3279.73	2477.86
ENSMUSG00000045731	Pnoc	334.04	0.888593	0.0856779	10.3713	3.3486e-25	5.84576e-24	215	387.898	282.612	430.662	250.385	434.677	200.651	504.996	231.851	447.854	209.081	412.816
ENSMUSG00000020850	Prpf8	8469.42	-0.217193	0.0209535	-10.3655	3.5596e-25	6.20969e-24	9314.02	7904.34	9306.33	7765.11	8941.86	7700.61	8776.17	7991.22	9113.19	7754.72	9193.88	7871.6
ENSMUSG00000021273	Fdft1	964.418	-0.548479	0.0529175	-10.3648	3.5855e-25	6.25044e-24	1209.66	791.348	1147.46	723.739	1152.81	876.942	1220.47	762.368	1124.79	749.233	1028.3	785.9
ENSMUSG00000006269	Atp6v1b1	45.7604	1.69789	0.163854	10.3622	3.68324e-25	6.41627e-24	22.6316	75.9329	17.9586	56.5421	18.7788	65.039	21.1696	83.841	20.8874	71.6566	14.2556	80.4312
ENSMUSG00000002265	Peg3	9756.79	-0.398189	0.038448	-10.3566	3.90789e-25	6.80277e-24	10817.9	7945.5	11278	7947.93	11018	8846.38	11634.1	8929.07	10878.2	8878.04	10979.6	7928.77
ENSMUSG00000062761	Zfp512	1548.73	0.344534	0.0332776	10.3533	4.04195e-25	7.03117e-24	1392.97	1769.33	1365.8	1724.53	1355.21	1684.51	1342.89	1634.9	1383.79	1815.65	1344.77	1770.46
ENSMUSG00000028101	Pias3	898.732	-0.506308	0.0489415	-10.3452	4.40192e-25	7.65192e-24	1128.18	752.01	1138.01	713.373	948.332	770.712	1027.18	773.092	1042.28	717.62	1053.01	720.974
ENSMUSG00000028484	Psip1	4053.83	-0.302703	0.0292628	-10.3443	4.44246e-25	7.71693e-24	4699.45	3631.05	4387.57	3630	4483.97	3687.71	4448.37	3804.04	4411.43	3395.26	4446.78	3620.37
ENSMUSG00000031563	Wwc2	1953.06	-0.33561	0.03246	-10.3392	4.68536e-25	8.13311e-24	2211.1	1677.84	2155.98	1638.78	2101.14	1769.06	2125.24	1766.51	2275.69	1720.81	2210.56	1784.02
ENSMUSG00000040383	Aqr	1417.98	0.351912	0.034041	10.3379	4.74911e-25	8.23794e-24	1187.03	1605.57	1272.22	1617.1	1281.13	1512.16	1253.61	1640.75	1246.98	1539.56	1230.73	1628.97
ENSMUSG00000110441	NA	45.5323	1.87044	0.180984	10.3348	4.90357e-25	8.49986e-24	16.9737	65.8695	13.2326	67.8505	21.9087	78.0468	24.8512	86.7657	4.17749	76.9255	17.1067	72.6788
ENSMUSG00000030533	Unc45a	990.421	-0.454603	0.0439937	-10.3334	4.97896e-25	8.62446e-24	1133.84	741.946	1172.98	850.016	1156.99	808.651	1106.34	856.933	1167.61	893.6	1138.54	857.61
ENSMUSG00000085213	Gm13091	109.677	1.13241	0.109714	10.3215	5.63432e-25	9.75279e-24	59.9737	139.973	69.944	185.647	77.2019	138.75	67.1904	152.084	62.6623	151.743	64.6252	146.327
ENSMUSG00000031833	Mast3	12533.3	-0.534228	0.051775	-10.3183	5.8266e-25	1.00785e-23	14896.1	9271.13	13846.1	11143.5	15233.8	9902.18	13389.3	10092.1	16248.3	10034	15488.2	10855.3
ENSMUSG00000018415	Gid4	2131.22	-0.312811	0.0303501	-10.3068	6.56785e-25	1.13527e-23	2386.5	1881.85	2408.34	1865.89	2441.25	1915.4	2278.95	1999.51	2376.99	1862.02	2282.79	1875.11
ENSMUSG00000036990	Otud4	2755.33	-0.331886	0.0322015	-10.3065	6.58309e-25	1.1371e-23	3198.97	2391.43	3029.33	2381.36	2954.54	2625.41	3096.28	2477.21	3023.46	2353.08	3127.67	2405.18
ENSMUSG00000062937	Mtap	336.093	0.602517	0.0584791	10.3031	6.82185e-25	1.17751e-23	274.974	402.536	263.708	403.334	255.601	395.654	250.353	422.13	281.98	408.864	270.855	403.125
ENSMUSG00000021258	Ccnk	800.847	0.426101	0.0413671	10.3005	7.00964e-25	1.20908e-23	684.605	874.6	721.179	939.541	653.087	933.309	690.312	898.854	668.398	919.945	676.663	949.67
ENSMUSG00000032386	Trip4	1475.87	0.441369	0.0428654	10.2966	7.298e-25	1.25705e-23	1361.29	1807.75	1288.29	1673.65	1183.07	1641.15	1208.51	1723.62	1194.76	1601.74	1269.69	1756.89
ENSMUSG00000034675	Dbn1	8074.57	-0.525758	0.0510609	-10.2967	7.29396e-25	1.25705e-23	9464.52	5876.1	8949.05	6932.06	10162.5	6875.7	8681.37	6321.22	10405.1	6722.02	9598.74	6906.42
ENSMUSG00000057522	Spop	5412.59	-0.281434	0.0273458	-10.2917	7.68292e-25	1.32242e-23	5956.63	4868.85	6149.4	4862.62	5879.87	5012.34	5979.03	5111.38	5770.15	4847.36	5903.7	4609.77
ENSMUSG00000043065	Spice1	602.354	0.501037	0.0487002	10.2882	7.96622e-25	1.37022e-23	537.5	734.627	520.799	706.776	505.986	704.589	498.866	695.101	460.568	679.684	465.681	718.067
ENSMUSG00000060279	Ap2a1	5532.56	-0.473111	0.0459939	-10.2864	8.11651e-25	1.3951e-23	6122.97	4062.86	6158.85	4705.24	6500.61	4522.38	6224.78	4736.04	6863.61	4847.36	6759.03	4886.92
ENSMUSG00000047419	Cmya5	579.271	0.511565	0.0497862	10.2752	9.11198e-25	1.56511e-23	492.237	718.16	496.224	655.888	450.692	675.321	485.06	665.854	433.414	681.792	501.795	694.809
ENSMUSG00000050373	Snx21	867.359	-0.474416	0.0461751	-10.2743	9.20258e-25	1.57956e-23	1009.37	665.099	1020.8	739.759	1009.88	766.376	920.417	742.87	1054.82	726.05	1042.56	710.314
ENSMUSG00000022414	Tab1	903.602	0.52889	0.0515046	10.2688	9.74251e-25	1.67107e-23	686.868	1010	796.794	1083.72	753.24	1085.07	701.357	1000.24	769.702	1051.67	720.381	1184.18
ENSMUSG00000025757	Hspa4l	4738.84	-0.447651	0.043601	-10.267	9.92488e-25	1.70116e-23	5765.39	3911.91	5377.18	3695.03	5333.19	4173.33	5623.75	4330.49	5358.67	4242.49	5379.09	3675.61
ENSMUSG00000025781	Atp5c1	4434.42	-0.253051	0.0246667	-10.2588	1.08038e-24	1.85052e-23	4881.63	4097.63	4868.67	4182.23	4816.77	4110.46	4827.59	4077.01	4809.33	3981.16	4736.64	3823.87
ENSMUSG00000021268	Meg3	149672	-0.560402	0.0546393	-10.2564	1.10779e-24	1.89615e-23	177160	103162	177679	115633	176921	128903	189954	128050	186007	132303	164424	115868
ENSMUSG00000051235	Gen1	75.2068	1.35033	0.131703	10.2528	1.14935e-24	1.96591e-23	50.921	106.123	34.0268	104.603	35.4712	94.3065	41.4187	129.661	46.9967	107.485	34.2133	117.255
ENSMUSG00000028078	Dclk2	4825.03	-0.289433	0.0282502	-10.2454	1.24173e-24	2.12244e-23	5534.55	4226.62	5292.11	4447.98	5351.97	4450.83	5032.84	4182.3	5324.21	4276.21	5320.17	4460.54
ENSMUSG00000039704	Lmbrd2	1445.17	-0.379612	0.0370614	-10.2428	1.27503e-24	2.17784e-23	1753.95	1296.35	1621.94	1204.35	1560.73	1300.78	1631.9	1293.69	1608.33	1207.62	1635.59	1226.82
ENSMUSG00000034390	Cmip	4257.61	-0.548332	0.0535553	-10.2386	1.3313e-24	2.27238e-23	5027.6	3011.7	4860.16	3391.58	5041.08	3296.39	4669.27	3769.92	5565.46	3617.61	5228.94	3611.65
ENSMUSG00000003199	Mpnd	1661.32	-0.363531	0.0355066	-10.2384	1.33404e-24	2.27548e-23	1861.45	1379.6	1868.64	1455.96	1948.83	1491.56	1804.02	1413.6	1864.2	1564.85	1873.18	1409.97
ENSMUSG00000031453	Rasa3	2004.94	-0.387608	0.037861	-10.2377	1.34434e-24	2.29145e-23	2186.21	1707.12	2362.03	1708.51	2303.54	1680.17	2267.91	1742.14	2215.11	1656.53	2309.4	1920.66
ENSMUSG00000017009	Sdc4	2393.26	0.490209	0.0479043	10.2331	1.40944e-24	2.40074e-23	1832.03	2666.8	2132.35	2770.56	2070.89	2879.06	2107.75	2591.27	1913.29	2971.64	1862.73	2920.72
ENSMUSG00000014956	Ppp1cb	8336.66	-0.384958	0.0376352	-10.2287	1.47516e-24	2.51095e-23	10029.2	7546.63	9450	6785.99	9274.66	7349.4	9352.35	7663.65	9158.1	6658.8	9426.72	7344.44
ENSMUSG00000027201	Myef2	1238.73	-0.381064	0.0372765	-10.2226	1.57007e-24	2.67064e-23	1443.89	1098.74	1461.26	1080.9	1468.92	1086.15	1373.26	1056.79	1329.49	1050.61	1338.12	1076.62
ENSMUSG00000021203	Otub2	1601.76	0.364262	0.0356341	10.2223	1.57559e-24	2.67817e-23	1434.84	1856.24	1371.47	1846.1	1413.63	1862.28	1364.06	1769.44	1483.01	1712.38	1335.27	1772.39
ENSMUSG00000050382	Kif7	154.68	1.01679	0.0994807	10.2209	1.59781e-24	2.71407e-23	79.2105	214.076	103.971	231.823	102.24	186.445	92.9621	199.854	129.502	210.755	95.037	210.284
ENSMUSG00000057060	Slc35f3	784.84	-0.445263	0.0435736	-10.2187	1.63581e-24	2.77669e-23	910.921	648.631	858.232	684.159	897.212	639.55	948.95	694.126	945.156	637.533	876.241	677.366
ENSMUSG00000031438	Rnf128	770.554	0.657527	0.0643513	10.2178	1.65087e-24	2.80033e-23	615.579	1003.59	551.99	835.881	544.587	894.286	592.748	1046.06	616.179	883.062	651.954	1010.72
ENSMUSG00000029838	Ptn	7477.44	-0.369267	0.0361561	-10.2131	1.73157e-24	2.93518e-23	8311.44	6372.87	8948.11	6252.61	8510.99	6415.01	8558.95	6661.46	8575.34	6523.91	7697.05	6901.58
ENSMUSG00000028836	Slc30a2	110.85	-1.0753	0.105325	-10.2093	1.80144e-24	3.05152e-23	155.026	61.2952	161.627	65.0234	154.404	60.703	143.585	86.7657	151.434	79.033	145.407	65.8955
ENSMUSG00000025875	Tspan17	566.787	-0.540603	0.0529766	-10.2046	1.89194e-24	3.2026e-23	633.684	461.086	663.523	437.259	647.87	432.509	700.437	459.176	673.62	516.349	715.629	460.299
ENSMUSG00000033730	Egr3	913.925	-0.863298	0.0846073	-10.2036	1.9108e-24	3.23229e-23	1194.95	588.251	1061.45	715.257	1347.9	556.083	936.984	668.778	1330.53	677.577	1247.84	641.512
ENSMUSG00000022763	Aifm3	2039.83	-0.528827	0.05183	-10.2031	1.92038e-24	3.24626e-23	2231.47	1548.85	2240.1	1584.12	2444.38	1700.77	2502.61	1726.54	2668.37	1836.73	2389.23	1604.75
ENSMUSG00000106847	NA	7524.44	-0.315316	0.0309093	-10.2013	1.95536e-24	3.30312e-23	8561.52	6499.12	8722.21	6577.73	8041.52	6612.29	8268.1	7006.57	8180.56	7076.09	8301.48	6446.13
ENSMUSG00000001227	Sema6b	3367.98	-0.631552	0.0619107	-10.201	1.96209e-24	3.3122e-23	3886.97	2195.65	3791.15	2687.63	4156.38	2692.61	3781.99	2639.04	4501.24	2777.75	4502.85	2802.49
ENSMUSG00000102379	NA	24.0591	2.19394	0.215166	10.1965	2.05624e-24	3.46876e-23	6.78947	45.7427	3.78076	40.5218	4.17308	31.4355	5.5225	48.7448	5.22186	36.8821	9.5037	50.3906
ENSMUSG00000102543	NA	3398.54	-0.459481	0.0451023	-10.1875	2.25436e-24	3.80036e-23	4086.13	2813.17	3833.69	3025.94	3772.46	2726.22	3690.87	2886.67	4126.31	2608.09	4129.36	3083.52
ENSMUSG00000026107	Nabp1	517.244	0.548552	0.0538547	10.1858	2.29552e-24	3.86709e-23	454.895	634.908	421.554	583.326	386.01	602.694	395.779	655.13	412.527	616.458	444.773	598.873
ENSMUSG00000024758	Rtn3	33768.3	-0.2862	0.0281045	-10.1834	2.3515e-24	3.95869e-23	39262.4	30687.8	36852	29923	35229.1	31356.4	37476.6	31221	36238.7	29323.4	37640.4	30008.6
ENSMUSG00000032307	Ube2q2	861.713	-0.457209	0.0448989	-10.1831	2.35963e-24	3.96964e-23	1071.6	752.01	936.682	714.315	974.413	725.184	1038.23	756.519	970.221	727.104	998.839	675.428
ENSMUSG00000009073	Nf2	6038.28	0.411154	0.0403911	10.1793	2.45239e-24	4.12287e-23	5178.1	6635.43	5646.56	6910.39	5277.9	7170.55	4822.98	6470.38	5250.06	7126.67	4895.36	7075.04
ENSMUSG00000031245	Hmgn5	470.379	0.641072	0.0630012	10.1756	2.5494e-24	4.28303e-23	405.105	567.209	374.295	572.96	381.837	617.87	351.599	547.891	351.953	514.242	333.58	626.007
ENSMUSG00000087370	Tmem170b	2108.53	-0.329407	0.0323822	-10.1724	2.63215e-24	4.41903e-23	2365	1974.25	2397	1841.39	2425.6	1925.15	2308.4	1887.4	2288.22	1784.04	2312.25	1793.71
ENSMUSG00000033147	Slc22a15	326.551	-0.670072	0.0658908	-10.1694	2.71465e-24	4.55441e-23	389.263	229.628	387.528	234.65	423.567	264.492	381.052	257.372	434.459	240.26	397.255	279.087
ENSMUSG00000045777	Ifitm10	532.315	-0.773164	0.0760343	-10.1686	2.73753e-24	4.58966e-23	660.842	319.284	730.631	351.503	706.293	409.745	603.793	413.356	724.794	421.51	619.641	426.382
ENSMUSG00000043557	Mdga1	3569.82	-0.515701	0.0507976	-10.1521	3.24449e-24	5.43591e-23	4434.66	2591.78	4235.39	3056.1	4075.01	3076.34	3886	2868.14	4535.71	2824.11	4076.14	3178.49
ENSMUSG00000028849	Map7d1	5766.19	-0.520657	0.0513239	-10.1445	3.5045e-24	5.86753e-23	6285.92	4126.9	6666.42	4843.77	7047.28	4596.09	6382.17	4777.96	7318.96	5111.86	7129.68	4907.27
ENSMUSG00000025551	Fgf14	580.895	-0.66663	0.0657257	-10.1426	3.57434e-24	5.98038e-23	766.079	427.237	660.687	392.025	726.115	443.349	728.05	526.444	676.753	418.348	731.785	473.866
ENSMUSG00000064201	Krt2	71.019	1.64456	0.162175	10.1407	3.64598e-24	6.09609e-23	36.2105	99.719	19.849	115.911	21.9087	98.6424	28.5329	98.4645	39.6861	102.216	39.9155	151.172
ENSMUSG00000039106	Htr5a	336.429	-0.611014	0.0602552	-10.1404	3.65448e-24	6.10614e-23	417.553	263.478	419.664	256.324	376.62	276.416	396.7	283.695	420.882	262.39	413.411	250.015
ENSMUSG00000036398	Ppp1r11	1378.93	0.327945	0.0323475	10.1382	3.73962e-24	6.24415e-23	1262.84	1518.66	1189.99	1511.56	1202.89	1507.82	1244.4	1559.83	1248.02	1525.86	1187.96	1587.31
ENSMUSG00000001100	Poldip2	2525.91	-0.349085	0.0344372	-10.1369	3.79058e-24	6.32493e-23	2868.55	2126.12	2904.57	2226.82	2797	2351.16	2803.59	2174.02	2749.83	2358.35	2859.66	2091.21
ENSMUSG00000034557	Zfyve9	2417.11	-0.374719	0.0369676	-10.1364	3.8081e-24	6.34985e-23	2882.13	2097.76	2804.38	2178.76	2645.73	2127.86	2845.93	2126.25	2534.69	2108.6	2671.49	1981.71
ENSMUSG00000028161	Ppp3ca	63673.7	-0.404228	0.0398845	-10.135	3.86417e-24	6.43897e-23	78194.3	56191.2	73560.3	56288.6	69836.4	57290.7	67103	55334.1	71737.9	50686.5	75094.4	52766.8
ENSMUSG00000022016	Akap11	10068.8	-0.314425	0.0310358	-10.1311	4.02286e-24	6.69885e-23	11737.9	9087.24	10999.2	8602.88	10681	9308.16	11339.5	9362.9	10911.6	8572.45	11324.6	8898.79
ENSMUSG00000018572	Phf23	795.756	-0.450166	0.0444567	-10.126	4.23816e-24	7.05259e-23	881.5	632.164	914.943	707.718	919.12	627.626	960.915	692.176	949.334	698.652	892.397	672.521
ENSMUSG00000001445	Mrpl10	1314.93	0.339848	0.033578	10.1211	4.45162e-24	7.40278e-23	1146.29	1497.62	1158.8	1478.58	1127.77	1431.94	1116.47	1443.82	1194.76	1487.93	1217.42	1477.8
ENSMUSG00000028039	Efna3	1261.11	-0.5295	0.0523234	-10.1198	4.51526e-24	7.50353e-23	1434.84	886.493	1431.02	974.409	1473.1	1104.58	1502.12	1059.71	1592.67	1054.83	1516.79	1102.78
ENSMUSG00000021573	Tppp	18769.2	-0.33764	0.0333773	-10.1159	4.69764e-24	7.80133e-23	22283	17002.6	21241.2	15592.4	19935.8	17152.9	21593	16886.2	20249.3	16078.5	20484.3	16731.6
ENSMUSG00000031629	Cenpu	87.1791	1.26771	0.125365	10.1121	4.88216e-24	8.10227e-23	50.921	122.59	45.3691	135.701	37.5577	138.75	50.6229	132.586	51.1742	96.9472	58.9229	125.008
ENSMUSG00000019785	Clvs2	1091.78	-0.547898	0.0542017	-10.1085	5.06544e-24	8.40076e-23	1388.45	946.873	1265.61	892.423	1315.56	740.36	1265.57	963.197	1277.27	860.933	1284.9	900.248
ENSMUSG00000042097	Zfp239	1070.3	-0.367723	0.0363792	-10.1081	5.08809e-24	8.43262e-23	1211.92	967	1160.69	906.558	1175.76	954.989	1237.96	925.176	1207.29	945.235	1244.98	906.062
ENSMUSG00000056812	St8sia3	4197	-0.487972	0.0482818	-10.1067	5.15692e-24	8.54094e-23	5311.63	3379.47	4932	3526.34	4827.21	3787.44	4853.36	3502.8	4721.6	3704.01	4788.91	3029.25
ENSMUSG00000053483	Usp21	1313.52	-0.446918	0.0442295	-10.1045	5.27596e-24	8.7322e-23	1545.74	1016.4	1396.04	1121.42	1519	1095.91	1480.03	1136.73	1641.75	1165.47	1518.69	1125.07
ENSMUSG00000040570	Rundc3b	972.595	-0.615751	0.0609564	-10.1015	5.44065e-24	8.9987e-23	1215.32	812.39	1154.08	734.105	1135.08	763.124	1257.29	903.728	1139.41	689.168	1178.46	688.995
ENSMUSG00000025485	Ric8	1464	-0.36228	0.0358694	-10.1	5.52571e-24	9.12767e-23	1653.24	1239.63	1535.93	1283.51	1680.71	1320.29	1672.4	1253.72	1736.79	1304.57	1607.08	1280.12
ENSMUSG00000034295	Fhod3	570.339	-0.50609	0.0501081	-10.1	5.52606e-24	9.12767e-23	666.5	435.47	646.509	474.954	634.308	489.96	696.755	481.598	712.262	452.069	664.309	489.371
ENSMUSG00000010505	Myt1	288.731	-0.759387	0.0751889	-10.0997	5.5403e-24	9.14503e-23	366.631	244.266	346.884	212.975	348.452	205.957	346.997	205.703	363.441	183.357	416.262	223.851
ENSMUSG00000001524	Gtf2h4	443.929	0.569668	0.0564227	10.0964	5.72931e-24	9.45067e-23	393.789	528.785	339.323	518.302	357.841	487.792	349.758	526.444	357.175	563.769	343.084	561.08
ENSMUSG00000029212	Gabrb1	6319.34	-0.399679	0.0395999	-10.0929	5.93666e-24	9.78613e-23	7443.52	5749.85	6759.05	5531.7	6969.04	5497.96	7579.63	5691.44	7143.5	4973.81	7272.23	5220.28
ENSMUSG00000035011	Zbtb7a	2356.86	-0.533553	0.0529069	-10.0848	6.45256e-24	1.06294e-22	2599.24	1707.12	2640.86	2031.75	2944.11	1816.75	2668.29	1997.56	2963.93	2086.47	2935.69	1890.62
ENSMUSG00000025571	Tnrc6c	4807.9	-0.371376	0.0368334	-10.0826	6.59657e-24	1.08593e-22	5238.08	4017.12	5198.54	4393.32	5414.57	4206.94	5191.15	4010.72	5673.03	4257.25	5841.92	4252.19
ENSMUSG00000110483	NA	23.3066	2.14037	0.212287	10.0825	6.60526e-24	1.08664e-22	5.65789	38.4239	5.67114	42.4066	4.17308	47.6952	4.60208	38.9958	7.3106	31.6132	8.55333	44.5763
ENSMUSG00000046598	Bdh1	1294.3	-0.373886	0.0371016	-10.0774	6.95737e-24	1.1438e-22	1480.1	1042.93	1499.07	1132.73	1435.54	1145.77	1499.36	1183.52	1409.9	1099.09	1445.51	1158.02
ENSMUSG00000070282	3000002C10Rik	269.842	0.731448	0.0725875	10.0768	6.99884e-24	1.14984e-22	204.816	329.347	209.832	289.307	200.308	371.806	192.367	341.213	192.164	339.315	209.081	358.549
ENSMUSG00000025237	Parp6	3188.2	-0.281197	0.0279057	-10.0767	7.0036e-24	1.14986e-22	3614.26	2747.31	3412.13	2885.53	3537.73	2938.68	3458.93	2930.54	3600.99	2848.35	3370.96	2912.97
ENSMUSG00000016253	Nelfcd	1503.85	0.439092	0.0436058	10.0696	7.53041e-24	1.23552e-22	1290	1683.33	1312.87	1672.7	1209.15	1699.68	1227.84	1644.65	1372.3	1824.08	1239.28	1870.27
ENSMUSG00000030613	Ccdc90b	354.546	0.633978	0.063005	10.0623	8.10447e-24	1.32882e-22	308.921	436.385	291.118	409.93	274.38	426.005	288.09	453.326	254.827	434.155	244.245	433.166
ENSMUSG00000042675	Ypel3	2122.17	-0.562935	0.0559531	-10.0608	8.23058e-24	1.3486e-22	2378.58	1595.5	2328.95	1618.99	2582.09	1735.46	2361.79	1751.89	2745.65	1887.31	2815	1664.83
ENSMUSG00000031723	Txnl4b	439.1	0.564645	0.0561347	10.0587	8.40602e-24	1.37642e-22	383.605	546.168	380.911	520.187	317.154	532.235	353.44	498.172	344.643	531.102	340.232	521.349
ENSMUSG00000021361	Tmem14c	822.348	0.423774	0.0421303	10.0587	8.4132e-24	1.37668e-22	681.21	955.107	709.837	949.907	722.986	979.92	712.402	928.101	719.572	876.74	664.309	968.082
ENSMUSG00000053137	Mapk11	494.937	-0.802686	0.0798093	-10.0576	8.50812e-24	1.39128e-22	698.184	323.858	524.58	320.405	692.731	347.958	626.804	404.582	653.777	403.595	597.783	344.982
ENSMUSG00000063873	Slc24a3	10261.1	-0.378902	0.0376866	-10.054	8.8176e-24	1.44093e-22	12432.7	8321.51	11340.4	8964.75	11310.1	9441.49	10843.4	8810.13	12195.1	8934.95	11526.1	9013.14
ENSMUSG00000068917	Clk2	1302.1	0.341008	0.0339542	10.0432	9.84538e-24	1.60782e-22	1144.03	1409.79	1115.32	1455.02	1179.94	1496.98	1166.17	1401.9	1132.1	1518.49	1149.95	1455.51
ENSMUSG00000102224	NA	32.6934	1.95025	0.194232	10.0408	1.00813e-23	1.64525e-22	9.05263	56.7209	3.78076	53.715	15.649	56.3671	10.1246	45.8201	12.5325	47.4198	13.3052	67.8336
ENSMUSG00000060548	Tnfrsf19	1967.01	-0.315074	0.0313817	-10.0401	1.0161e-23	1.65716e-22	2289.18	1774.82	2181.5	1669.88	2189.82	1773.4	2097.63	1766.51	2133.65	1715.54	2201.06	1811.16
ENSMUSG00000028706	Nsun4	401.002	0.626372	0.0624584	10.0286	1.14087e-23	1.8594e-22	321.368	482.128	344.049	460.818	309.851	467.197	316.623	470.875	300.779	494.22	291.764	552.359
ENSMUSG00000034573	Ptpn13	765.518	0.49471	0.0493372	10.0271	1.15858e-23	1.88703e-22	647.263	902.961	649.345	937.656	625.962	820.575	680.188	918.352	623.49	858.826	581.626	939.979
ENSMUSG00000032998	Foxj3	2236.89	-0.313046	0.0312541	-10.0162	1.29444e-23	2.1069e-22	2643.37	1962.36	2440.48	1978.97	2450.64	1996.7	2346.14	2055.08	2497.09	1968.45	2503.27	2000.12
ENSMUSG00000023912	Slc25a27	1128.41	-0.357081	0.035665	-10.0121	1.34877e-23	2.19387e-22	1251.53	1006.34	1311.92	984.775	1222.71	998.348	1332.76	977.82	1256.38	982.117	1230.73	985.525
ENSMUSG00000022265	Ank	4269.15	-0.259635	0.0259336	-10.0115	1.35613e-23	2.20438e-22	4469.74	3904.6	4530.29	3863.71	4757.31	3762.5	4657.31	3891.78	4862.59	3981.16	4642.56	3906.24
ENSMUSG00000083985	Gm12468	20.4696	2.26618	0.22638	10.0105	1.37058e-23	2.22639e-22	5.65789	32.0199	1.89038	27.3287	3.12981	41.1913	3.68167	39.9707	3.13312	43.2047	7.60296	36.8239
ENSMUSG00000029166	Mapre3	4342.24	-0.34184	0.0341485	-10.0104	1.37207e-23	2.22735e-22	4902	3494.74	4742.96	3863.71	4835.55	3901.25	4645.34	3804.04	5057.89	3995.91	4953.33	3910.12
ENSMUSG00000075020	E530001K10Rik	136.884	0.927197	0.092636	10.009	1.39095e-23	2.2565e-22	98.4473	195.779	91.6834	159.26	101.197	186.445	87.4396	183.28	90.8603	172.819	89.3348	186.058
ENSMUSG00000050148	Ubqln2	5629.91	-0.431969	0.0431951	-10.0004	1.51773e-23	2.46055e-22	6773.63	4430.64	6092.69	4729.75	6355.6	4660.04	5999.28	5041.18	6626.54	4959.06	6986.17	4904.37
ENSMUSG00000029030	Tprgl	3416.17	-0.352089	0.0352201	-9.99681	1.57383e-23	2.54981e-22	3708.18	2798.54	3860.15	3040.08	3826.71	3036.24	3652.21	3021.2	3962.35	3199.26	3983.95	2905.21
ENSMUSG00000034007	Scaper	958.019	-0.49305	0.0493237	-9.99619	1.58367e-23	2.56407e-22	1192.68	795.923	1057.67	751.067	1092.3	856.346	1168.01	843.285	1092.41	806.137	1125.24	715.159
ENSMUSG00000027011	Ube2e3	1488.87	-0.346531	0.0346686	-9.99554	1.59424e-23	2.57947e-22	1755.08	1356.73	1643.68	1275.97	1671.32	1278.02	1610.73	1367.78	1638.62	1255.04	1690.71	1322.75
ENSMUSG00000061589	Dot1l	3890.18	-0.368046	0.0368279	-9.99367	1.6246e-23	2.62687e-22	4375.81	3137.03	4323.3	3560.27	4482.93	3365.77	4166.73	3423.83	4533.62	3256.16	4436.33	3620.37
ENSMUSG00000036339	Tmem260	840.442	0.417427	0.0417723	9.99292	1.63689e-23	2.64499e-22	699.316	1025.55	728.741	957.446	689.601	962.577	749.219	916.402	725.838	978.956	719.43	932.227
ENSMUSG00000002608	Ccdc97	1526.35	0.406977	0.0407311	9.9918	1.65556e-23	2.6734e-22	1320.55	1613.8	1324.21	1772.59	1316.61	1696.43	1220.47	1694.37	1343.06	1813.54	1342.87	1857.67
ENSMUSG00000022400	Rbx1	1931.47	0.284526	0.0284805	9.99021	1.68226e-23	2.71473e-22	1807.13	2184.67	1733.48	2093.94	1692.18	2096.42	1781.01	2133.07	1728.44	2087.53	1706.86	2132.88
ENSMUSG00000042671	Rgs8	3172.96	-0.37874	0.0379137	-9.98954	1.69369e-23	2.73138e-22	3908.47	2760.11	3425.37	2766.79	3646.23	2783.67	3407.38	2790.15	3509.09	2569.1	3643.72	2865.48
ENSMUSG00000038384	Setd1b	1408.12	-0.500774	0.050144	-9.98673	1.74243e-23	2.80814e-22	1624.95	1020.06	1610.6	1173.25	1719.31	1128.43	1585.88	1163.05	1669.95	1321.43	1701.16	1179.33
ENSMUSG00000034685	Fam171a2	1485.82	-0.924016	0.092552	-9.98375	1.79555e-23	2.89185e-22	1775.45	789.519	1724.03	1079.95	2229.47	960.409	1646.63	1089.93	2243.31	1164.42	2142.13	984.556
ENSMUSG00000055409	Nell1	2077.57	-0.528353	0.0529234	-9.98335	1.8028e-23	2.90162e-22	2720.31	1739.14	2666.38	1757.52	2404.74	1780.98	2208.08	1729.46	2324.77	1560.64	2423.44	1615.41
ENSMUSG00000086017	Gm11872	68.7144	1.51898	0.152177	9.98167	1.83354e-23	2.94916e-22	50.921	102.464	32.1364	105.545	30.2548	109.482	22.09	88.7155	27.1537	92.7321	35.1637	127.915
ENSMUSG00000021245	Mlh3	1033.73	0.467054	0.0468074	9.97821	1.89866e-23	3.0519e-22	935.816	1244.2	879.026	1262.77	807.49	1131.68	875.316	1211.8	811.477	1120.16	892.397	1232.63
ENSMUSG00000024777	Ppp2r5b	2863.16	-0.361352	0.0362459	-9.96946	2.07351e-23	3.33078e-22	3163.89	2299.03	3270.35	2515.18	3336.37	2416.2	3103.64	2545.45	3226.06	2689.23	3227.46	2565.08
ENSMUSG00000035086	Becn1	2658.23	0.242114	0.0242905	9.96745	2.116e-23	3.39681e-22	2449.87	2885.45	2441.42	2947.73	2413.08	2806.43	2429.9	2831.1	2444.87	2865.21	2434.85	2948.82
ENSMUSG00000026514	Cnih3	1983.18	0.775345	0.0777903	9.96712	2.12294e-23	3.40572e-22	1425.79	2255.11	1114.38	2256.97	1503.35	2617.82	1541.7	2805.75	1659.51	2589.12	1463.57	2565.08
ENSMUSG00000013766	Ly6g6e	222.257	2.16522	0.217274	9.96541	2.1599e-23	3.46275e-22	27.1579	369.601	74.6699	259.151	65.726	398.906	76.3946	449.427	65.7954	384.627	26.6104	469.021
ENSMUSG00000045009	Prrt3	947.103	-0.70144	0.0703988	-9.9638	2.19511e-23	3.51691e-22	1139.5	599.229	1043.49	718.084	1281.13	718.681	1075.97	780.891	1261.6	794.545	1259.24	692.871
ENSMUSG00000037773	Pced1a	825.456	0.437858	0.0439476	9.9632	2.20844e-23	3.53595e-22	658.579	911.194	690.933	905.616	709.423	938.729	726.209	980.745	737.326	964.203	677.614	1004.91
ENSMUSG00000030630	Fah	542.877	-0.547222	0.0549347	-9.96132	2.2506e-23	3.60111e-22	621.237	417.173	658.797	447.625	649.957	386.982	670.063	431.879	648.555	487.897	625.344	469.021
ENSMUSG00000022894	Adamts5	59.4576	1.46621	0.147216	9.95962	2.28928e-23	3.66061e-22	28.2895	95.1448	31.1912	81.986	37.5577	70.4589	22.09	99.4393	32.3755	88.517	25.66	100.781
ENSMUSG00000030057	Cnbp	5369.03	-0.235703	0.0236679	-9.95878	2.30889e-23	3.68956e-22	5975.87	5026.21	5813.86	4801.37	5549.15	4984.15	5766.41	5004.14	5802.53	4890.56	5937.91	4876.26
ENSMUSG00000001517	Foxm1	88.9499	1.22922	0.123465	9.956	2.37425e-23	3.79154e-22	43	118.931	58.6017	138.528	58.4231	114.902	37.7371	124.787	60.5736	119.076	49.4192	143.42
ENSMUSG00000040035	Disp2	17084.6	-0.42634	0.0428239	-9.95567	2.38222e-23	3.80179e-22	20464.6	12822.6	19070.1	14255.2	19124.2	14978.5	18946.8	15395.6	20745.4	15266	19292.5	14654
ENSMUSG00000023015	Racgap1	173.84	0.907708	0.0912456	9.94796	2.57406e-23	4.10529e-22	126.737	248.84	120.984	241.246	118.933	205.957	122.415	236.9	90.8603	220.239	135.903	217.067
ENSMUSG00000014633	Cmc2	205.541	0.787792	0.0793266	9.93099	3.05199e-23	4.86435e-22	164.079	256.159	128.546	259.151	151.274	261.24	153.71	294.418	151.434	255.013	149.208	242.263
ENSMUSG00000028937	Acot7	5022.32	-0.470898	0.0474533	-9.92339	3.29384e-23	5.24641e-22	6025.66	3690.52	5697.6	4037.1	5799.53	4199.35	5768.25	4519.62	6065.71	4651.36	5689.87	4123.31
ENSMUSG00000040524	Zfp609	1913.97	-0.315873	0.03184	-9.92065	3.38543e-23	5.38881e-22	2205.45	1686.08	2030.27	1679.3	2166.87	1685.59	2028.6	1687.54	2130.52	1719.76	2182.05	1765.61
ENSMUSG00000057897	Camk2b	45911	-0.524889	0.0529313	-9.91641	3.53217e-23	5.61873e-22	55216.5	37245.5	54434.4	43068.1	54167.6	39748.6	50097.4	32967.1	55758	35208.7	55861.8	37158.3
ENSMUSG00000028729	Ebna1bp2	1417.08	0.347903	0.0350908	9.91436	3.60544e-23	5.73158e-22	1260.58	1615.63	1248.59	1589.77	1282.18	1555.52	1210.35	1525.71	1308.6	1621.76	1170.86	1615.41
ENSMUSG00000003161	Sri	1250.6	-0.404582	0.0408362	-9.90744	3.86432e-23	6.13914e-22	1423.53	1103.31	1429.13	991.371	1403.2	1077.48	1502.12	1153.3	1438.1	1090.66	1358.08	1036.88
ENSMUSG00000020716	Nf1	3263.14	-0.34122	0.0344514	-9.90436	3.9851e-23	6.32692e-22	3891.5	2965.96	3654.1	2885.53	3736.99	3011.3	3629.2	2851.57	3534.15	2816.74	3449.84	2730.79
ENSMUSG00000062591	Tubb4a	18763	-0.516473	0.0521944	-9.89519	4.36774e-23	6.92994e-22	21028.1	13745.7	24231.8	14770.7	22291.5	16496	22025.6	14591.3	22741.2	16094.3	20392.1	16748.1
ENSMUSG00000038368	Focad	2498.84	0.277623	0.0280776	9.88771	4.70656e-23	7.4627e-22	2291.45	2694.24	2258.06	2696.12	2187.74	2670.93	2313.93	2804.77	2248.53	2696.61	2251.43	2872.27
ENSMUSG00000067150	Xpo5	1840.87	-0.279634	0.028283	-9.887	4.7404e-23	7.51151e-22	2006.29	1635.76	1996.24	1694.38	1960.3	1643.32	2035.04	1680.72	2023.99	1649.16	2092.71	1672.58
ENSMUSG00000028106	Rprd2	1778.98	-0.309665	0.031334	-9.88269	4.94848e-23	7.83615e-22	2041.37	1564.4	1977.34	1591.66	1993.69	1671.5	1931.03	1626.13	1944.62	1519.54	1932.1	1554.36
ENSMUSG00000033152	Podxl2	2700.41	0.392317	0.0397152	9.87826	5.17221e-23	8.18516e-22	2299.37	2778.41	2360.14	3072.12	2449.6	3006.97	2232.01	3060.2	2367.59	3246.68	2291.34	3240.51
ENSMUSG00000005871	Apc	9119.29	-0.361716	0.0366277	-9.87549	5.31701e-23	8.40889e-22	10735.3	8019.61	9816.73	7674.65	9769.17	8322.82	10917.1	8291.49	9853.65	7580.85	10479.7	7970.44
ENSMUSG00000036167	Pphln1	1366.94	0.334182	0.0338405	9.87522	5.33157e-23	8.42649e-22	1211.92	1560.74	1249.54	1505.9	1169.5	1546.84	1232.44	1508.16	1138.37	1493.2	1247.84	1538.85
ENSMUSG00000074785	Plxnc1	1689.82	0.377985	0.0382862	9.87262	5.47187e-23	8.64266e-22	1538.95	2002.61	1389.43	1860.23	1397.98	1843.85	1493.84	1949.79	1547.76	1838.84	1447.41	1967.17
ENSMUSG00000022704	Qtrtd1	1032.97	0.483191	0.0489899	9.86308	6.01775e-23	9.49876e-22	906.394	1170.1	861.067	1101.63	887.822	1208.64	807.205	1280.04	840.719	1154.94	859.135	1317.91
ENSMUSG00000039953	Clstn1	27131.8	-0.396604	0.04022	-9.86086	6.15199e-23	9.70441e-22	30953.2	20821.2	31178	23202	30421.7	24241.1	29314.3	23651.9	32555.2	25170.4	30732.1	23340.6
ENSMUSG00000009406	Elk1	2025.82	-0.524643	0.0532118	-9.85953	6.23433e-23	9.82798e-22	2558.5	1539.7	2132.35	1549.25	2576.87	1720.28	2275.27	1710.94	2547.22	1707.11	2274.24	1718.13
ENSMUSG00000054013	Tmem179	3425.68	-0.445214	0.0451759	-9.85513	6.51348e-23	1.02614e-21	3764.76	2499.38	3886.62	2884.59	3970.68	3076.34	3905.33	2934.44	4167.04	2996.93	4025.77	2996.3
ENSMUSG00000063410	Stk24	1149.65	-0.379039	0.0384654	-9.854	6.58677e-23	1.03703e-21	1331.87	979.808	1289.24	998.91	1285.31	998.348	1267.41	1003.17	1363.95	1073.8	1265.89	938.041
ENSMUSG00000046679	C87436	532.942	0.470472	0.0477595	9.85086	6.79613e-23	1.0693e-21	467.342	642.227	444.239	633.271	418.351	597.274	447.322	618.084	451.169	622.78	449.525	603.719
ENSMUSG00000006373	Pgrmc1	4982.38	-0.399003	0.0405081	-9.84996	6.85741e-23	1.07825e-21	5902.31	4141.54	5199.49	4062.55	5551.24	4155.99	5841.88	4694.12	5780.6	4390.02	5751.64	4317.12
ENSMUSG00000039431	Mtmr7	1599.19	-0.339084	0.0344312	-9.84817	6.98048e-23	1.0969e-21	1913.5	1437.24	1833.67	1385.28	1755.82	1414.6	1724.86	1454.54	1750.37	1412.06	1746.78	1361.52
ENSMUSG00000020882	Cacnb1	4520.7	-0.395891	0.0402014	-9.84767	7.01495e-23	1.10161e-21	5330.87	3576.16	4966.02	4044.64	5219.48	4047.59	4730.02	3761.15	5348.23	4039.11	5249.84	3935.32
ENSMUSG00000029153	Ociad2	5630.57	0.36843	0.0374489	9.83821	7.70672e-23	1.20947e-21	5218.84	6446.97	4873.4	6149.89	4715.58	6994.94	4893.86	6347.54	4855.28	6030.75	4914.36	6125.37
ENSMUSG00000031176	Dynlt3	2966.22	-0.394747	0.04015	-9.83181	8.21257e-23	1.28803e-21	3567.87	2714.37	3383.78	2414.35	3185.1	2540.86	3536.24	2683.89	3161.31	2498.5	3397.57	2510.81
ENSMUSG00000038552	Fndc4	2750.38	-0.408357	0.0415438	-9.82957	8.39805e-23	1.31628e-21	3080.16	2119.72	3212.7	2336.13	3266.48	2436.79	3070.51	2394.34	3207.27	2566.99	2996.52	2317
ENSMUSG00000021830	Txndc16	2714.82	-0.37343	0.0379929	-9.82895	8.44946e-23	1.3235e-21	3136.74	2512.19	3217.42	2239.07	2896.12	2338.15	3170.84	2466.49	3010.92	2367.83	2964.2	2257.89
ENSMUSG00000026840	Lamc3	305.849	0.831607	0.0846273	9.8267	8.64046e-23	1.35255e-21	188.974	343.07	198.49	392.968	248.298	343.623	214.457	408.481	223.496	439.424	232.841	436.073
ENSMUSG00000058441	Panx2	3008.91	-0.74372	0.0756965	-9.82503	8.78476e-23	1.37426e-21	3581.45	1793.11	3616.29	2154.25	4126.13	2171.22	3478.25	2429.44	4233.88	2656.56	3663.68	2202.65
ENSMUSG00000028249	Sdcbp	5053.93	-0.331997	0.0337952	-9.82377	8.8949e-23	1.39061e-21	5909.1	4763.64	5432.95	4460.23	5379.1	4451.92	5604.42	4513.77	5633.34	4201.4	5857.13	4440.19
ENSMUSG00000089948	Far2os1	13.8285	2.44722	0.249174	9.82131	9.11486e-23	1.42409e-21	0	29.2753	1.89038	26.3863	1.04327	28.1835	0.920417	22.4226	2.08874	17.9142	1.90074	33.9168
ENSMUSG00000018774	Cd68	312.329	0.700565	0.0713398	9.82012	9.22376e-23	1.44019e-21	219.526	363.197	252.366	346.791	235.779	423.837	230.104	430.904	248.56	366.713	231.89	398.28
ENSMUSG00000027355	Tmco5	40.8442	1.60491	0.163557	9.81253	9.94435e-23	1.55171e-21	18.1053	67.6992	22.6845	67.8505	16.6923	58.5351	16.5675	53.6193	18.7987	68.4953	16.1563	64.9264
ENSMUSG00000034820	Cpsf7	1923.68	-0.290638	0.0296265	-9.81007	1.01894e-22	1.58894e-21	2166.97	1665.95	2109.66	1737.73	2103.23	1694.26	2128	1787.96	2163.94	1726.08	2034.74	1765.61
ENSMUSG00000084950	Gm5577	213.934	-0.775093	0.0790226	-9.8085	1.035e-22	1.61295e-21	254.605	148.206	284.502	157.375	287.942	163.681	295.454	169.632	256.915	138.044	248.047	162.801
ENSMUSG00000030854	Ptpn5	4793.62	-0.521791	0.0532135	-9.80561	1.065e-22	1.65865e-21	5911.37	3819.51	5633.33	4144.53	5496.99	3835.13	5395.48	3723.13	5917.41	3485.88	5608.13	4552.6
ENSMUSG00000022070	Bora	153.256	0.886638	0.0905257	9.79432	1.19098e-22	1.85369e-21	122.21	212.246	109.642	204.494	103.284	186.445	112.291	194.979	96.0822	183.357	95.037	219.005
ENSMUSG00000018909	Arrb1	6436.6	-0.269715	0.0275387	-9.79403	1.19441e-22	1.85784e-21	7165.16	5538.52	7116.33	5729.6	7029.55	5703.92	6986.88	5870.82	7121.57	6063.41	6809.4	6104.05
ENSMUSG00000023944	Hsp90ab1	41518.9	-0.292164	0.0298408	-9.79074	1.23388e-22	1.91803e-21	47818.2	35007.8	45227.3	37660.8	45383.3	38899.8	43874.4	36553.7	46852.6	37167.7	45177.7	38603.1
ENSMUSG00000024421	Lama3	312.158	0.653011	0.0667052	9.78952	1.24892e-22	1.94017e-21	246.684	398.876	258.982	365.639	252.471	368.554	243.91	418.23	212.007	357.229	235.692	387.62
ENSMUSG00000038398	Upf3a	1327.7	0.326513	0.0333553	9.78893	1.25614e-22	1.95015e-21	1194.95	1448.21	1187.16	1527.58	1156.99	1463.38	1138.56	1417.5	1195.81	1491.09	1192.71	1518.5
ENSMUSG00000021693	Kif2a	2101.52	-0.411204	0.0420107	-9.78808	1.26674e-22	1.96537e-21	2585.66	1815.07	2350.69	1767.88	2283.72	1840.6	2544.03	1919.57	2239.13	1725.03	2402.54	1744.29
ENSMUSG00000022114	Spry2	1449.71	0.598991	0.0612126	9.78542	1.3005e-22	2.01647e-21	1265.1	1761.09	1138.01	1785.79	1056.83	1516.49	1098.06	1815.26	1241.76	1652.32	1097.68	1968.14
ENSMUSG00000035566	Pcdh17	2858.36	0.376649	0.0384929	9.78491	1.30711e-22	2.02417e-21	2387.63	3148.93	2276.96	3310.54	2621.74	3211.84	2443.71	3332.19	2688.21	3203.47	2495.67	3179.46
ENSMUSG00000075033	Nxpe3	1078.82	-0.410737	0.0419764	-9.78494	1.3067e-22	2.02417e-21	1259.45	972.489	1343.11	919.751	1151.77	913.797	1222.31	933.95	1190.58	910.461	1226.93	901.217
ENSMUSG00000021687	Scamp1	6924.94	-0.275415	0.0281546	-9.78223	1.34215e-22	2.07711e-21	8084	6315.23	7499.13	6210.21	7229.86	6409.59	7457.22	6365.09	7482.92	6084.49	7764.52	6197.08
ENSMUSG00000034551	Hdx	268.991	-0.682097	0.0697322	-9.78167	1.34963e-22	2.08738e-21	355.316	203.098	329.871	193.185	334.889	218.964	349.758	223.251	323.755	206.54	301.267	187.996
ENSMUSG00000016933	Plcg1	2940.99	-0.284114	0.0290508	-9.7799	1.37346e-22	2.1229e-21	3246.5	2480.17	3174.89	2687.63	3350.98	2746.81	3201.21	2688.76	3253.22	2651.29	3155.23	2655.2
ENSMUSG00000006205	Htra1	4646.49	0.435753	0.0445614	9.77871	1.38973e-22	2.14669e-21	3662.92	4996.93	3874.33	5367.73	4121.96	5138.08	3770.03	5165.97	4232.84	5593.43	4007.71	5825.93
ENSMUSG00000070699	Sars2	411.93	0.534159	0.0546275	9.7782	1.39672e-22	2.15614e-21	330.421	473.894	351.61	482.492	322.37	474.784	318.464	516.695	357.175	482.628	334.53	498.092
ENSMUSG00000003452	Bicd1	1335.63	-0.515864	0.0527853	-9.77287	1.47219e-22	2.2712e-21	1657.76	1151.8	1542.55	965.927	1546.12	1139.27	1652.15	1225.44	1499.72	1068.53	1547.2	1031.07
ENSMUSG00000020923	Ubtf	3894.27	-0.308817	0.0316161	-9.76772	1.54896e-22	2.38815e-21	4429	3334.64	4144.65	3532.94	4349.39	3610.75	4144.64	3595.41	4474.09	3477.45	4325.13	3313.18
ENSMUSG00000034308	Sdr42e1	267.18	0.696937	0.071424	9.75774	1.70915e-22	2.63347e-21	194.632	342.155	206.996	325.117	190.918	379.394	197.89	307.092	209.919	308.756	214.784	328.508
ENSMUSG00000040447	Spns2	2299.34	-0.343624	0.0352341	-9.7526	1.79804e-22	2.7687e-21	2494	1898.32	2486.79	2147.66	2604	2058.48	2621.35	1931.27	2631.82	2009.55	2599.26	2109.62
ENSMUSG00000031971	Ccsap	1683.15	-0.307616	0.0315455	-9.75151	1.81753e-22	2.79694e-21	1881.82	1478.4	1862.02	1502.13	1879.97	1501.32	1801.26	1498.41	1961.33	1551.16	1790.5	1489.43
ENSMUSG00000110298	NA	52.4342	1.55345	0.1595	9.73947	2.04619e-22	3.14685e-21	28.2895	85.9962	29.3009	72.5623	23.9952	105.146	18.4083	74.0921	17.7543	69.5491	27.5607	76.555
ENSMUSG00000036450	Hif1an	2263.1	0.322101	0.0330755	9.73835	2.06881e-22	3.17965e-21	2075.32	2363.07	1970.72	2564.18	1962.39	2580.96	2067.26	2435.29	2049.06	2563.83	1937.8	2587.37
ENSMUSG00000047161	Chst9	51.0149	1.63649	0.168053	9.73793	2.07744e-22	3.19091e-21	21.5	78.6774	12.2875	70.6776	28.1683	75.8788	23.9308	101.389	28.198	64.2802	19.0074	88.1836
ENSMUSG00000073436	Eme2	419.545	0.639048	0.0656374	9.73603	2.11664e-22	3.24908e-21	339.474	534.275	324.2	492.859	279.596	500.8	360.803	563.49	336.288	516.349	319.324	467.082
ENSMUSG00000019066	Rab3d	484.317	-0.561064	0.0576364	-9.73455	2.14774e-22	3.29477e-21	628.026	371.431	563.333	427.835	563.365	401.074	550.409	377.285	573.36	349.853	593.981	411.847
ENSMUSG00000029392	Rilpl1	1034.05	-0.502171	0.0515939	-9.73313	2.17776e-22	3.33873e-21	1192.68	810.56	1125.72	915.039	1356.25	879.11	1151.44	794.54	1263.69	868.31	1194.62	856.641
ENSMUSG00000048827	Pkd1l3	169.781	0.876785	0.0902098	9.71939	2.49261e-22	3.81905e-21	130.132	222.309	116.258	188.474	110.587	240.644	106.768	210.577	128.458	219.185	117.846	246.139
ENSMUSG00000048264	Dip2c	4425.05	0.336067	0.0345817	9.71807	2.52533e-22	3.86676e-21	3948.08	5303.41	3860.15	5047.32	4020.76	5051.36	3963.31	4625.88	3901.77	4920.07	3766.32	4692.14
ENSMUSG00000074922	Fam122a	345.476	0.749772	0.0771529	9.718	2.52692e-22	3.86679e-21	233.105	373.26	256.146	470.242	290.029	458.525	215.377	437.728	277.803	434.155	262.302	437.042
ENSMUSG00000039405	Prss23	392.037	0.941349	0.0968675	9.7179	2.52936e-22	3.8681e-21	270.447	642.227	264.653	434.432	237.865	456.357	264.16	561.54	275.714	434.155	273.707	589.183
ENSMUSG00000045790	Ccdc149	1688.43	-0.351722	0.0361989	-9.71636	2.56792e-22	3.92463e-21	1901.05	1368.62	1862.02	1466.32	1963.43	1596.71	1832.55	1502.31	1904.93	1482.66	1898.84	1481.68
ENSMUSG00000004127	Trmt10a	200.046	0.823081	0.0847346	9.71363	2.63762e-22	4.02864e-21	127.868	290.923	163.518	234.65	127.279	259.072	153.71	240.799	138.901	252.906	145.407	265.52
ENSMUSG00000031748	Gnao1	22839.4	-0.252236	0.0259761	-9.71034	2.72439e-22	4.15858e-21	24902.7	19684.9	25429.4	21005.4	24496	21175.6	24157.3	20646.3	25155.8	21964.9	24869.3	20585.5
ENSMUSG00000023905	Tnfrsf12a	101.343	1.11205	0.114547	9.70828	2.77992e-22	4.24071e-21	49.7895	140.887	68.9988	135.701	71.9856	117.07	54.3046	153.059	71.0173	153.851	57.9726	141.481
ENSMUSG00000008658	Rbfox1	11339.1	-0.353698	0.036443	-9.70551	2.85653e-22	4.35488e-21	13506.5	10036.9	12483.1	9953.29	12283.5	10548.2	12096.1	9669.01	12516.8	9365.94	13488.6	10121.7
ENSMUSG00000019214	Chtf18	73.184	1.27447	0.131329	9.7044	2.8877e-22	4.39966e-21	38.4737	96.0596	41.5883	100.833	46.9471	94.3065	37.7371	101.389	37.5974	134.883	42.7667	105.627
ENSMUSG00000026926	Pmpca	2656.45	0.252157	0.0260135	9.69333	3.2185e-22	4.90062e-21	2439.68	2842.45	2420.63	2851.61	2375.52	2909.41	2386.64	2827.2	2508.58	3003.26	2413.94	2898.43
ENSMUSG00000097183	Gm17501	64.9087	1.37767	0.142159	9.69106	3.29093e-22	5.0078e-21	29.421	111.612	38.7528	82.9284	37.5577	75.8788	33.135	112.113	34.4643	93.7859	30.4118	98.8432
ENSMUSG00000042650	Alkbh5	2025.83	0.33207	0.0342676	9.69049	3.30926e-22	5.03258e-21	1795.82	2130.69	1798.7	2336.13	1818.42	2365.25	1690.81	2190.59	1798.41	2274.04	1853.22	2257.89
ENSMUSG00000064267	Hvcn1	77.1067	1.30044	0.134212	9.6895	3.34162e-22	5.07864e-21	53.1842	102.464	46.3143	124.393	34.4279	101.894	35.8962	117.962	51.1742	126.453	34.2133	96.9051
ENSMUSG00000037341	Slc9a7	631.449	-0.517388	0.0534003	-9.68885	3.36283e-22	5.10772e-21	706.105	535.189	783.562	526.784	727.159	474.784	705.039	567.389	751.948	518.457	794.509	486.463
ENSMUSG00000033597	Caskin1	5598.7	-0.489458	0.0505345	-9.68563	3.4707e-22	5.2683e-21	6488.47	4018.95	6342.22	4618.55	6636.24	4544.06	6098.68	4719.47	7087.11	4983.3	6635.48	5011.93
ENSMUSG00000036199	Ndufa13	2135.18	-0.344744	0.0356086	-9.68146	3.61519e-22	5.48423e-21	2309.55	1842.52	2345.96	1846.1	2533.06	1966.34	2523.78	1849.38	2359.24	1919.98	2266.63	1859.61
ENSMUSG00000054423	Cadps	8893.68	-0.275668	0.0285046	-9.671	4.00428e-22	6.07072e-21	10288.3	7870.49	9430.15	7763.23	9486.45	8117.95	9769.3	8291.49	9435.9	8000.25	10050.2	8220.46
ENSMUSG00000034845	Plvap	173.982	-0.870989	0.0900702	-9.67011	4.03929e-22	6.12002e-21	242.158	111.612	204.161	126.277	207.611	120.322	209.855	136.485	250.649	107.485	245.195	125.977
ENSMUSG00000040713	Creg1	677.082	0.425495	0.044012	9.66771	4.13517e-22	6.26143e-21	570.316	777.626	569.949	793.474	601.966	763.124	566.977	813.063	601.558	737.642	555.016	774.272
ENSMUSG00000052415	Tchh	320.535	0.702664	0.0726846	9.66731	4.15153e-22	6.28232e-21	247.816	374.175	275.05	403.334	239.952	360.966	203.412	422.13	247.516	400.434	242.344	429.289
ENSMUSG00000026269	Rnpepl1	1047.14	-0.437682	0.0452764	-9.6669	4.1681e-22	6.30351e-21	1175.71	816.964	1173.92	902.789	1249.84	891.034	1174.45	846.209	1189.54	982.117	1269.69	893.465
ENSMUSG00000050229	Pigm	682.724	0.481325	0.0497966	9.66581	4.21257e-22	6.36684e-21	578.237	833.432	598.305	833.053	531.024	790.223	616.679	801.364	554.561	762.932	534.108	758.767
ENSMUSG00000058388	Phtf1	1337.75	-0.375144	0.0388241	-9.66264	4.34508e-22	6.56307e-21	1628.34	1207.61	1468.82	1115.76	1523.17	1221.65	1503.04	1159.15	1500.76	1168.64	1447.41	1108.59
ENSMUSG00000038417	Fig4	1252.94	-0.357396	0.0369952	-9.6606	4.43282e-22	6.69148e-21	1506.13	1129.84	1421.56	1066.76	1399.02	1077.48	1371.42	1084.08	1385.88	1067.47	1368.53	1157.05
ENSMUSG00000024947	Men1	1460.48	-0.47876	0.04956	-9.66021	4.44947e-22	6.71249e-21	1618.16	1056.66	1588.86	1241.1	1791.29	1278.02	1712.9	1219.59	1804.67	1271.9	1698.31	1244.26
ENSMUSG00000040852	Plekhh2	540.365	0.559816	0.0579546	9.65955	4.47823e-22	6.75173e-21	388.131	658.695	431.006	603.116	475.731	642.802	439.039	653.18	466.834	702.867	411.51	611.471
ENSMUSG00000045871	Slitrk6	54.0819	-1.51156	0.156508	-9.65803	4.54529e-22	6.84863e-21	89.3947	20.1268	94.5189	20.7321	62.5962	34.6874	82.8375	27.2971	87.7272	21.0755	76.98	31.0096
ENSMUSG00000022061	Nkx3-1	40.8835	1.59689	0.165352	9.65749	4.56917e-22	6.88038e-21	14.7105	57.6358	17.0134	56.5421	17.7356	71.5429	18.4083	58.4937	25.0649	68.4953	16.1563	68.8026
ENSMUSG00000041642	Kif21b	3614.3	-0.47752	0.0494771	-9.65133	4.85204e-22	7.30186e-21	4056.71	2644.84	4136.15	2989.19	4210.63	3019.98	4036.95	3164.51	4617.17	2955.84	4215.84	3323.84
ENSMUSG00000046378	Asphd1	616.903	-0.47801	0.0495321	-9.6505	4.89143e-22	7.35662e-21	701.579	485.787	740.083	563.536	707.337	481.288	760.264	509.87	694.507	532.156	709.926	516.504
ENSMUSG00000028690	Mmachc	460.805	0.5166	0.0535386	9.64911	4.95865e-22	7.45316e-21	377.947	535.189	371.459	510.764	362.014	522.48	404.063	544.967	373.885	582.737	379.198	564.957
ENSMUSG00000030207	8430419L09Rik	9009.88	-0.372253	0.0385832	-9.64806	5.00952e-22	7.52501e-21	10490.9	7360.91	10416	7520.1	10349.2	7967.27	9499.62	8305.14	10620.2	8212.06	9656.71	7720.43
ENSMUSG00000028944	Prkag2	3334.61	-0.357062	0.0370127	-9.64702	5.0604e-22	7.59678e-21	3756.84	2790.3	3534.06	3070.24	3755.77	3092.6	3630.12	2904.21	3968.61	2894.72	3837.59	2780.21
ENSMUSG00000039497	Dse	239.141	-0.718786	0.0745104	-9.64679	5.07209e-22	7.60503e-21	304.395	182.971	314.748	181.877	292.115	204.873	315.703	165.732	289.291	184.41	274.657	158.924
ENSMUSG00000050132	Sarm1	1210.37	-0.402139	0.0416862	-9.64681	5.07067e-22	7.60503e-21	1389.58	946.873	1313.81	1095.97	1369.81	1031.95	1399.03	1025.59	1366.04	1113.84	1434.11	1037.85
ENSMUSG00000063446	E130309F12Rik	140.244	-0.965892	0.10018	-9.6416	5.33496e-22	7.99429e-21	212.737	104.293	175.805	98.0063	191.962	75.8788	164.755	103.339	199.475	81.1406	180.57	94.967
ENSMUSG00000009394	Syn2	11923	-0.471765	0.0489524	-9.63722	5.56761e-22	8.33782e-21	14862.2	9113.77	12805.4	9769.53	13200.5	10175.3	13195.1	9875.69	14359.1	9842.25	14810.6	11066.6
ENSMUSG00000003184	Irf3	681.678	0.525098	0.0544941	9.63587	5.64098e-22	8.44255e-21	605.395	773.966	563.333	833.053	606.139	767.46	515.433	790.64	563.961	829.32	495.143	836.291
ENSMUSG00000022661	Cd200	1411.66	-0.376648	0.0390901	-9.63539	5.66783e-22	8.47757e-21	1634	1183.82	1498.12	1163.82	1570.12	1268.26	1690.81	1214.72	1558.2	1286.66	1621.33	1250.08
ENSMUSG00000034667	Xpot	2648.4	0.309139	0.0321096	9.62762	6.11317e-22	9.13811e-21	2506.45	2928.45	2329.89	2946.79	2194	3019.98	2423.46	2943.21	2347.75	2823.06	2387.33	2930.41
ENSMUSG00000046793	Gpr61	418.702	-0.518888	0.0538989	-9.62707	6.14587e-22	9.1814e-21	502.421	317.454	475.43	338.31	484.077	355.546	481.378	351.937	504.432	357.229	515.101	341.106
ENSMUSG00000006740	Kif5b	7888.98	0.301265	0.0313035	9.62398	6.33309e-22	9.45534e-21	7046.34	8930.8	7359.24	8674.5	6903.31	9095.7	7396.47	8807.21	6740.38	8521.87	6942.45	8249.53
ENSMUSG00000024735	Prpf19	4794.6	-0.217472	0.0226043	-9.62082	6.53062e-22	9.74432e-21	5195.08	4326.34	5170.18	4502.63	4979.52	4373.87	5195.75	4377.28	5289.74	4489.08	5105.39	4530.31
ENSMUSG00000063568	Jazf1	674.142	-0.556306	0.0578247	-9.62055	6.54802e-22	9.76435e-21	873.579	526.956	749.535	521.13	778.279	574.511	720.686	581.038	872.05	533.21	831.574	527.164
ENSMUSG00000034285	Nipsnap1	1863.89	-0.318915	0.0331671	-9.6154	6.88421e-22	1.02594e-20	2168.1	1640.33	2042.55	1570.93	1957.17	1688.84	2126.16	1685.59	2036.52	1697.63	2087.01	1665.8
ENSMUSG00000036188	Ankmy2	1431.86	-0.400567	0.0416619	-9.61472	6.92986e-22	1.03212e-20	1784.5	1247.86	1651.25	1225.08	1481.44	1263.92	1571.15	1248.84	1661.6	1206.57	1635.59	1204.53
ENSMUSG00000041064	Pif1	18.5136	2.19226	0.228028	9.61397	6.98028e-22	1.0388e-20	2.26316	32.9347	6.61632	32.9829	3.12981	29.2675	7.36333	33.1464	3.13312	31.6132	0.95037	38.762
ENSMUSG00000034673	Pbx2	1146.92	-0.405392	0.0421672	-9.61393	6.98317e-22	1.0388e-20	1303.58	932.236	1269.39	923.521	1300.96	1042.79	1307.91	995.368	1325.31	1078.01	1337.17	946.763
ENSMUSG00000030279	C2cd5	2407.54	-0.310673	0.032317	-9.61329	7.02663e-22	1.04463e-20	2748.6	2118.8	2607.78	2078.86	2730.24	2205.9	2731.8	2287.1	2572.29	2103.33	2609.72	2096.06
ENSMUSG00000051242	Pcdhb9	275.246	-0.775723	0.0807077	-9.61152	7.14854e-22	1.06211e-20	396.053	229.628	368.624	196.013	299.418	192.949	349.758	220.326	332.11	182.303	350.687	185.089
ENSMUSG00000026839	Upp2	734.668	-0.553339	0.0575999	-9.60661	7.4976e-22	1.1133e-20	967.5	582.762	879.026	510.764	850.264	608.114	809.967	634.657	881.45	589.06	865.787	636.666
ENSMUSG00000049470	Aff4	8240.8	-0.279503	0.0291143	-9.60019	7.97971e-22	1.18417e-20	9612.76	7605.18	8851.7	7197.81	8767.63	7643.16	9058.74	7697.78	9037.99	7140.37	8908.77	7367.69
ENSMUSG00000036502	Tmem255a	445.873	-0.591721	0.0616623	-9.59616	8.29772e-22	1.23062e-20	544.289	353.133	557.662	307.212	523.721	345.79	481.378	380.209	558.739	375.143	557.867	365.332
ENSMUSG00000019872	Smpdl3a	715.387	-0.494272	0.0515134	-9.59502	8.39016e-22	1.24358e-20	820.394	632.164	844.054	572.96	852.351	511.64	800.762	631.732	844.897	584.844	867.688	621.162
ENSMUSG00000045103	Dmd	2611.06	-0.397369	0.0414318	-9.59091	8.73077e-22	1.29328e-20	3192.18	2378.62	2989.63	2161.79	2988.97	2390.18	2924.16	2296.85	2755.05	2161.29	2974.66	2119.31
ENSMUSG00000033174	Mgll	5578.16	-0.348113	0.0363048	-9.58863	8.92583e-22	1.32138e-20	6120.71	4849.64	6520.86	5218.83	6261.7	4733.75	5938.53	4631.73	6114.8	4842.09	6550.9	5154.38
ENSMUSG00000029419	Gm996	126.975	-0.976418	0.101863	-9.58561	9.19112e-22	1.35965e-20	162.947	79.5923	151.23	86.6979	160.663	87.8026	160.152	92.6151	200.519	73.7642	184.372	83.3384
ENSMUSG00000025421	Hdhd2	2467.7	0.334551	0.0349015	9.58556	9.19547e-22	1.35965e-20	2082.1	2782.07	2223.08	2756.43	2150.18	2540.86	2245.82	2774.55	2245.4	2747.19	2143.08	2921.69
ENSMUSG00000026223	Itm2c	21700.1	-0.375947	0.0392416	-9.58033	9.67349e-22	1.42947e-20	24527	17934.8	24150.5	19155.5	24081.8	19338.3	22635.8	17748	25760.5	18927.9	26007.8	20133
ENSMUSG00000024500	Ppp2r2b	3157.19	-0.285991	0.0298615	-9.57725	9.96672e-22	1.47192e-20	3641.42	2792.13	3391.34	2835.59	3340.55	2849.79	3541.76	2958.81	3569.66	2788.29	3338.65	2838.35
ENSMUSG00000042712	Wbp5	773.565	-0.435522	0.0454851	-9.57505	1.01808e-21	1.50263e-20	909.789	658.695	855.396	662.485	903.471	672.069	913.974	704.849	906.515	648.071	853.432	594.028
ENSMUSG00000033826	Dnah8	86.3766	1.21433	0.126904	9.56887	1.08079e-21	1.59423e-20	58.8421	139.058	51.0402	134.759	54.25	138.75	47.8617	101.389	48.0411	105.377	40.8659	116.286
ENSMUSG00000039850	Endov	1399.95	0.396675	0.0414684	9.56571	1.11431e-21	1.64269e-20	1184.76	1552.51	1192.83	1699.09	1234.19	1590.2	1151.44	1451.62	1261.6	1603.84	1221.23	1656.11
ENSMUSG00000047547	Cltb	3418.97	-0.358388	0.0374721	-9.56412	1.13164e-21	1.66724e-20	3658.39	2730.84	3840.3	2990.13	3964.42	2995.04	3851.02	3123.57	3905.95	3220.33	3837.59	2910.06
ENSMUSG00000028621	Cyb5rl	155.501	0.82791	0.0865764	9.56277	1.14647e-21	1.68807e-20	118.816	196.694	100.19	192.243	105.37	197.285	112.291	184.255	115.925	211.809	113.094	218.036
ENSMUSG00000022283	Pabpc1	2934.76	0.344234	0.0360005	9.56192	1.15587e-21	1.70089e-20	2653.55	3077.57	2459.38	3378.39	2516.37	3386.36	2505.37	3280.52	2719.54	3170.81	2655.33	3413.97
ENSMUSG00000026853	Crat	1254.46	-0.412331	0.0431307	-9.56002	1.17739e-21	1.73152e-20	1349.97	983.468	1506.63	1032.84	1488.75	1115.42	1427.57	1085.06	1450.63	1114.89	1375.19	1123.13
ENSMUSG00000019699	Akt3	6894.54	-0.354517	0.0371085	-9.55352	1.2536e-21	1.8425e-20	8551.34	6012.42	7482.12	6061.31	7521.97	6177.62	7521.64	6149.64	7546.63	5641.9	7830.1	6237.78
ENSMUSG00000062393	Dgkk	27.6635	2.19594	0.22994	9.55006	1.29625e-21	1.90359e-20	2.26316	60.3803	6.61632	32.0405	1.04327	36.8554	8.28375	67.2678	9.39935	41.0972	7.60296	59.1121
ENSMUSG00000067199	Frat1	250.824	-0.784061	0.0821004	-9.55002	1.29672e-21	1.90359e-20	295.342	172.907	303.406	180.935	335.933	191.865	283.488	213.502	338.376	163.335	357.339	173.46
ENSMUSG00000045174	Amer3	876.922	-0.761263	0.079716	-9.54969	1.30087e-21	1.90853e-20	1059.16	652.291	964.093	794.416	1074.57	652.558	1064	592.736	1211.47	580.629	1277.3	599.842
ENSMUSG00000021250	Fos	283.546	1.87582	0.19651	9.5457	1.35195e-21	1.9823e-20	118.816	468.405	62.3825	536.207	64.6827	419.501	80.0762	420.18	86.6829	515.295	174.868	455.454
ENSMUSG00000026113	Inpp4a	3533.75	-0.31037	0.0325185	-9.54443	1.3686e-21	2.00551e-20	4090.66	2989.74	3695.69	3168.24	3918.52	3090.43	3876.79	3327.32	4006.21	3237.19	3897.47	3106.78
ENSMUSG00000026197	Zfand2b	518.869	-0.516747	0.0541548	-9.54204	1.40047e-21	2.05099e-20	583.895	420.833	625.715	410.872	663.519	427.089	557.772	457.226	625.579	407.81	614.889	431.228
ENSMUSG00000029602	Rasal1	3431.06	-0.592829	0.0621362	-9.5408	1.41733e-21	2.07443e-20	3968.45	2278.9	4203.26	2694.23	4137.61	2771.74	4016.7	2820.37	4580.61	3168.7	3906.97	2625.16
ENSMUSG00000022139	Mbnl2	7629.85	-0.44441	0.0465855	-9.53965	1.4332e-21	2.09642e-20	9467.92	6863.23	9202.36	5734.31	8408.75	6648.07	8408.93	6899.34	8548.18	6234.13	8794.72	6348.25
ENSMUSG00000037428	Vgf	5254.5	0.737251	0.0772928	9.53842	1.45026e-21	2.1201e-20	3696.87	5494.61	3467.9	7283.56	4382.77	6002.01	3649.45	7352.66	3932.06	7357.45	4342.24	6092.42
ENSMUSG00000032261	Sh3bgrl2	1136.94	0.431487	0.0452777	9.52978	1.5761e-21	2.3027e-20	950.526	1267.99	1028.37	1281.62	1019.27	1263.92	897.406	1355.1	1017.22	1309.84	890.497	1361.52
ENSMUSG00000033031	C330027C09Rik	156.329	0.901392	0.0947085	9.51753	1.77342e-21	2.58944e-20	115.421	218.65	100.19	185.647	92.851	192.949	109.53	238.849	104.437	198.109	122.598	196.717
ENSMUSG00000022841	Ap2m1	1451.92	-0.357445	0.0375606	-9.51647	1.79155e-21	2.61436e-20	1673.6	1197.54	1535.93	1288.22	1603.5	1276.93	1734.06	1267.36	1586.4	1303.52	1655.54	1300.47
ENSMUSG00000027750	Postn	141.55	1.10001	0.115638	9.51253	1.86072e-21	2.71369e-20	102.974	193.034	80.3411	183.762	67.8125	166.933	115.972	209.603	77.2835	199.163	80.7815	220.944
ENSMUSG00000012117	Dhdds	2159.78	0.28125	0.0295723	9.51059	1.89576e-21	2.76315e-20	1967.82	2307.26	1973.56	2403.98	1901.88	2366.33	1916.31	2265.66	1992.66	2401.55	1943.51	2476.89
ENSMUSG00000037013	Ss18	791.016	0.532769	0.0560601	9.50354	2.02875e-21	2.95523e-20	621.237	1003.59	629.496	969.697	610.312	914.881	667.302	841.335	686.152	866.202	655.755	1026.22
ENSMUSG00000008153	Clstn3	10495.9	-0.435253	0.0458219	-9.49879	2.12339e-21	3.09126e-20	12139.6	7986.67	12098.4	8751.77	12033.1	8909.25	11778.6	9357.05	12553.3	10065.6	11870.1	8407.48
ENSMUSG00000028245	Nsmaf	1391.68	-0.430786	0.0453578	-9.49749	2.15017e-21	3.12753e-20	1675.87	1151.8	1566.18	1221.31	1653.58	1249.83	1649.39	1194.25	1607.29	1206.57	1444.56	1079.52
ENSMUSG00000023473	Celsr3	5929.47	-0.423098	0.0445486	-9.49745	2.15086e-21	3.12753e-20	6706.87	4491.02	6294.96	5088.79	6931.48	4991.74	6813.84	5281.01	7230.19	5475.41	6815.1	5033.25
ENSMUSG00000067872	Ccdc87	122.758	1.00735	0.106087	9.49551	2.19139e-21	3.18459e-20	74.6842	174.737	80.3411	156.433	82.4183	145.254	72.7129	170.607	103.393	181.249	66.5259	164.739
ENSMUSG00000033102	Cdc14b	432.782	0.526636	0.0554621	9.49542	2.19332e-21	3.18551e-20	356.447	484.872	362.953	542.804	345.322	541.991	364.485	481.598	336.288	527.941	355.438	493.247
ENSMUSG00000027204	Fbn1	627.261	-0.620834	0.0653856	-9.49497	2.20278e-21	3.19735e-20	802.289	493.106	808.137	439.144	736.548	514.892	690.312	556.665	750.903	427.832	785.956	521.349
ENSMUSG00000002900	Lamb1	1276.7	-0.46364	0.0488385	-9.49333	2.2377e-21	3.2442e-20	1490.29	1064.89	1407.39	1029.07	1353.12	1105.66	1473.59	1044.11	1537.32	1023.21	1628.93	1162.86
ENSMUSG00000046191	Pcdhb20	273.222	-0.707883	0.0745663	-9.49334	2.2375e-21	3.2442e-20	346.263	184.8	347.83	189.416	368.274	230.888	329.509	231.05	316.445	185.464	332.63	216.098
ENSMUSG00000049526	Tmem202	58.4878	1.3864	0.146096	9.48967	2.31771e-21	3.35821e-20	31.6842	84.1665	33.0816	79.1589	22.9519	94.3065	26.6921	83.841	43.8636	96.9472	23.7593	81.4003
ENSMUSG00000042210	Abhd14a	708.623	-0.493866	0.0520567	-9.48709	2.37569e-21	3.44019e-20	777.395	524.211	827.041	573.902	840.875	617.87	870.714	581.038	845.941	654.394	813.517	576.585
ENSMUSG00000029438	Bcl7a	2428.27	-0.390302	0.0411721	-9.47979	2.54806e-21	3.68762e-20	2720.31	1957.79	2565.24	1998.76	2735.45	2204.82	2769.53	2035.58	2892.91	2224.52	2853.96	2180.36
ENSMUSG00000008318	Relt	327.576	0.637836	0.067294	9.47835	2.58334e-21	3.73647e-20	239.895	387.898	302.461	412.757	248.298	406.493	226.422	395.808	247.516	394.111	265.153	404.094
ENSMUSG00000038456	Dennd2a	853.433	-0.436368	0.0460566	-9.4746	2.67786e-21	3.87092e-20	949.394	662.354	993.394	711.488	950.418	741.444	959.074	729.222	1044.37	712.351	996.938	790.745
ENSMUSG00000028795	Ccdc28b	437.136	-0.564224	0.0595786	-9.47024	2.79193e-21	4.03342e-20	540.895	315.624	500.005	352.446	551.889	397.822	532.921	338.289	514.875	340.369	494.192	366.301
ENSMUSG00000031654	Cbln1	82.6673	1.29133	0.136372	9.4692	2.81992e-21	4.07147e-20	54.3158	107.038	40.6431	107.43	30.2548	108.398	54.3046	143.31	54.3073	122.238	39.9155	129.853
ENSMUSG00000036752	Tubb4b	2127.49	-0.359833	0.0380093	-9.46697	2.8808e-21	4.15693e-20	2464.58	1860.81	2466	1954.47	2281.63	1922.99	2496.17	1836.7	2404.14	1862.02	2243.82	1736.54
ENSMUSG00000027628	Aar2	1364.14	0.300326	0.0317354	9.46343	2.98016e-21	4.29777e-20	1254.92	1488.47	1205.12	1511.56	1227.93	1539.26	1181.81	1455.52	1224	1518.49	1240.23	1522.38
ENSMUSG00000097451	Rian	13691.9	-0.594968	0.0629048	-9.45822	3.13218e-21	4.51435e-20	16746.2	9745.94	16452	9759.16	15028.3	11277.8	18139.6	12814	17010.7	11310.2	15716.3	10302.9
ENSMUSG00000054752	Fsd1l	1300.25	-0.466012	0.0492831	-9.45582	3.20487e-21	4.6164e-20	1679.26	1120.7	1581.3	1023.41	1388.59	1116.5	1521.45	1149.4	1419.3	1085.39	1472.12	1045.61
ENSMUSG00000042605	Atxn2	3062.21	-0.356884	0.037746	-9.45489	3.23346e-21	4.65486e-20	3461.5	2495.72	3395.12	2688.58	3376.02	2886.65	3497.58	2783.33	3637.55	2666.05	3275.93	2582.52
ENSMUSG00000020785	Camkk1	5054.48	-0.463138	0.0489992	-9.45197	3.32526e-21	4.7842e-20	5663.55	4271.45	5577.56	4666.61	5963.33	4566.82	5683.57	3770.9	6250.56	4122.36	6056.71	4060.32
ENSMUSG00000053716	Dusp7	1645.94	-0.397263	0.0420556	-9.44614	3.51573e-21	5.05528e-20	1885.21	1351.24	1763.72	1500.25	1933.18	1382.08	1739.59	1416.52	1997.88	1473.18	1917.85	1390.59
ENSMUSG00000020346	Mgat1	1656.58	0.328568	0.0347854	9.44556	3.53505e-21	5.08008e-20	1500.47	1811.41	1432.91	1763.17	1519	1784.24	1408.24	1860.1	1495.54	1913.65	1454.07	1936.16
ENSMUSG00000027636	Sla2	71.7565	1.49419	0.15821	9.44435	3.57616e-21	5.13615e-20	29.421	100.634	51.9854	111.199	37.5577	96.4745	30.3737	107.239	26.1093	148.582	30.4118	91.0908
ENSMUSG00000001855	Nup214	1814.92	0.29657	0.0314633	9.42589	4.2649e-21	6.12175e-20	1609.1	1900.15	1557.67	1996.88	1684.88	2012.96	1626.38	2014.13	1669.95	2014.82	1622.28	2069.89
ENSMUSG00000040820	Hlcs	380.17	0.573648	0.0608667	9.42466	4.31504e-21	6.1901e-20	304.395	453.767	287.338	459.876	321.327	432.509	301.897	441.628	304.957	429.94	308.87	515.535
ENSMUSG00000039809	Gabbr2	8953.05	-0.362798	0.0384952	-9.42448	4.32222e-21	6.19678e-20	10308.7	7295.96	9656.05	7995.99	10209.4	7846.95	9359.72	7683.15	10559.6	7709.41	10381.8	8429.77
ENSMUSG00000028693	Nasp	623.878	0.415828	0.044125	9.42386	4.3479e-21	6.22995e-20	506.947	710.841	514.183	717.142	552.933	713.261	560.534	709.724	537.851	706.028	530.306	726.788
ENSMUSG00000024867	Pip5k1b	1405.57	-0.500496	0.0531141	-9.42303	4.38245e-21	6.2758e-20	1615.89	1146.31	1467.88	1257.12	1664.01	1185.88	1628.22	1195.22	1841.23	1055.88	1681.2	1127.98
ENSMUSG00000042446	Zmym4	1768.1	-0.322545	0.0342319	-9.42235	4.41109e-21	6.31314e-20	2056.08	1545.19	1929.13	1577.52	1930.05	1623.81	1949.44	1657.32	1907.02	1515.33	2023.34	1503
ENSMUSG00000030231	Plekha5	2865.26	-0.302259	0.0321182	-9.41081	4.92306e-21	7.04176e-20	3234.05	2557.93	3187.18	2682.92	3274.82	2567.95	3017.13	2564.95	3284.55	2522.73	2999.37	2489.49
ENSMUSG00000031672	Got2	2161.69	-0.335344	0.0356778	-9.39925	5.49553e-21	7.85602e-20	2422.71	1779.39	2388.49	1975.2	2385.96	1934.91	2464.88	1836.7	2461.58	2061.18	2351.22	1878.02
ENSMUSG00000022634	Yaf2	2048.16	-0.461278	0.0491025	-9.39418	5.76674e-21	8.23892e-20	2497.39	1745.54	2429.14	1538.89	2373.44	1670.42	2203.48	1904.95	2483.52	1786.15	2268.53	1676.46
ENSMUSG00000020375	Rufy1	1049.58	-0.374361	0.0398829	-9.38649	6.20339e-21	8.8576e-20	1161	880.089	1221.18	897.134	1186.2	979.92	1243.48	900.803	1167.61	939.966	1130.94	886.681
ENSMUSG00000024074	Crim1	7180.72	0.369774	0.0393996	9.38523	6.27776e-21	8.95859e-20	6633.31	7918.97	6255.26	7751.92	6049.92	7926.08	5777.46	8149.15	6736.2	8256.32	6113.73	8600.33
ENSMUSG00000063889	Crem	548.856	0.553737	0.0590033	9.38485	6.30082e-21	8.98627e-20	458.289	678.821	443.294	573.902	420.437	705.673	453.765	711.674	452.213	637.533	432.418	618.254
ENSMUSG00000041168	Lonp1	2547.87	0.349202	0.037222	9.38161	6.49727e-21	9.26106e-20	2123.97	2731.75	2288.3	2805.43	2293.11	2880.14	2255.94	2692.66	2312.24	3028.55	2160.19	3002.12
ENSMUSG00000030753	Prkrir	3732.27	0.30242	0.0322372	9.38107	6.53085e-21	9.30352e-20	3468.29	4248.58	3458.45	4028.62	3176.75	4343.52	3321.78	4189.13	3300.21	3960.08	3320.59	3971.17
ENSMUSG00000025209	Peo1	505.356	0.467044	0.0497955	9.37924	6.64487e-21	9.46045e-20	398.316	604.718	415.883	605	451.736	602.694	418.79	567.389	435.503	575.36	421.014	567.864
ENSMUSG00000035064	Eef2k	1281.28	-0.365587	0.0389884	-9.37679	6.80103e-21	9.67717e-20	1428.05	1080.44	1398.88	1079.95	1356.25	1168.53	1439.53	1109.43	1524.78	1123.32	1512.04	1154.14
ENSMUSG00000022021	Diap3	143.302	1.15969	0.123705	9.37467	6.93924e-21	9.86812e-20	73.5526	238.777	108.697	199.782	102.24	194.033	68.1108	231.05	75.1948	175.98	85.5333	166.677
ENSMUSG00000002578	Ikzf4	368.365	-0.745566	0.0795474	-9.37261	7.07638e-21	1.00573e-19	492.237	257.989	425.335	245.016	455.909	314.355	451.925	271.996	479.367	225.508	477.086	323.663
ENSMUSG00000022241	Tars	1055.93	0.393329	0.0419842	9.36852	7.35574e-21	1.04483e-19	925.631	1176.5	909.272	1247.7	887.822	1311.62	928.7	1131.85	913.825	1192.87	904.752	1140.57
ENSMUSG00000021270	Hsp90aa1	3522.03	-0.387412	0.0413664	-9.36538	7.57766e-21	1.07573e-19	4350.92	2901.92	3850.7	2935.48	3821.5	3117.53	4046.15	3326.34	3843.29	2959	4058.08	3053.48
ENSMUSG00000047514	Tspyl1	5173.49	-0.306459	0.0327367	-9.36132	7.87434e-21	1.1172e-19	5941.92	4431.55	5640.89	4452.69	5712.94	4733.75	5366.03	4864.73	5706.45	4634.5	5970.22	4626.25
ENSMUSG00000030685	Kctd13	4097.83	0.404135	0.0431751	9.36038	7.945e-21	1.12657e-19	3383.42	4491.02	3436.71	4710.9	3736.99	4881.17	3284.05	4258.34	3739.9	4892.67	3561.04	4797.77
ENSMUSG00000108358	NA	728.349	-0.404819	0.0432528	-9.35936	8.02177e-21	1.1368e-19	884.894	632.164	810.027	646.465	799.144	612.45	840.34	647.331	804.166	605.92	846.78	610.502
ENSMUSG00000031503	Col4a2	3584.89	-0.43671	0.0466693	-9.35754	8.16116e-21	1.15589e-19	4355.45	2715.29	4087.94	3238.92	4174.12	2876.89	4056.28	2920.79	4154.51	3275.13	3938.33	3225
ENSMUSG00000015961	Adss	2429.84	-0.335292	0.0358318	-9.35741	8.17127e-21	1.15665e-19	2870.81	2130.69	2658.82	2076.98	2638.43	2182.06	2775.98	2266.63	2697.61	2224.52	2631.57	2004
ENSMUSG00000105736	NA	28.8842	-1.78655	0.191037	-9.35185	8.6125e-21	1.21841e-19	52.0526	9.14854	45.3691	10.366	41.7308	10.8398	56.1454	13.6485	46.9967	12.6453	39.9155	7.75241
ENSMUSG00000093749	4921523L03Rik	23.8392	2.07706	0.22215	9.34983	8.77909e-21	1.24126e-19	12.4474	39.3387	2.83557	52.7726	4.17308	44.4433	2.76125	45.8201	5.22186	34.7745	9.5037	31.9787
ENSMUSG00000033774	Npbwr1	99.4485	1.29707	0.138762	9.34744	8.97907e-21	1.2688e-19	52.0526	161.014	52.9306	96.1215	55.2933	143.086	48.7821	161.833	73.106	147.528	45.6178	156.017
ENSMUSG00000036186	Fam69b	722.817	-0.604642	0.0647234	-9.34193	9.45906e-21	1.33586e-19	815.868	477.554	847.835	578.614	899.298	625.458	853.226	601.511	961.866	619.619	865.787	527.164
ENSMUSG00000030590	Fam98c	297.725	-0.690412	0.0739201	-9.33997	9.63652e-21	1.36014e-19	377.947	200.353	373.35	203.552	384.966	212.461	331.35	262.247	374.929	244.476	371.595	235.479
ENSMUSG00000014245	Pigl	311.5	0.620577	0.0664572	9.33799	9.81791e-21	1.38495e-19	250.079	367.771	257.091	399.564	231.606	395.654	275.205	372.41	225.584	354.068	226.188	382.775
ENSMUSG00000028518	Prkaa2	1228.05	-0.396065	0.042417	-9.33741	9.87182e-21	1.39175e-19	1413.34	1042.02	1430.07	1021.53	1330.17	1086.15	1392.59	1178.65	1368.13	1014.78	1444.56	1014.6
ENSMUSG00000031010	Usp9x	4746.65	-0.335152	0.0358976	-9.33633	9.97289e-21	1.40519e-19	5513.05	4415.08	5238.24	3905.17	5217.39	4332.68	5425.86	4417.25	5081.91	4029.63	5312.57	4070.98
ENSMUSG00000027559	Car3	26.6313	2.0622	0.220892	9.33581	1.00221e-20	1.41131e-19	6.78947	60.3803	8.5067	42.4066	2.08654	46.6113	7.36333	55.569	4.17749	44.2585	12.3548	29.0715
ENSMUSG00000074892	B3galt5	1985.66	-0.38866	0.0416619	-9.32891	1.0696e-20	1.50536e-19	2163.58	1699.8	2244.82	1708.51	2177.3	1874.21	2357.19	1565.68	2214.07	1693.41	2357.87	1771.42
ENSMUSG00000028899	Taf12	451.602	0.563668	0.0604427	9.32566	1.10298e-20	1.55144e-19	346.263	553.486	369.569	523.957	347.409	601.61	391.177	501.096	378.063	500.543	345.935	560.111
ENSMUSG00000029211	Gabra4	2770.73	-0.518849	0.0556385	-9.32536	1.10607e-20	1.55489e-19	3378.89	2588.12	3137.08	2309.74	3162.15	2215.66	3142.3	2395.32	3215.62	2019.03	3581.94	2102.84
ENSMUSG00000074657	Kif5a	65636.6	-0.438081	0.0469799	-9.32485	1.11136e-20	1.56144e-19	71808.8	49747.9	78594.4	53851.6	75387.7	58737.8	80745.4	58454.7	77261.6	59131.5	69830.3	54087.6
ENSMUSG00000033405	Nudt15	39.0787	1.55032	0.166269	9.32415	1.11875e-20	1.57092e-19	16.9737	52.1467	17.0134	65.0234	18.7788	60.703	15.6471	52.6444	21.9318	62.1727	17.1067	68.8026
ENSMUSG00000085287	4833418N02Rik	64.3097	1.24508	0.133553	9.32273	1.1338e-20	1.59114e-19	44.1316	101.549	29.3009	95.1792	38.601	82.3827	38.6575	90.6653	35.5086	100.109	33.263	82.3693
ENSMUSG00000073725	Lmbrd1	4507.47	-0.321701	0.0345157	-9.32041	1.15887e-20	1.62539e-19	5326.34	4162.58	5028.41	3874.08	4724.97	4031.33	5052.17	4137.46	4791.58	4011.72	5137.7	3811.28
ENSMUSG00000051238	Swsap1	321.43	0.642776	0.0689847	9.31766	1.18934e-20	1.66718e-19	245.553	423.577	233.462	395.795	243.082	367.47	240.229	391.908	289.291	357.229	248.997	420.568
ENSMUSG00000039756	Dnttip2	834.237	0.374429	0.0401866	9.31727	1.19375e-20	1.67241e-19	750.237	975.234	732.522	938.599	744.894	969.08	731.731	932.975	683.019	934.697	713.728	904.124
ENSMUSG00000039375	Wdr17	1140.9	-0.429588	0.0461101	-9.31656	1.20174e-20	1.68265e-19	1319.42	956.022	1302.47	919.751	1236.27	1057.97	1348.41	1052.89	1366.04	925.213	1290.6	915.753
ENSMUSG00000071679	Zcchc16	116.249	-0.914116	0.0981258	-9.31576	1.21083e-20	1.6944e-19	160.684	88.7408	152.175	84.8131	150.231	72.6268	151.869	83.841	149.345	65.334	155.861	79.4622
ENSMUSG00000021071	Trim9	9645.12	0.35144	0.0377444	9.31106	1.26568e-20	1.77014e-19	8358.97	9851.14	8070.97	11191.6	8586.11	11031.7	8203.67	10720	9130.94	11274.3	8469.7	10852.4
ENSMUSG00000071347	C1qtnf9	32.3794	1.85024	0.198744	9.30965	1.28249e-20	1.79263e-19	11.3158	53.9764	11.3423	66.9081	8.34615	60.703	10.1246	33.1464	14.6212	61.1189	11.4044	45.5454
ENSMUSG00000021068	Nin	2388.6	-0.369743	0.0397206	-9.30859	1.29541e-20	1.80966e-19	2924	2134.35	2581.31	2037.4	2647.82	2221.08	2798.07	1959.54	2602.57	2047.48	2615.42	2094.12
ENSMUSG00000021314	Amph	7446.13	-0.349976	0.0376494	-9.29567	1.46285e-20	2.04242e-19	8853.47	6271.32	8320.5	6386.43	7939.28	6960.25	8041.68	6337.8	8347.66	6313.16	8594.2	6987.82
ENSMUSG00000042507	Elmsan1	846.151	-0.521462	0.0561172	-9.29237	1.50897e-20	2.10561e-19	904.131	653.205	1003.79	710.546	1043.27	736.024	936.064	689.251	963.955	687.061	1141.39	685.119
ENSMUSG00000020114	Cand1	4626.44	-0.247856	0.026677	-9.29103	1.52796e-20	2.1309e-19	5205.26	4232.11	4992.49	4072.91	4878.33	4379.29	5063.21	4376.31	4908.55	4187.7	5093.98	4127.19
ENSMUSG00000032579	Hemk1	573.112	0.490952	0.0528432	9.29073	1.53235e-20	2.13581e-19	499.026	652.291	465.978	680.39	438.173	626.542	480.457	670.728	476.234	745.018	493.242	649.264
ENSMUSG00000104868	NA	140.225	-1.08681	0.116988	-9.28988	1.54468e-20	2.15177e-19	244.421	84.1665	152.175	87.6402	209.697	79.1307	200.651	102.364	180.676	74.8179	172.967	93.9979
ENSMUSG00000020121	Srgap1	1074.07	0.41515	0.0446941	9.28869	1.56198e-20	2.17463e-19	1018.42	1223.16	933.847	1239.21	910.774	1197.8	867.953	1215.69	939.935	1301.41	849.631	1190.96
ENSMUSG00000047888	Tnrc6b	3762.64	-0.329145	0.035453	-9.284	1.63228e-20	2.27122e-19	4221.92	3407.83	4064.31	3190.86	4231.5	3611.83	4332.4	3432.61	4195.24	3225.6	4104.65	3132.94
ENSMUSG00000022526	Zfp251	1720.11	-0.329673	0.0355162	-9.28234	1.65797e-20	2.30566e-19	2048.16	1491.21	1801.53	1568.1	1868.5	1571.77	1908.02	1538.39	1954.02	1467.91	1922.6	1501.06
ENSMUSG00000029270	Fam69a	684.569	-0.560581	0.0604067	-9.28011	1.69299e-20	2.35303e-19	837.368	628.504	810.027	532.438	759.5	581.015	783.275	567.389	854.296	481.575	862.936	516.504
ENSMUSG00000022054	Nefm	3509.61	-0.384867	0.0414756	-9.27937	1.7049e-20	2.36824e-19	3905.08	2772.92	3805.33	3234.21	4189.77	2923.5	3895.2	3151.84	4148.24	3206.63	3924.08	2958.51
ENSMUSG00000014030	Pax5	28.6039	1.83672	0.197964	9.27803	1.72649e-20	2.39687e-19	13.5789	53.9764	8.5067	48.0608	5.21635	32.5195	9.20417	51.6695	11.4881	45.3123	12.3548	51.3597
ENSMUSG00000021730	Hcn1	5426.58	0.425536	0.0458658	9.27785	1.72932e-20	2.39945e-19	4818.26	6334.45	4963.19	5831.37	4649.85	6224.23	4487.95	6816.47	4446.93	6469.12	4389.76	5687.36
ENSMUSG00000041141	Pnmal1	4184.6	-0.314694	0.0339284	-9.27524	1.7722e-20	2.45755e-19	4869.18	3603.61	4260.91	3817.53	4724.97	3851.39	4715.29	3770.9	4691.32	3573.35	4587.44	3749.26
ENSMUSG00000109401	NA	87.4473	-1.08359	0.116828	-9.27505	1.77543e-20	2.46063e-19	129	53.9764	124.765	45.2337	130.409	52.0312	102.166	54.5942	111.748	57.9576	124.498	62.9883
ENSMUSG00000033717	Adra2a	361.87	0.756331	0.0815457	9.27493	1.77739e-20	2.46197e-19	230.842	399.791	257.091	408.988	254.558	454.189	264.16	488.423	304.957	532.156	287.962	459.33
ENSMUSG00000026858	Fam73b	2252.53	-0.311701	0.0336136	-9.27306	1.80884e-20	2.50411e-19	2441.95	1883.68	2471.67	2041.17	2511.15	2092.09	2412.41	2019.01	2589	2092.79	2546.04	1929.38
ENSMUSG00000017943	Gdap1l1	1387.05	-0.46792	0.0504699	-9.27126	1.83952e-20	2.54516e-19	1545.74	1076.78	1593.59	1068.65	1644.19	1197.8	1540.78	1219.59	1760.81	1283.5	1585.22	1127.98
ENSMUSG00000049225	Pdp1	1171.07	-0.378294	0.0408192	-9.26754	1.90483e-20	2.63255e-19	1422.39	1067.63	1238.2	997.025	1362.51	1043.88	1318.04	1025.59	1279.36	970.526	1330.52	997.153
ENSMUSG00000030872	Gga2	949.45	-0.354407	0.0382417	-9.26757	1.9044e-20	2.63255e-19	1054.63	803.241	1068.06	817.976	1077.7	882.362	1041.91	861.808	1056.9	797.707	1095.78	835.322
ENSMUSG00000022515	Anks3	1754.75	0.346969	0.0374447	9.26615	1.9298e-20	2.66556e-19	1603.45	1909.3	1498.12	1974.26	1560.73	1973.93	1560.11	1881.55	1624	2038	1417.95	2015.63
ENSMUSG00000058454	Dhcr7	843.628	-0.492423	0.0531505	-9.26468	1.95655e-20	2.70098e-19	985.605	703.522	976.38	658.715	1037.01	743.612	998.652	671.703	916.958	633.318	1011.19	786.869
ENSMUSG00000055024	Ep300	3087.03	-0.238455	0.0257469	-9.26153	2.01527e-20	2.78048e-19	3383.42	2730.84	3303.44	2876.11	3402.1	2889.9	3261.96	2761.88	3414.05	2897.88	3288.28	2834.47
ENSMUSG00000075706	Gpx4	984.908	-0.455031	0.0491898	-9.25051	2.23418e-20	3.08079e-19	1072.74	806.901	1221.18	788.762	1177.85	814.071	1077.81	839.385	1208.34	911.514	1082.47	817.879
ENSMUSG00000021144	Mta1	1400.51	-0.433856	0.0469024	-9.25019	2.24089e-20	3.0883e-19	1533.29	1095.99	1524.59	1210	1650.45	1150.11	1533.41	1169.87	1697.1	1239.24	1727.77	1274.3
ENSMUSG00000026585	Kifap3	8523.17	-0.269665	0.0291543	-9.24958	2.25371e-20	3.10422e-19	9837.94	7739.66	9148.49	7588.89	8925.17	7892.48	9375.36	8125.75	9172.72	7510.25	9460.93	7500.45
ENSMUSG00000037994	Slc9b2	67.9305	-1.16618	0.126095	-9.24838	2.2793e-20	3.13772e-19	100.71	39.3387	86.9574	37.6947	94.9375	43.3593	103.087	43.8703	92.9491	44.2585	94.0866	33.9168
ENSMUSG00000097585	Gm26529	162.103	0.838724	0.0906982	9.24741	2.2999e-20	3.1643e-19	134.658	210.416	98.2997	217.687	106.413	209.209	111.37	198.879	107.57	192.841	132.101	225.789
ENSMUSG00000022711	Pmm2	803.589	0.381666	0.0412827	9.2452	2.34811e-20	3.22881e-19	693.658	938.64	704.166	920.694	722.986	910.545	707.8	847.184	685.108	929.428	670.011	912.846
ENSMUSG00000033623	Pcgf3	1380.92	-0.34651	0.0374931	-9.24197	2.41991e-20	3.32568e-19	1631.74	1222.24	1503.8	1209.06	1516.91	1260.67	1530.65	1255.67	1621.91	1148.61	1478.78	1190.96
ENSMUSG00000033998	Kcnk1	1499.23	-0.402821	0.043632	-9.23225	2.65012e-20	3.64002e-19	1662.29	1362.22	1577.52	1345.7	1806.94	1216.23	1654.91	1268.34	1724.26	1278.23	1828.51	1265.58
ENSMUSG00000109293	NA	63.5403	1.33149	0.144252	9.23028	2.69915e-20	3.70529e-19	27.1579	84.1665	41.5883	105.545	27.125	83.4667	34.9758	77.0167	32.3755	106.431	39.9155	102.719
ENSMUSG00000007950	Abhd8	3890.69	-0.620365	0.0672202	-9.22885	2.73563e-20	3.75327e-19	4363.37	2690.58	4362.99	3041.02	5273.73	2849.79	4200.78	3158.66	5153.97	3486.94	5013.2	3093.21
ENSMUSG00000058230	Arhgap35	6614.5	-0.231178	0.0250568	-9.22614	2.80569e-20	3.84725e-19	7500.1	5996.87	7186.27	5976.5	7072.32	6194.96	7112.06	6081.4	7215.56	6058.15	6783.74	6196.11
ENSMUSG00000078591	Hs3st4	2658.45	-0.607588	0.0658917	-9.22101	2.94306e-20	4.03336e-19	3492.05	2064.82	3065.25	2145.77	2921.15	2113.77	3301.53	1897.15	2921.11	1927.35	3612.36	2439.1
ENSMUSG00000034765	Dusp5	952.802	0.747698	0.0810972	9.21977	2.97725e-20	4.07794e-19	646.131	1236.88	689.988	1356.07	693.774	1314.87	625.883	997.318	724.794	1213.95	851.532	1082.43
ENSMUSG00000037395	Rcor3	763.908	-0.684697	0.0742967	-9.21571	3.09232e-20	4.23319e-19	1055.76	553.486	883.752	473.069	899.298	653.642	925.939	657.08	963.955	532.156	943.717	625.038
ENSMUSG00000034560	A230046K03Rik	1519.75	0.447801	0.0485924	9.21545	3.09977e-20	4.24101e-19	1266.24	1849.83	1168.25	1675.53	1212.28	1841.69	1409.16	1664.15	1301.29	1695.52	1343.82	1809.22
ENSMUSG00000042581	Thsd7b	335.069	-0.591831	0.0642285	-9.21447	3.12833e-20	4.27771e-19	430	265.308	372.405	261.036	381.837	267.744	385.655	256.398	405.216	266.605	448.575	280.056
ENSMUSG00000021938	Pspc1	1171.8	-0.412937	0.0448157	-9.21413	3.13811e-20	4.28869e-19	1428.05	1066.72	1362.96	964.043	1279.05	1029.78	1332.76	1032.41	1303.38	1031.64	1331.47	899.279
ENSMUSG00000011589	Fsd1	883.136	-0.472051	0.0512375	-9.213	3.17126e-20	4.33158e-19	1032	676.992	1015.13	702.064	1026.58	700.253	1013.38	776.992	1097.63	833.535	980.782	742.293
ENSMUSG00000078117	Gm16485	360.003	-0.618403	0.0671504	-9.20922	3.28491e-20	4.48432e-19	444.71	284.519	453.691	240.304	404.788	281.835	429.835	302.218	449.08	323.509	440.021	265.52
ENSMUSG00000109248	NA	17.0382	2.09818	0.227887	9.20712	3.34987e-20	4.57046e-19	2.26316	34.7644	4.72595	32.9829	3.12981	28.1835	3.68167	30.2218	5.22186	27.3981	4.75185	27.1334
ENSMUSG00000017664	Slc35c2	2518.17	0.445059	0.0483537	9.20424	3.44099e-20	4.69218e-19	2129.63	2849.77	2287.36	3092.85	2171.04	3131.63	2062.65	2541.55	2104.41	2890.5	2021.44	2935.25
ENSMUSG00000000823	Znf512b	3034.1	-0.409697	0.0445241	-9.20169	3.5238e-20	4.80242e-19	3481.87	2257.86	3387.56	2612.24	3464.7	2652.51	3415.67	2525.95	3560.26	2786.18	3478.35	2786.02
ENSMUSG00000031683	Lsm6	627.245	0.442309	0.0480716	9.20106	3.54439e-20	4.82781e-19	538.631	730.968	578.456	728.451	508.072	688.329	527.399	719.473	534.718	766.094	498.944	707.407
ENSMUSG00000085151	1110018N20Rik	108.004	-1.04342	0.113405	-9.20082	3.55213e-20	4.83566e-19	164.079	63.1249	157.847	71.62	169.01	65.039	144.505	76.0419	128.458	71.6566	119.747	64.9264
ENSMUSG00000035284	Vps13c	3154.29	-0.380516	0.0413769	-9.19633	3.70381e-20	5.03935e-19	3419.63	2977.85	3320.45	2698	3668.13	2724.05	3680.75	2836.95	3734.67	2576.48	3600.95	2613.53
ENSMUSG00000110070	NA	51.2704	-1.44171	0.156803	-9.19443	3.77e-20	5.12657e-19	86	21.0416	74.6699	30.1558	68.8558	18.4277	85.5987	32.1716	60.5736	23.183	87.434	27.1334
ENSMUSG00000020700	Map3k3	1004	-0.385917	0.0419886	-9.19101	3.89187e-20	5.28937e-19	1247	856.303	1103.04	878.287	1166.37	893.202	1102.66	859.858	1148.81	858.826	1065.36	868.269
ENSMUSG00000085154	C130046K22Rik	55.69	1.43386	0.156021	9.19018	3.92184e-20	5.32715e-19	37.3421	74.1031	24.5749	92.3521	18.7788	68.2909	24.8512	88.7155	30.2868	75.8717	31.3622	101.75
ENSMUSG00000032402	Smad3	2172.06	0.456876	0.0497165	9.18962	3.94223e-20	5.35188e-19	1718.87	2575.31	1676.77	2743.23	1948.83	2455.22	1798.49	2612.72	1872.56	2387.85	1953.01	2321.85
ENSMUSG00000022508	Bcl6	2974.4	0.498212	0.0542337	9.18639	4.06229e-20	5.51182e-19	2490.6	3357.51	2658.82	3701.62	2501.76	3551.13	2305.64	3319.52	2563.93	3868.4	2241.92	3131.97
ENSMUSG00000079179	Rab10os	1814.78	0.669664	0.072898	9.18632	4.06515e-20	5.51266e-19	1075	2150.82	1435.74	2032.69	1395.89	2532.18	1457.94	2095.05	1519.56	2260.34	1470.22	2351.89
ENSMUSG00000025153	Fasn	12005.8	-0.294194	0.0320373	-9.18288	4.19732e-20	5.68874e-19	13455.6	10135.7	13412.2	10923.9	13400.8	10645.8	12396.2	10611.7	13781.5	11186.9	12936.4	11182.8
ENSMUSG00000026275	Ppp1r7	3255.19	-0.323004	0.0351826	-9.18079	4.27929e-20	5.79664e-19	3881.31	2964.13	3569.98	2798.83	3422.97	3039.49	3735.97	2921.76	3510.13	2796.72	3598.1	2822.84
ENSMUSG00000033419	Snap91	9589.39	-0.321501	0.0350248	-9.17922	4.34239e-20	5.87887e-19	11424.4	8156.83	10076.7	8221.22	10256.4	8610.07	10424.6	8860.83	10799.8	8403.85	10969.2	8868.75
ENSMUSG00000028649	Macf1	13977	-0.196196	0.0213756	-9.17847	4.37257e-20	5.91647e-19	15167.7	13080.6	14963.3	12917	15252.6	13542.2	14992.7	13043.1	14689.1	12596.8	14500.7	12978.5
ENSMUSG00000024442	0610009O20Rik	1053.53	0.316957	0.0345378	9.17711	4.42799e-20	5.98815e-19	939.21	1178.33	980.161	1154.4	911.817	1158.78	935.143	1172.8	921.136	1177.07	938.015	1175.46
ENSMUSG00000042426	Dhx29	711.378	0.408819	0.0445481	9.17702	4.43171e-20	5.98989e-19	591.816	830.687	575.62	858.497	633.264	792.391	642.451	798.439	621.401	785.061	599.684	807.219
ENSMUSG00000020955	Ap4s1	646.404	-0.463038	0.0504764	-9.17335	4.58555e-20	6.19441e-19	766.079	540.678	731.576	555.055	732.375	562.587	782.354	546.916	765.524	578.522	722.281	472.897
ENSMUSG00000028677	Rnf220	4793.06	0.36286	0.0395723	9.16953	4.75065e-20	6.4139e-19	4138.18	4969.48	4137.09	5388.46	4271.14	5603.11	3949.51	5195.22	4527.35	5562.87	4117	5657.32
ENSMUSG00000020248	Nfyb	1941.48	0.345908	0.0377289	9.16824	4.80814e-20	6.48795e-19	1852.39	2278.9	1744.82	2076.04	1628.54	2162.55	1616.25	2228.61	1706.5	2176.04	1706.86	2120.28
ENSMUSG00000034707	Gns	3344.33	0.24041	0.0262275	9.16635	4.89321e-20	6.59911e-19	3124.29	3565.18	3021.77	3491.47	3047.39	3559.8	3033.69	3758.22	3069.41	3599.69	3099.16	3761.86
ENSMUSG00000101978	RP24-266G11.1	31.886	1.7491	0.190852	9.1647	4.96853e-20	6.69701e-19	14.7105	62.21	12.2875	49.0031	10.4327	37.9394	15.6471	63.3682	9.39935	51.6349	10.4541	45.5454
ENSMUSG00000000627	Sema4f	1496.4	-0.438372	0.0478335	-9.16452	4.9767e-20	6.70434e-19	1799.21	1165.52	1643.68	1297.64	1681.75	1274.76	1587.72	1201.07	1805.72	1319.32	1825.66	1354.73
ENSMUSG00000006920	Ezh1	2268.05	-0.278159	0.0303687	-9.15941	5.21812e-20	7.02571e-19	2383.1	2104.16	2468.83	2004.42	2537.23	2101.84	2509.06	1945.89	2475.16	2122.3	2543.19	2021.44
ENSMUSG00000026571	Dcaf6	2824.13	-0.290288	0.0317022	-9.15673	5.34951e-20	7.19866e-19	3137.87	2473.76	3034.06	2443.56	3133.98	2682.86	3064.99	2602	3281.42	2500.61	2997.47	2536.97
ENSMUSG00000016664	Pacsin2	1444.6	0.372952	0.0407334	9.15593	5.38915e-20	7.24803e-19	1242.47	1576.29	1207.95	1664.22	1365.64	1584.78	1179.05	1664.15	1326.35	1599.63	1228.83	1695.84
ENSMUSG00000033307	Mif	356.411	-0.593997	0.0649047	-9.15184	5.5973e-20	7.52386e-19	413.026	245.181	410.212	263.863	431.913	278.584	427.994	305.142	437.592	297.164	457.128	309.127
ENSMUSG00000055026	Gabrg3	825.332	-0.489098	0.053444	-9.1516	5.60941e-20	7.53602e-19	995.789	651.376	983.942	690.756	982.76	666.649	983.005	731.172	940.979	767.147	904.752	605.657
ENSMUSG00000027193	Api5	2231.46	0.282227	0.03084	9.1513	5.62499e-20	7.55281e-19	2039.1	2558.85	2007.58	2473.72	1984.3	2414.03	2104.07	2517.18	1964.46	2373.1	1980.57	2360.61
ENSMUSG00000020840	Blmh	1227.99	0.316438	0.0345896	9.14837	5.78002e-20	7.75673e-19	1034.26	1412.53	1111.54	1313.66	1095.43	1358.23	1121.99	1331.71	1098.68	1388.87	1094.83	1374.11
ENSMUSG00000024953	Prdx5	3683.01	-0.337719	0.0369208	-9.14712	5.84724e-20	7.84264e-19	4036.34	3072.99	4061.48	3141.86	4290.97	3452.48	4022.22	3280.52	4337.28	3413.17	3934.53	3152.32
ENSMUSG00000030230	Plcz1	48.6718	-1.41846	0.155127	-9.14387	6.02552e-20	8.07735e-19	72.421	21.0416	71.8344	22.6168	77.2019	23.8476	73.6333	38.9958	67.8842	21.0755	74.1289	19.381
ENSMUSG00000063142	Kcnma1	2619.41	-0.298064	0.0325988	-9.14339	6.05238e-20	8.10894e-19	3024.71	2249.63	2791.14	2336.13	2783.44	2390.18	2864.34	2494.76	2906.49	2311.98	2970.86	2309.25
ENSMUSG00000029428	Stx2	625.225	-0.437114	0.0478143	-9.14191	6.13578e-20	8.21619e-19	697.052	521.467	675.81	501.34	718.812	565.839	761.185	520.594	717.483	536.371	746.991	539.761
ENSMUSG00000062345	Serpinb2	10.3375	2.38837	0.261488	9.13374	6.6173e-20	8.85614e-19	0	16.4674	0	15.0779	0	20.5957	0	25.3473	0	12.6453	0	33.9168
ENSMUSG00000027457	Snph	13293.4	-0.416136	0.0455636	-9.13308	6.65773e-20	8.9054e-19	15253.7	10070.7	15045.5	11348.9	15370.5	11826.3	13841.2	11530.1	16616	11809.6	15143.2	11665.4
ENSMUSG00000056687	Gm11696	93.5179	1.09849	0.120294	9.13176	6.73948e-20	9.00983e-19	59.9737	118.931	70.8892	144.182	44.8606	134.414	60.7475	109.188	52.2186	125.399	57.0222	144.389
ENSMUSG00000085084	4930570G19Rik	216.558	-0.731202	0.0800746	-9.13151	6.7552e-20	9.02157e-19	272.71	182.056	253.311	181.877	275.423	152.842	253.115	154.033	278.847	150.69	297.466	146.327
ENSMUSG00000036099	Vezt	2200.06	-0.292438	0.0320252	-9.1315	6.75561e-20	9.02157e-19	2405.74	1967.85	2383.77	1888.51	2443.34	2004.28	2516.42	2081.4	2427.12	2034.84	2359.77	1887.71
ENSMUSG00000054920	Klhl5	2177.46	-0.259622	0.0284336	-9.13081	6.79878e-20	9.07428e-19	2417.05	1977.91	2378.1	1997.82	2399.52	1994.53	2370.99	2014.13	2435.47	1925.24	2242.87	1975.89
ENSMUSG00000037138	Aff3	2838.2	0.321762	0.0352416	9.13019	6.83773e-20	9.12131e-19	2609.42	2996.15	2534.05	3112.64	2587.31	3144.63	2363.63	3409.21	2510.67	3093.88	2527.03	3169.77
ENSMUSG00000059820	AU019823	728.719	0.558867	0.0612144	9.12967	6.87107e-20	9.16081e-19	544.289	1003.59	605.866	896.192	573.798	834.667	599.191	890.08	628.712	820.89	573.073	774.272
ENSMUSG00000025437	Usp33	2468.17	-0.293621	0.0321627	-9.12925	6.89728e-20	9.19075e-19	2821.03	2260.6	2754.28	2174.04	2601.91	2174.47	2624.11	2350.47	2720.59	2183.42	2796.94	2156.14
ENSMUSG00000018509	Cenpv	408.93	-0.623823	0.0683513	-9.12672	7.06048e-20	9.40311e-19	445.842	268.052	476.375	361.869	529.981	329.531	502.547	322.69	523.23	324.562	505.597	316.88
ENSMUSG00000026018	Ica1l	905.19	-0.441574	0.0483936	-9.12463	7.19824e-20	9.58139e-19	1130.45	773.051	954.641	774.627	1038.05	771.796	1004.17	785.766	1136.28	752.394	1002.64	738.417
ENSMUSG00000102428	NA	387.367	-0.731185	0.0801666	-9.12082	7.45565e-20	9.91865e-19	525.052	263.478	535.922	333.598	529.981	278.584	411.426	290.519	472.056	300.326	440.972	266.489
ENSMUSG00000054459	Vsnl1	10750	-0.370393	0.0406126	-9.12015	7.50183e-20	9.97467e-19	12867.2	9100.05	12501.1	9053.33	11220.4	9691.89	12560.9	9868.87	11569.6	9756.89	12062.1	8747.62
ENSMUSG00000034744	Nagk	796.713	-0.368649	0.0404298	-9.11826	7.6337e-20	1.01445e-18	897.342	657.78	891.313	712.43	898.255	691.581	923.178	718.498	911.737	713.405	868.638	676.397
ENSMUSG00000019795	Pcmt1	3508.95	-0.30821	0.0338047	-9.11736	7.69763e-20	1.02239e-18	4103.1	3218.46	3804.39	2910.03	3811.06	3216.18	3793.96	3208.38	3795.25	3036.98	3997.26	3212.4
ENSMUSG00000028524	Sgip1	4430.33	-0.313824	0.034435	-9.11351	7.97571e-20	1.05875e-18	5191.68	4007.06	4851.66	3751.57	4683.24	4037.84	4849.68	4145.26	4744.58	3832.58	5153.86	3914.97
ENSMUSG00000103332	NA	450.94	-0.540778	0.0593612	-9.10996	8.24128e-20	1.09342e-18	551.079	313.795	555.771	393.91	513.288	376.142	515.433	363.636	565.005	373.036	512.249	377.93
ENSMUSG00000102918	NA	1026.06	0.501585	0.0550755	9.10722	8.45188e-20	1.12075e-18	832.842	1149.97	880.916	1281.62	871.13	1070.97	767.627	1168.9	850.119	1222.38	883.844	1332.44
ENSMUSG00000085926	Gm12299	12.6438	2.32992	0.255869	9.10593	8.55313e-20	1.13357e-18	1.13158	29.2753	3.78076	24.5016	0	20.5957	0	16.5732	1.04437	18.9679	0	35.8549
ENSMUSG00000040018	Cox15	990.13	0.381565	0.0419097	9.10446	8.67e-20	1.14844e-18	863.394	1169.18	819.479	1092.2	858.611	1087.23	896.486	1043.14	848.03	1178.12	868.638	1157.05
ENSMUSG00000027318	Adam33	29.7212	1.81608	0.199489	9.10364	8.73538e-20	1.15647e-18	7.92105	34.7644	10.3971	49.0031	10.4327	61.787	13.8062	38.9958	9.39935	50.5811	10.4541	59.1121
ENSMUSG00000047635	2810006K23Rik	304.402	0.621254	0.0682681	9.10022	9.01472e-20	1.19281e-18	217.263	359.537	225.9	381.659	238.909	363.134	255.876	329.515	257.96	392.004	235.692	395.373
ENSMUSG00000039783	Kmo	19.9778	2.01606	0.221673	9.09472	9.48332e-20	1.25414e-18	4.52631	30.1902	5.67114	28.271	9.38942	36.8554	7.36333	38.0209	2.08874	34.7745	2.85111	39.7311
ENSMUSG00000032114	Slc37a4	518.613	-0.482058	0.0530216	-9.09173	9.74735e-20	1.28836e-18	573.71	416.258	613.428	476.838	609.269	454.189	597.35	395.808	613.046	412.026	624.393	437.042
ENSMUSG00000029071	Dvl1	2697.81	-0.396786	0.0436507	-9.09001	9.90338e-20	1.30828e-18	2930.79	2109.65	2974.51	2354.04	3217.44	2227.58	2954.54	2373.87	3250.08	2526.95	3085.85	2368.36
ENSMUSG00000005893	Nr2c2	2324.02	-0.272679	0.0300016	-9.08883	1.00115e-19	1.32185e-18	2713.53	2106.91	2521.76	2084.52	2532.01	2079.08	2513.66	2143.8	2449.05	2166.56	2534.64	2042.76
ENSMUSG00000040007	Bahd1	1803.19	-0.354887	0.0390716	-9.08298	1.05642e-19	1.39407e-18	2039.1	1478.4	1897.94	1612.39	2084.45	1660.66	1945.76	1619.3	2069.94	1510.06	2113.62	1606.69
ENSMUSG00000035901	Dennd5a	9844.63	-0.204247	0.0225014	-9.07707	1.11534e-19	1.47104e-18	10764.7	9013.14	11067.2	9191.86	10376.4	9166.16	10426.5	9263.46	10401.9	9058.24	10213.6	9192.42
ENSMUSG00000027513	Pck1	16.1317	2.17071	0.239188	9.07532	1.13342e-19	1.49408e-18	6.78947	21.9565	2.83557	37.6947	3.12981	30.3515	2.76125	31.1967	3.13312	29.5057	0	24.2263
ENSMUSG00000031393	Mecp2	5000.04	-0.23039	0.0253887	-9.07449	1.14208e-19	1.50469e-18	5645.45	4568.78	5359.22	4501.69	5341.54	4702.32	5456.23	4740.92	5347.18	4646.09	5246.99	4444.07
ENSMUSG00000040860	Crocc	2316.73	-0.604794	0.0667054	-9.06664	1.22744e-19	1.61629e-18	2646.76	1611.06	2483.01	1844.21	2998.36	1665	2758.49	1902.02	3195.78	2090.69	2736.12	1869.3
ENSMUSG00000053141	Ptprt	5205.3	0.622715	0.0686939	9.06507	1.24521e-19	1.63881e-18	3885.84	5935.57	4486.81	6547.57	4024.93	5867.6	4215.51	6588.34	4347.72	7473.36	3518.27	5572.04
ENSMUSG00000020607	Fam84a	3963.68	0.452402	0.0499171	9.06308	1.26819e-19	1.66815e-18	3237.45	4895.38	3263.74	4880.52	3622.23	4539.72	3066.83	4602.48	3555.04	4531.23	3307.29	4062.26
ENSMUSG00000038370	Pcp4l1	1730.49	0.429	0.047354	9.05943	1.31138e-19	1.72404e-18	1440.5	2106.91	1522.7	2060.02	1540.91	1821.09	1422.04	1839.63	1544.63	2095.96	1369.48	2002.06
ENSMUSG00000023328	Ache	1904.61	-0.416817	0.0460115	-9.05897	1.31694e-19	1.73042e-18	2172.63	1455.53	2180.55	1665.16	2087.58	1541.42	2101.31	1708.02	2186.91	1744	2349.31	1662.89
ENSMUSG00000020866	Cacna1g	2900.73	-0.759196	0.0838886	-9.05005	1.42909e-19	1.87677e-18	3853.03	1637.59	3532.17	1880.97	3511.64	2211.32	3490.22	2443.09	4234.93	2424.73	3372.86	2216.22
ENSMUSG00000012443	Kif11	83.5711	1.10886	0.12254	9.04898	1.44311e-19	1.89418e-18	43	124.42	57.6565	120.623	47.9904	120.322	57.0658	109.188	43.8636	93.7859	57.0222	127.915
ENSMUSG00000032177	Pde4a	3762.51	-0.371664	0.0410854	-9.04614	1.48112e-19	1.94282e-18	4182.31	2917.47	4331.8	3189.92	4355.65	3359.26	4079.29	3486.23	4400.98	3440.57	4132.21	3274.42
ENSMUSG00000036748	Cuedc2	2287.11	-0.272574	0.0301317	-9.04609	1.48175e-19	1.94282e-18	2499.66	1967.85	2613.45	2037.4	2504.89	2124.61	2426.22	2089.2	2539.91	2104.39	2432.95	2104.78
ENSMUSG00000040785	Ttc3	22503	-0.252298	0.0278948	-9.04462	1.50182e-19	1.96808e-18	26256	20081	23671.3	20313.7	24336.3	20984.8	24076.3	21373.6	24463.4	20185	24028.2	20266.7
ENSMUSG00000068888	Lce1i	9.28545	2.34113	0.258918	9.04199	1.5385e-19	2.01508e-18	0	16.4674	0	16.0203	1.04327	16.2597	0	20.4728	1.04437	16.8604	0	23.2572
ENSMUSG00000022783	Spag6	115.556	-0.961208	0.106312	-9.04138	1.547e-19	2.02513e-18	161.816	89.6557	156.901	72.5623	127.279	63.955	155.55	79.9414	150.39	80.0868	173.918	74.6169
ENSMUSG00000097452	Gm2824	219.645	-0.879183	0.0972539	-9.04008	1.56558e-19	2.04835e-18	349.658	142.717	233.462	139.47	258.731	148.506	294.533	163.782	317.489	151.743	268.004	167.646
ENSMUSG00000020288	Ahsa2	440.359	-0.649572	0.0718573	-9.03975	1.57029e-19	2.05343e-18	563.526	283.605	548.21	320.405	579.014	350.126	566.977	367.536	498.165	374.09	480.887	351.765
ENSMUSG00000073759	4933407E24Rik	34.8432	1.57093	0.173782	9.03968	1.57133e-19	2.05369e-18	15.8421	53.0615	16.0682	64.081	19.8221	50.9472	14.7267	48.7448	15.6656	50.5811	11.4044	57.174
ENSMUSG00000057058	Skap1	73.4545	1.54613	0.171058	9.03866	1.58603e-19	2.07179e-18	28.2895	125.335	41.5883	97.0639	44.8606	91.0545	37.7371	106.264	26.1093	164.389	21.8585	96.9051
ENSMUSG00000097307	Gm26834	34.984	1.6827	0.186252	9.03458	1.64639e-19	2.1495e-18	10.1842	57.6358	20.7942	49.0031	17.7356	47.6952	12.8858	61.4184	7.3106	69.5491	15.2059	50.3906
ENSMUSG00000107879	NA	1111.41	0.326844	0.0361775	9.03446	1.64816e-19	2.15067e-18	985.605	1237.8	954.641	1252.41	958.764	1232.49	1016.14	1276.14	977.532	1255.04	1018.8	1171.58
ENSMUSG00000062190	Lancl2	1761.24	-0.329726	0.0365133	-9.03028	1.71227e-19	2.23314e-18	2086.63	1505.85	1862.02	1535.12	1889.36	1647.65	1980.74	1600.78	1933.13	1522.7	2023.34	1547.57
ENSMUSG00000026455	Klhl12	1692.03	0.305008	0.0337865	9.02751	1.75622e-19	2.28924e-18	1601.18	1857.15	1468.82	1835.73	1429.28	1895.89	1570.23	1943.94	1512.25	1831.46	1497.78	1860.58
ENSMUSG00000037112	Sik2	792.708	0.376913	0.0417559	9.02659	1.771e-19	2.30728e-18	704.973	913.024	708.892	874.518	698.99	847.674	653.496	908.603	703.907	900.977	667.16	930.289
ENSMUSG00000089862	Gm16039	784.238	-0.494284	0.0547676	-9.02511	1.7951e-19	2.33743e-18	1015.03	738.287	886.587	609.712	891.995	661.229	908.451	649.28	897.115	644.91	915.206	593.059
ENSMUSG00000044948	Wdr96	142.279	1.19158	0.132043	9.02421	1.8099e-19	2.35546e-18	79.2105	216.82	63.3277	176.223	63.6394	204.873	99.405	194.979	72.0617	185.464	119.747	231.603
ENSMUSG00000022369	Mtbp	105.815	0.953052	0.10562	9.02342	1.82305e-19	2.37132e-18	69.0263	145.462	82.2315	131.932	65.726	132.246	73.6333	162.808	63.7067	136.991	69.377	136.636
ENSMUSG00000057236	Rbbp4	2695.08	-0.248167	0.0275108	-9.02072	1.86858e-19	2.42925e-18	2962.47	2513.1	3028.39	2555.7	2856.47	2458.47	2906.68	2437.24	2838.6	2406.82	2969.91	2407.12
ENSMUSG00000103144	NA	209.528	-0.871578	0.0966343	-9.01934	1.89218e-19	2.45863e-18	255.737	159.185	269.379	175.28	295.245	128.994	306.499	164.757	255.871	128.56	256.6	118.224
ENSMUSG00000037579	Kcnh3	3006.43	-0.507366	0.0562583	-9.01851	1.90658e-19	2.47603e-18	3415.1	2123.38	3343.13	2596.22	3760.99	2468.23	3299.69	2568.85	3862.09	2712.41	3532.53	2394.52
ENSMUSG00000025630	Hprt	2872.23	-0.414699	0.0460081	-9.01362	1.99364e-19	2.58773e-18	3542.97	2616.48	3344.08	2309.74	2992.1	2509.42	3301.53	2638.07	3216.67	2366.78	3315.84	2313.12
ENSMUSG00000027016	Zfp385b	1124.51	-0.381011	0.0422796	-9.01171	2.02877e-19	2.63193e-18	1222.1	980.723	1295.85	1005.51	1318.69	985.34	1190.1	1006.09	1350.37	978.956	1262.09	898.31
ENSMUSG00000078552	Dcdc2b	215.068	0.72578	0.0805575	9.00947	2.07062e-19	2.68481e-18	155.026	247.925	153.121	282.71	182.572	305.683	165.675	257.372	149.345	245.529	158.712	277.149
ENSMUSG00000045215	Asxl3	470.604	-0.578904	0.0642737	-9.00686	2.12041e-19	2.74791e-18	531.842	371.431	594.524	363.754	575.885	379.394	521.876	430.904	580.671	388.843	585.428	322.694
ENSMUSG00000052920	Prkg1	304.142	-0.684032	0.0759868	-9.00198	2.21691e-19	2.87145e-18	436.789	230.543	367.679	239.361	348.452	235.224	342.395	225.201	354.042	206.54	410.56	252.922
ENSMUSG00000026429	Ube2t	36.1723	1.5659	0.173975	9.00074	2.24193e-19	2.90233e-18	12.4474	56.7209	12.2875	56.5421	20.8654	47.6952	20.2492	51.6695	17.7543	66.3877	13.3052	58.143
ENSMUSG00000040760	Appl1	2960.29	-0.381566	0.0424036	-8.99842	2.28986e-19	2.96281e-18	3602.95	2658.56	3364.87	2514.24	3263.35	2567.95	3294.17	2842.8	3249.04	2412.09	3340.55	2412.94
ENSMUSG00000034674	Tdg	302.885	0.631107	0.0701575	8.99557	2.35006e-19	3.03911e-18	267.053	408.94	206.051	374.12	235.779	349.042	222.741	352.912	240.206	362.498	249.947	365.332
ENSMUSG00000018821	Avpi1	332.002	-0.535344	0.0595228	-8.99394	2.38532e-19	3.08309e-18	409.631	279.945	401.705	278.941	365.144	255.82	396.7	256.398	390.595	271.874	399.155	278.118
ENSMUSG00000036111	Lmo1	810.231	-0.632517	0.0703564	-8.99018	2.46816e-19	3.18847e-18	998.052	621.186	1006.63	630.444	1035.97	626.542	793.399	609.31	1154.03	628.049	942.767	676.397
ENSMUSG00000040842	Szrd1	1024.87	0.373583	0.041566	8.98771	2.52442e-19	3.25944e-18	900.737	1105.14	840.273	1239.21	915.99	1110	895.565	1134.78	911.737	1141.24	890.497	1213.25
ENSMUSG00000034614	Pik3ip1	819.742	-0.381404	0.0424383	-8.98726	2.53467e-19	3.27094e-18	861.131	697.118	963.148	708.661	933.726	701.337	932.382	703.875	908.603	759.771	966.526	700.624
ENSMUSG00000002486	Tchp	425.983	0.532332	0.0592665	8.98201	2.65859e-19	3.42906e-18	339.474	462.001	333.652	474.011	351.582	549.579	346.997	485.498	367.619	519.51	343.084	538.792
ENSMUSG00000044117	2900011O08Rik	5180.7	-0.328958	0.036631	-8.98032	2.69979e-19	3.48037e-18	6068.66	4515.72	5942.4	4381.07	5669.12	4528.88	5401.93	4822.81	6004.09	4808.37	5545.41	4479.92
ENSMUSG00000026931	1700019N19Rik	16.2488	2.10846	0.234798	8.97988	2.71074e-19	3.49265e-18	4.52631	33.8496	4.72595	28.271	1.04327	20.5957	4.60208	35.0962	2.08874	26.3443	3.80148	30.0406
ENSMUSG00000021474	Sfxn1	1281.66	-0.287831	0.0320541	-8.97954	2.71905e-19	3.50152e-18	1448.42	1157.29	1369.58	1155.34	1427.19	1142.52	1422.04	1181.57	1389.01	1123.32	1403.7	1159.95
ENSMUSG00000056091	St3gal5	2171.52	-0.28742	0.0320116	-8.97863	2.74161e-19	3.52873e-18	2483.82	1948.64	2387.55	2029.86	2377.61	1890.47	2312.09	2055.08	2327.9	1907.33	2442.45	1895.46
ENSMUSG00000091311	Spata31d1b	25.0854	1.90617	0.212348	8.97661	2.79237e-19	3.59218e-18	5.65789	42.9981	12.2875	55.5997	5.21635	44.4433	6.44292	28.272	9.39935	45.3123	7.60296	37.793
ENSMUSG00000029998	Pcyox1	3943.13	-0.264564	0.0294801	-8.97432	2.85107e-19	3.66577e-18	4425.6	3429.79	4443.33	3488.65	4070.84	3740.82	4331.48	3611.01	4273.57	3647.11	4279.52	3575.8
ENSMUSG00000021750	Fam107a	11740.3	0.442414	0.0492985	8.9742	2.85406e-19	3.66769e-18	8865.92	12729.3	10253.4	12965.1	10212.6	15234.3	10057.4	13135.7	9848.43	14285	10386.6	12909.7
ENSMUSG00000086040	Wipf3	29063.5	0.446786	0.0497922	8.97302	2.88506e-19	3.70559e-18	25157.3	33317.1	24809.3	37666.5	23407.8	35660.9	24076.3	29767.5	24881.1	30630	25020.4	34368.4
ENSMUSG00000026821	Ralgds	3397.84	-0.422685	0.0471198	-8.97043	2.95362e-19	3.79167e-18	3837.18	2523.17	3935.77	2904.38	3882	3094.77	3843.66	2745.31	4107.51	3048.57	3767.27	3084.49
ENSMUSG00000067722	BC003965	888.923	0.387732	0.0432305	8.96896	2.99338e-19	3.84069e-18	796.631	971.575	728.741	1053.57	748.024	946.317	763.946	1006.09	775.968	1005.3	804.963	1065.96
ENSMUSG00000043635	Adamts3	486.74	-0.644158	0.0718224	-8.96875	2.99889e-19	3.84575e-18	664.237	360.452	574.675	389.198	531.024	349.042	599.191	400.682	561.872	332.993	644.351	433.166
ENSMUSG00000026883	Dab2ip	4555.02	-0.437524	0.0487933	-8.96688	3.05019e-19	3.90951e-18	5192.81	3328.24	5166.4	3813.76	5356.14	3884.99	5020.87	3927.85	5678.25	4171.89	5062.62	4056.45
ENSMUSG00000030861	Acadsb	2051.35	-0.339896	0.0379187	-8.9638	3.13686e-19	4.01849e-18	2431.76	1912.04	2355.41	1716.05	2239.9	1815.67	2233.85	1888.37	2304.93	1812.49	2195.35	1710.37
ENSMUSG00000043929	Klhl15	461.674	-0.545375	0.0608514	-8.96241	3.17663e-19	4.06731e-18	551.079	400.706	576.565	360.927	538.327	409.745	521.876	401.657	546.206	322.455	560.718	349.827
ENSMUSG00000039201	Tbc1d25	320.536	-0.546794	0.0610332	-8.95896	3.27764e-19	4.19446e-18	366.631	251.585	371.459	261.978	392.269	259.072	383.814	267.121	390.595	234.992	383.95	282.963
ENSMUSG00000030380	Mzf1	685.52	0.451203	0.0503671	8.95829	3.29745e-19	4.21541e-18	577.105	760.243	556.716	833.996	553.976	730.604	563.295	785.766	639.156	810.352	580.676	834.353
ENSMUSG00000022756	Slc7a4	1825.43	-0.378014	0.042197	-8.95831	3.29682e-19	4.21541e-18	2040.24	1462.85	1958.43	1647.26	2103.23	1596.71	1999.14	1600.78	2237.04	1687.09	2049.95	1522.38
ENSMUSG00000074582	Arfgef2	2866.8	-0.237136	0.026474	-8.9573	3.3274e-19	4.25148e-18	3189.92	2636.61	3136.14	2584.92	2993.14	2615.65	3157.95	2629.29	3066.28	2748.24	3069.7	2573.8
ENSMUSG00000033068	Entpd6	2422.93	0.311749	0.0348087	8.95607	3.36468e-19	4.29689e-18	2160.18	2490.23	2109.66	2590.57	2109.49	2673.1	2219.12	2780.4	2164.98	2740.87	2200.11	2836.41
ENSMUSG00000045176	2310047M10Rik	363.045	-0.523891	0.0584985	-8.95563	3.37786e-19	4.31147e-18	420.947	270.797	432.897	315.693	422.524	290.507	433.516	278.82	440.725	316.132	422.915	311.065
ENSMUSG00000036985	Zdhhc9	1174.38	-0.331724	0.0370504	-8.95333	3.44908e-19	4.40008e-18	1313.76	1065.8	1340.28	1019.64	1291.57	1031.95	1371.42	1077.26	1290.84	982.117	1249.74	1058.2
ENSMUSG00000009731	Kcnd1	397.194	-0.527124	0.0589505	-8.94182	3.82812e-19	4.8811e-18	441.316	305.561	451.8	298.731	502.856	337.119	449.163	336.339	492.943	337.208	479.937	333.353
ENSMUSG00000035919	Bbs9	349.219	0.54018	0.0604117	8.94164	3.83427e-19	4.8864e-18	295.342	401.621	295.844	411.815	278.553	390.234	274.284	397.757	289.291	437.316	269.905	448.67
ENSMUSG00000043036	Ccdc63	28.7455	1.80654	0.202054	8.94088	3.86085e-19	4.91773e-18	9.05263	56.7209	10.3971	50.8879	9.38942	41.1913	9.20417	45.8201	8.35497	30.5594	14.2556	59.1121
ENSMUSG00000029196	Tada2b	912.758	-0.351921	0.0393731	-8.9381	3.95912e-19	5.04028e-18	996.921	747.435	1018.91	830.226	1027.62	784.803	1033.63	805.264	1002.6	815.621	1063.46	826.6
ENSMUSG00000053641	Dennd4a	2095.91	-0.319231	0.0357289	-8.93483	4.07806e-19	5.18901e-18	2362.74	1896.49	2370.53	1743.38	2276.41	1877.46	2308.4	2026.81	2270.46	1804.06	2378.78	1835.38
ENSMUSG00000046822	Slc39a3	3102.04	0.373728	0.0418458	8.93107	4.21927e-19	5.36312e-18	2645.63	3259.62	2621.95	3556.5	2790.75	3504.52	2544.03	3320.49	2917.97	3660.81	2680.04	3722.12
ENSMUSG00000047910	Pcdhb16	275.767	-0.604086	0.0676385	-8.93109	4.21823e-19	5.36312e-18	360.974	226.884	328.926	202.609	330.716	216.797	344.236	241.774	319.578	201.271	318.374	217.067
ENSMUSG00000025261	Huwe1	12654.4	-0.195181	0.0218552	-8.93062	4.23642e-19	5.38213e-18	13609.5	11602.2	13191.1	11738.1	13980.9	12044.1	13750.1	12107.2	13411.8	11649.5	13120.8	11648
ENSMUSG00000034432	Cops8	2754.45	0.253282	0.0283659	8.92911	4.29446e-19	5.45305e-18	2524.55	3099.52	2469.78	3015.58	2493.41	3102.36	2502.61	2866.19	2533.65	2871.53	2552.69	3021.5
ENSMUSG00000059824	Dbp	1499.4	-0.612546	0.0686035	-8.92878	4.30725e-19	5.46647e-18	1514.05	1082.27	1766.56	1243.93	1984.3	1060.14	1818.74	1179.62	1816.16	1342.51	2009.08	1175.46
ENSMUSG00000027469	Tpx2	94.5732	0.984733	0.110332	8.92521	4.44862e-19	5.64296e-18	57.7105	122.59	57.6565	137.586	76.1587	126.826	53.3842	133.561	61.6179	120.13	66.5259	121.131
ENSMUSG00000027971	Ndst4	2922.18	0.69575	0.0779689	8.92342	4.52105e-19	5.73188e-18	2159.05	3962.23	2724.04	3352	2297.28	3529.45	2116.04	4049.72	2006.24	3817.82	1990.07	3062.2
ENSMUSG00000028703	Lrrc41	618.193	-0.471282	0.0528187	-8.92264	4.55308e-19	5.7695e-18	727.605	455.597	680.536	540.919	689.601	530.068	698.596	529.368	763.436	512.134	755.544	534.916
ENSMUSG00000029472	Anapc5	7140.62	0.248588	0.0278755	8.91781	4.75597e-19	6.02349e-18	6749.87	7319.74	6327.1	7963.01	6535.04	7709.28	6401.5	7650.98	6726.8	7986.55	6414.05	7903.58
ENSMUSG00000030124	Lag3	236.434	1.06257	0.119193	8.9147	4.89142e-19	6.19185e-18	130.132	275.371	170.134	327.944	150.231	241.728	113.211	347.063	166.055	396.219	162.513	356.611
ENSMUSG00000051790	Nlgn2	8167.99	-0.393786	0.0441894	-8.91132	5.04267e-19	6.38002e-18	9282.34	6115.8	9016.16	7205.35	9305.96	6993.86	8913.31	7077.74	9777.41	7566.1	9405.81	7356.06
ENSMUSG00000021257	Angel1	451.231	0.559038	0.062772	8.90585	5.2978e-19	6.69935e-18	353.053	544.338	364.843	543.746	333.846	499.716	327.668	512.795	412.527	563.769	390.602	567.864
ENSMUSG00000020340	Cyfip2	35801.7	-0.246436	0.0276924	-8.89904	5.63314e-19	7.11974e-18	40025.1	31396.9	40217.8	33058.3	37837.3	33458.2	36587.5	32664.9	39246.4	33655.4	39248.4	32224.8
ENSMUSG00000086693	A730081D07Rik	72.7681	1.23022	0.138328	8.89352	5.92033e-19	7.47888e-18	43	112.527	47.2595	112.142	30.2548	102.978	28.5329	85.7908	51.1742	106.431	48.4689	104.657
ENSMUSG00000020297	Nsg2	29115.9	0.342005	0.0384621	8.89201	6.00147e-19	7.57748e-18	27195.2	32395	25119.3	34162.7	25093.8	34794.8	25446.8	29741.1	26304.6	33106.4	24816.1	31215.1
ENSMUSG00000036955	2510003E04Rik	4617.94	-0.276552	0.0311107	-8.88929	6.14993e-19	7.76092e-18	5264.1	4274.2	5028.41	4027.68	4801.12	4253.55	4916.87	4124.78	5095.49	4026.47	5260.3	4342.32
ENSMUSG00000006724	Cyp27b1	48.2916	1.46391	0.164729	8.88679	6.28984e-19	7.93341e-18	27.1579	75.9329	20.7942	79.1589	28.1683	63.955	17.4879	64.3431	33.4199	69.5491	14.2556	85.2765
ENSMUSG00000030538	Cib1	332.339	0.54365	0.0612109	8.88159	6.5912e-19	8.30498e-18	258	372.345	271.269	411.815	274.38	365.302	275.205	420.18	275.714	387.789	263.253	412.816
ENSMUSG00000044475	Ascc1	435.672	0.604386	0.0680489	8.88164	6.58802e-19	8.30498e-18	377.947	580.932	309.077	476.838	304.635	521.396	350.679	508.895	341.51	535.317	382.049	538.792
ENSMUSG00000028475	5430416O09Rik	67.0507	1.24063	0.13969	8.88129	6.60892e-19	8.32303e-18	39.6053	117.101	50.095	93.2944	37.5577	85.6346	41.4187	95.5398	27.1537	93.7859	31.3622	92.0598
ENSMUSG00000038742	Angptl6	199.644	0.718046	0.0808623	8.87987	6.6941e-19	8.42599e-18	164.079	246.096	143.669	265.748	149.187	251.484	133.46	213.502	155.611	259.228	153.96	259.706
ENSMUSG00000019854	Reps1	1631.68	-0.340169	0.0383099	-8.87941	6.72139e-19	8.456e-18	1954.24	1457.36	1847.84	1373.03	1768.34	1515.41	1740.51	1455.52	1790.05	1358.31	1845.62	1473.93
ENSMUSG00000041684	Bivm	668.725	-0.510137	0.0574987	-8.87216	7.17433e-19	9.02121e-18	818.131	602.889	707.002	535.265	755.327	515.976	822.852	587.862	772.835	514.242	848.68	543.637
ENSMUSG00000038502	Ptov1	3665.58	-0.439301	0.0495167	-8.87177	7.19938e-19	9.04344e-18	4074.81	2740.9	4136.15	3291.69	4424.5	3184.74	3873.11	2951.01	4508.55	3232.98	4327.99	3240.51
ENSMUSG00000056598	Lrrc48	285.079	0.644216	0.0726139	8.87181	7.19696e-19	9.04344e-18	242.158	332.092	211.722	310.981	199.264	347.958	239.308	346.088	215.141	371.982	219.535	384.713
ENSMUSG00000053214	Gm9899	309.034	-0.744979	0.0839777	-8.87116	7.23888e-19	9.08841e-18	419.816	208.587	396.979	250.67	399.572	238.476	405.904	226.176	392.684	260.282	319.324	189.934
ENSMUSG00000033871	Ppargc1b	272.268	-0.581867	0.0656077	-8.86888	7.38854e-19	9.27156e-18	322.5	203.098	327.981	210.148	338.019	234.14	332.27	223.251	325.844	232.884	315.523	201.563
ENSMUSG00000031523	Dlc1	1774.86	-0.308202	0.0347545	-8.86796	7.44984e-19	9.34371e-18	1973.47	1534.21	1991.51	1579.41	1888.32	1486.14	1918.15	1664.15	1991.62	1660.75	2024.29	1586.34
ENSMUSG00000029658	Wdr95	38.4254	-1.54184	0.174076	-8.85726	8.20069e-19	1.02802e-17	71.2895	17.3822	59.5469	14.1355	57.3798	14.0918	63.5087	15.5983	59.5292	16.8604	45.6178	26.1644
ENSMUSG00000031812	Map1lc3b	3473.62	0.259671	0.0293439	8.84924	8.81159e-19	1.10403e-17	3223.87	3685.03	3232.55	3756.28	3212.23	4016.16	3069.59	3627.59	3131.03	3864.19	3094.4	3770.58
ENSMUSG00000026187	Xrcc5	434.916	0.514201	0.0581127	8.84834	8.88281e-19	1.11189e-17	354.184	521.467	356.336	531.496	308.808	491.044	390.257	527.418	375.974	515.295	357.339	489.371
ENSMUSG00000044628	Rnf208	1980.9	-0.563966	0.0637369	-8.84834	8.88336e-19	1.11189e-17	2274.47	1301.84	2348.8	1567.16	2382.83	1654.16	2163.9	1643.67	2613.02	1797.74	2428.2	1595.06
ENSMUSG00000027805	Pfn2	17775.3	-0.247703	0.0280022	-8.84586	9.08265e-19	1.13626e-17	20276.8	16472.9	19828.2	15851.6	18762.2	17058.6	18926.5	16404.6	18753.8	15651.7	19264	16052.3
ENSMUSG00000028557	Rnf11	5641.39	-0.378242	0.0427606	-8.84556	9.10667e-19	1.13868e-17	6982.97	4981.38	6346.95	4476.25	6086.43	4940.79	6204.53	5338.53	6173.28	4853.68	6496.73	4815.21
ENSMUSG00000049532	Sall2	2450.48	-0.316928	0.0358546	-8.83926	9.63511e-19	1.20414e-17	2844.79	2052.02	2708.91	2192.89	2788.66	2104.01	2648.04	2318.3	2764.45	2216.09	2566.95	2200.71
ENSMUSG00000021610	Clptm1l	3328.1	0.227983	0.0257942	8.83854	9.69803e-19	1.21139e-17	3102.79	3599.03	3032.17	3793.97	3038	3516.44	3030.93	3528.15	3105.96	3600.75	3083.95	3505.06
ENSMUSG00000046159	Chrm3	3465.7	-0.43971	0.0497589	-8.83681	9.84929e-19	1.22966e-17	4285.29	2915.64	4460.35	3046.68	3884.09	3129.46	3675.22	2826.22	3811.96	2973.75	3849.95	2729.82
ENSMUSG00000034729	Mrps10	661.363	0.418796	0.0474022	8.83494	1.00154e-18	1.24976e-17	545.421	772.136	569.004	730.335	585.274	784.803	517.274	766.268	613.046	732.373	562.619	757.798
ENSMUSG00000084897	Gm14226	11.6876	2.26278	0.256156	8.8336	1.01361e-18	1.26419e-17	2.26316	25.6159	0	22.6168	0	20.5957	0	18.523	2.08874	13.6991	1.90074	32.9477
ENSMUSG00000029311	Hsd17b11	1040.3	-0.373952	0.0423394	-8.83225	1.02591e-18	1.27887e-17	1172.32	929.491	1188.1	852.843	1120.47	880.194	1238.88	938.824	1141.5	970.526	1187.96	862.455
ENSMUSG00000028063	Lmna	667.876	-0.453813	0.051394	-8.83007	1.04607e-18	1.30334e-17	757.026	552.572	707.002	566.363	782.452	521.396	809.046	542.042	769.702	620.673	812.566	573.678
ENSMUSG00000031987	Egln1	1992.83	-0.248268	0.0281211	-8.82855	1.06039e-18	1.32051e-17	2148.87	1793.11	2172.04	1807.46	2232.6	1825.43	2098.55	1842.55	2218.25	1862.02	2116.47	1796.62
ENSMUSG00000020770	Unk	1045.9	0.466273	0.0528306	8.82582	1.08663e-18	1.3525e-17	866.789	1095.99	887.533	1290.1	921.207	1138.18	792.479	1185.47	902.337	1285.6	890.497	1294.65
ENSMUSG00000024736	Tmem132a	1785.45	-0.561827	0.0636699	-8.82405	1.1039e-18	1.3733e-17	2035.71	1280.8	2054.84	1397.53	2180.43	1375.57	1898.82	1543.26	2457.41	1617.54	2175.4	1408.03
ENSMUSG00000001281	Itgb7	38.1493	1.55803	0.176664	8.81917	1.15316e-18	1.43385e-17	20.3684	60.3803	14.1778	70.6776	13.5625	50.9472	16.5675	53.6193	24.0206	48.4736	14.2556	70.7407
ENSMUSG00000011751	Sptbn4	7048.09	-0.590277	0.0669463	-8.81717	1.17385e-18	1.45884e-17	7818.08	4618.18	7922.58	5755.98	9248.58	5384.14	7893.49	5853.27	9405.61	6333.18	8671.18	5672.82
ENSMUSG00000027624	Epb4.1l1	16552.8	-0.285818	0.0324324	-8.81275	1.22115e-18	1.51686e-17	17997.8	13863.7	17712.8	14938.4	18666.2	14680.4	17618.6	15616.9	19290.6	15298.7	17874.6	15074.6
ENSMUSG00000031937	Vstm5	338.059	-0.534242	0.0606226	-8.81258	1.22299e-18	1.51837e-17	415.289	263.478	414.938	261.978	376.62	304.599	410.506	263.222	395.817	283.465	389.652	277.149
ENSMUSG00000022361	Zhx1	2963.51	0.280474	0.0318428	8.8081	1.27289e-18	1.57953e-17	2782.55	3429.79	2746.72	3289.81	2597.74	3357.09	2659.08	3145.01	2600.49	3132.87	2666.74	3154.26
ENSMUSG00000042508	Dmtf1	2308.38	0.302861	0.0344116	8.80114	1.35439e-18	1.67981e-17	2165.84	2642.1	2063.35	2548.16	2060.46	2546.28	2136.29	2623.44	2067.86	2447.92	1905.49	2493.37
ENSMUSG00000040631	Dok4	459.039	-0.527346	0.0599408	-8.79778	1.39552e-18	1.72995e-17	551.079	315.624	536.867	391.083	563.365	403.242	546.727	368.511	554.561	390.95	504.647	381.806
ENSMUSG00000031996	Aplp2	15293.2	0.198735	0.022593	8.79631	1.41383e-18	1.75176e-17	14479.7	16580.8	14290.3	15939.2	14118.6	16020.2	13897.4	16046.8	14278.7	16280.8	14377.2	17209.4
ENSMUSG00000022191	Drosha	3656.22	0.275912	0.031386	8.79093	1.48323e-18	1.83682e-17	3347.21	3764.62	3217.42	3919.31	3365.59	4074.69	3214.09	4027.29	3465.23	4186.64	3229.36	4063.23
ENSMUSG00000054134	Umodl1	191.798	0.834356	0.0949161	8.79045	1.48959e-18	1.84378e-17	164.079	279.945	155.011	254.439	118.933	265.576	120.575	221.301	128.458	239.207	130.201	223.851
ENSMUSG00000041020	Map7d2	4222.27	-0.296634	0.0337493	-8.78935	1.50425e-18	1.8603e-17	5021.95	3735.35	4634.26	3652.62	4560.13	4012.9	4602.08	3728.98	4490.8	3925.31	4629.25	3673.67
ENSMUSG00000051067	Lingo3	3545.35	0.516024	0.0587103	8.78934	1.50446e-18	1.8603e-17	2626.39	4197.35	3037.84	4897.49	3018.18	4043.26	2820.16	3962.95	2828.16	4240.39	3128.62	3743.44
ENSMUSG00000042178	Armc5	563.901	0.543909	0.0619008	8.78679	1.53899e-18	1.90203e-17	433.395	597.399	437.623	664.37	491.38	648.222	412.347	677.552	477.278	696.544	492.292	738.417
ENSMUSG00000100157	RP23-52N17.1	11.735	2.20597	0.251164	8.78298	1.59193e-18	1.9656e-17	2.26316	20.1268	2.83557	29.2134	0	23.8476	2.76125	20.4728	0	18.9679	0.95037	19.381
ENSMUSG00000020993	Trappc6b	1131.57	-0.34591	0.0393841	-8.78298	1.59202e-18	1.9656e-17	1336.39	987.127	1308.14	1000.79	1238.36	1055.8	1272.94	943.699	1187.45	1005.3	1259.24	983.587
ENSMUSG00000022848	Dirc2	1883.44	-0.25027	0.0285032	-8.78041	1.62881e-18	2.01001e-17	2048.16	1719.01	2068.07	1740.55	2074.02	1789.66	1989.02	1677.8	2083.52	1701.84	2018.59	1690.99
ENSMUSG00000055963	Triqk	565.306	-0.595542	0.067859	-8.77617	1.69142e-18	2.08623e-17	774	472.064	703.221	406.161	568.582	479.12	667.302	467.95	685.108	435.209	695.671	429.289
ENSMUSG00000029577	Ube3b	4239.76	0.325364	0.0370928	8.77162	1.76114e-18	2.17113e-17	3771.55	4405.02	3588.88	4860.73	3989.46	4799.88	3608.95	4512.79	3898.64	4770.43	3712.15	4958.63
ENSMUSG00000024414	Mrpl27	550.396	0.493367	0.0562501	8.77096	1.77154e-18	2.18286e-17	491.105	672.417	495.279	674.736	421.481	644.97	406.824	621.008	468.923	612.243	455.227	640.543
ENSMUSG00000026322	Htr4	210.764	-0.898968	0.102532	-8.76765	1.82438e-18	2.24683e-17	294.21	161.929	264.653	179.05	291.072	146.338	242.99	151.109	267.359	114.861	302.218	113.379
ENSMUSG00000108872	NA	52.7692	-1.28292	0.146346	-8.76639	1.84488e-18	2.27094e-17	76.9473	29.2753	81.2863	25.4439	90.7644	33.6035	73.6333	33.1464	62.6623	24.2368	74.1289	28.1025
ENSMUSG00000035936	Aldh5a1	3041.07	-0.208118	0.0237457	-8.76443	1.87725e-18	2.30962e-17	3301.95	2791.22	3316.67	2805.43	3207.01	2776.08	3213.17	2848.64	3337.81	2839.92	3188.49	2866.45
ENSMUSG00000024501	Dpysl3	1542.86	-0.381658	0.0435509	-8.76351	1.89265e-18	2.32742e-17	1803.74	1286.28	1693.78	1219.42	1655.67	1319.21	1750.63	1366.8	1852.72	1421.54	1725.87	1418.69
ENSMUSG00000004567	Mcoln1	2218.93	0.338318	0.0387029	8.74142	2.30207e-18	2.82946e-17	1852.39	2272.5	1923.46	2569.84	1974.91	2472.56	1973.37	2418.72	2064.72	2632.33	1959.66	2512.75
[truncated: 46,712 more rows]

## Sheet: Down in KO padj 0.05 fc 1.2
	gene.name	baseMean	log2FoldChange	lfcSE	stat	pvalue	padj	1155_C1	1156_K1	1157_C2	1158_K2	1159_C3	1164_K3	1165_C4	1171_K4	1173_C5	1179_K5	1181_C6	1182_K6
ENSMUSG00000007888	Crlf1	157.028	-2.35711	0.157837	-14.9338	1.98652e-50	9.43116e-49	241.026	48.4872	186.202	57.4845	331.76	42.2753	237.467	40.9456	303.912	23.183	322.175	49.4216
ENSMUSG00000027297	Ltk	690.608	-2.17801	0.0812855	-26.7945	3.74324e-158	2.62508e-155	1159.87	202.183	1053.89	208.263	1165.33	250.4	1092.53	301.243	1241.76	277.143	1118.59	216.098
ENSMUSG00000022176	Rem2	375.27	-2.14534	0.0901013	-23.8103	2.60952e-125	9.41921e-123	693.658	130.824	631.386	110.257	531.024	136.582	580.783	142.335	589.026	116.969	678.564	161.831
ENSMUSG00000019936	Epyc	92.0924	-2.02288	0.13581	-14.895	3.55425e-50	1.66487e-48	173.132	33.8496	166.353	26.3863	133.538	37.9394	127.938	42.8954	157.7	23.183	147.307	34.8858
ENSMUSG00000094840	A630081J09Rik	553.249	-1.83505	0.0635191	-28.8897	1.60753e-183	1.79349e-180	860	211.331	931.011	234.65	912.861	268.828	808.126	232.025	893.982	246.583	799.261	240.325
ENSMUSG00000015957	Wnt11	54.7775	-1.80083	0.155435	-11.5858	4.8659e-31	1.1225e-29	84.8684	22.8713	89.793	20.7321	78.2452	29.2675	76.3946	24.3724	98.1709	22.1292	97.8881	12.5977
ENSMUSG00000105736	NA	28.8842	-1.78655	0.191037	-9.35185	8.6125e-21	1.21841e-19	52.0526	9.14854	45.3691	10.366	41.7308	10.8398	56.1454	13.6485	46.9967	12.6453	39.9155	7.75241
ENSMUSG00000034209	Rasl10a	411.181	-1.72378	0.106584	-16.1729	7.83723e-59	4.83329e-57	583.895	202.183	574.675	196.013	671.865	175.605	520.956	213.502	748.815	132.775	735.586	178.305
ENSMUSG00000043964	Orai3	709.127	-1.71203	0.0646551	-26.4794	1.673e-154	1.08063e-151	1120.26	265.308	1065.23	326.059	1120.47	334.951	1040.07	384.109	1143.59	307.702	1057.76	344.013
ENSMUSG00000003872	Lin7b	681.755	-1.6764	0.0654044	-25.6313	6.82634e-145	3.49068e-142	1039.92	296.413	966.929	316.636	1175.76	301.347	990.368	380.209	1013.04	307.702	1073.92	318.818
ENSMUSG00000102205	NA	88.6186	-1.643	0.130876	-12.5539	3.78446e-36	1.08011e-34	168.605	32.0199	140.833	37.6947	129.365	44.4433	125.177	51.6695	125.325	31.6132	132.101	44.5763
ENSMUSG00000048826	Dact2	537.026	-1.636	0.0721398	-22.6782	7.35907e-114	2.17624e-111	809.079	239.692	740.083	253.497	849.221	246.064	707.8	253.473	881.45	280.304	914.256	269.396
ENSMUSG00000024186	Rgs11	1571.3	-1.5787	0.0634331	-24.8877	1.01099e-136	4.43122e-134	2363.87	690.714	2383.77	688.871	2247.2	843.339	2441.87	880.331	2427.12	875.686	2317	695.778
ENSMUSG00000036264	Fstl4	214.654	-1.57866	0.098955	-15.9533	2.7033e-57	1.61441e-55	321.368	105.208	270.324	98.0063	354.712	93.2225	298.215	106.264	313.312	106.431	392.503	116.286
ENSMUSG00000055692	Tmem191c	2086.13	-1.5625	0.0656625	-23.796	3.67493e-125	1.30726e-122	2936.45	897.471	2899.84	925.405	3370.8	1069.89	3110.09	1179.62	3315.88	1170.74	3148.58	1008.78
ENSMUSG00000036856	Wnt4	286.316	-1.54977	0.0722313	-21.4556	4.04531e-102	9.19372e-100	407.368	147.291	410.212	137.586	400.615	140.918	451.004	134.536	465.79	157.012	439.071	144.389
ENSMUSG00000029658	Wdr95	38.4254	-1.54184	0.174076	-8.85726	8.20069e-19	1.02802e-17	71.2895	17.3822	59.5469	14.1355	57.3798	14.0918	63.5087	15.5983	59.5292	16.8604	45.6178	26.1644
ENSMUSG00000097767	Miat	19022.6	-1.52868	0.0704585	-21.6962	2.2285e-104	5.36261e-102	28294	7763.45	27774.4	8600.05	27987.8	10585.1	28682	10899.3	30583.4	10798	27053.2	9250.56
ENSMUSG00000004933	Matk	4696.4	-1.52315	0.0525481	-28.9858	9.93105e-185	1.28293e-181	7097.26	2065.74	6586.08	2285.24	6912.7	2459.56	7182.93	2715.08	7223.92	2560.67	6920.59	2347.04
ENSMUSG00000027967	Neurog2	27.3734	-1.51206	0.190718	-7.92825	2.22257e-15	2.27304e-14	41.8684	10.9782	33.0816	8.48131	45.9038	10.8398	39.5779	14.6234	51.1742	13.6991	43.717	14.5358
ENSMUSG00000045871	Slitrk6	54.0819	-1.51156	0.156508	-9.65803	4.54529e-22	6.84863e-21	89.3947	20.1268	94.5189	20.7321	62.5962	34.6874	82.8375	27.2971	87.7272	21.0755	76.98	31.0096
ENSMUSG00000109770	NA	13.8598	-1.50161	0.23151	-6.48617	8.80486e-11	6.45121e-10	23.7632	2.74456	24.5749	5.65421	18.7788	8.67186	18.4083	3.89958	25.0649	4.2151	23.7593	6.78336
ENSMUSG00000028004	Npy2r	952.565	-1.4949	0.127326	-11.7407	7.88003e-32	1.88147e-30	1763	513.233	1183.38	475.896	1327.04	466.113	1350.25	421.155	1335.75	360.391	1629.88	604.688
ENSMUSG00000000402	Egfl6	174.99	-1.4926	0.112733	-13.2402	5.1407e-40	1.68688e-38	297.605	86.9111	302.461	74.4471	283.769	91.0545	203.412	87.7406	242.294	82.1944	241.394	106.596
ENSMUSG00000102344	NA	132.267	-1.46188	0.106102	-13.778	3.45564e-43	1.29297e-41	226.316	65.8695	205.106	66.9081	201.351	71.5429	166.595	69.2176	198.431	55.85	181.521	78.4931
ENSMUSG00000036578	Fxyd7	608.685	-1.45157	0.0735113	-19.7462	8.6488e-87	1.24873e-84	915.447	290.009	873.355	283.653	882.606	299.179	894.645	361.686	915.914	404.649	894.298	288.777
ENSMUSG00000052848	C130026L21Rik	141.32	-1.44303	0.103715	-13.9134	5.25077e-44	2.04572e-42	228.579	67.6992	186.202	57.4845	187.788	83.4667	219.059	85.7908	214.096	69.5491	217.635	78.4931
ENSMUSG00000110070	NA	51.2704	-1.44171	0.156803	-9.19443	3.77e-20	5.12657e-19	86	21.0416	74.6699	30.1558	68.8558	18.4277	85.5987	32.1716	60.5736	23.183	87.434	27.1334
ENSMUSG00000028278	Rragd	1349.39	-1.43899	0.0700379	-20.5459	8.36902e-94	1.43649e-91	2044.76	793.178	1886.6	747.298	1801.73	679.657	1917.23	819.887	2035.48	594.328	2204.86	667.676
ENSMUSG00000054871	Tmem158	909.567	-1.4252	0.0813116	-17.5276	8.81766e-69	7.43743e-67	1291.13	430.896	1310.98	523.957	1451.19	493.212	1029.95	473.799	1432.88	532.156	1490.18	454.485
ENSMUSG00000097618	Gm26507	33.5799	-1.42346	0.180015	-7.90749	2.62633e-15	2.67593e-14	61.1052	13.7228	47.2595	12.2508	57.3798	16.2597	41.4187	23.3975	50.1298	18.9679	48.4689	12.5977
ENSMUSG00000041468	Gpr12	724.626	-1.4233	0.0797918	-17.8377	3.59996e-71	3.18993e-69	1127.05	358.623	1014.19	412.757	981.716	415.165	985.766	369.485	1079.88	304.541	1187.01	459.33
ENSMUSG00000030230	Plcz1	48.6718	-1.41846	0.155127	-9.14387	6.02552e-20	8.07735e-19	72.421	21.0416	71.8344	22.6168	77.2019	23.8476	73.6333	38.9958	67.8842	21.0755	74.1289	19.381
ENSMUSG00000072591	5930412G12Rik	52.9548	-1.41064	0.161731	-8.7221	2.73078e-18	3.34133e-17	89.3947	27.4456	79.3959	18.8474	68.8558	40.1074	79.1558	27.2971	66.8398	16.8604	92.1859	29.0715
ENSMUSG00000019762	Iyd	60.2951	-1.40826	0.208675	-6.74859	1.49292e-11	1.16256e-10	126.737	38.4239	68.9988	23.5592	81.375	35.7714	126.097	23.3975	49.0855	12.6453	106.441	31.0096
ENSMUSG00000071658	Gng3	2918.63	-1.39159	0.0548109	-25.389	3.33671e-142	1.57499e-139	4460.68	1450.96	4161.67	1430.51	4134.48	1745.21	4272.57	1786.98	4270.44	1702.9	4130.31	1476.83
ENSMUSG00000028773	Fabp3	320.019	-1.37232	0.075642	-18.1422	1.47903e-73	1.37511e-71	433.395	154.61	449.91	157.375	450.692	210.293	502.547	170.607	468.923	198.109	477.086	166.677
ENSMUSG00000107198	NA	26.5563	-1.3243	0.189339	-6.99432	2.66547e-12	2.19102e-11	40.7368	11.8931	35.9172	8.48131	46.9471	14.0918	37.7371	12.6736	42.8192	14.7528	34.2133	18.412
ENSMUSG00000024008	Cpne5	480.592	-1.31811	0.0852002	-15.4708	5.46566e-54	2.92276e-52	755.895	236.947	614.373	247.843	669.779	226.552	645.212	272.971	735.238	307.702	726.083	328.508
ENSMUSG00000021228	Acot3	37.3064	-1.31398	0.171944	-7.64191	2.14026e-14	2.03221e-13	58.8421	24.701	44.4239	23.5592	50.0769	17.3437	55.225	14.6234	53.263	16.8604	69.377	19.381
ENSMUSG00000057182	Scn3a	1030.95	-1.3114	0.0504465	-25.9959	5.5047e-149	3.14216e-146	1536.68	585.506	1350.68	588.98	1513.78	565.839	1423.88	667.803	1512.25	546.909	1505.39	573.678
ENSMUSG00000040794	C1qtnf4	1678.03	-1.30782	0.153638	-8.51235	1.70438e-17	1.98359e-16	1999.5	732.798	1879.04	993.256	2964.97	796.727	1873.05	990.494	2888.73	1089.6	3121.02	807.219
ENSMUSG00000028713	Cyp4b1	8.05028	-1.3035	0.253972	-5.13247	2.85959e-07	1.51204e-06	7.92105	4.57427	17.0134	1.88474	12.5192	1.08398	13.8062	3.89958	13.5768	3.16132	14.2556	2.90715
ENSMUSG00000103916	NA	41.9631	-1.30208	0.165063	-7.88837	3.06169e-15	3.11048e-14	76.9473	20.1268	65.2181	16.9626	51.1202	28.1835	60.7475	29.2469	59.5292	20.0217	56.0718	19.381
ENSMUSG00000070348	Ccnd1	1392.14	-1.29797	0.0496448	-26.1452	1.11822e-150	6.69435e-148	2085.5	827.028	2104.94	850.016	1917.53	802.147	1780.09	761.393	2085.61	749.233	1933.05	809.157
ENSMUSG00000044726	Erich5	25.9787	-1.29054	0.201771	-6.39604	1.59458e-10	1.14575e-09	37.3421	10.0634	38.7528	14.1355	47.9904	15.1758	23.9308	16.5732	45.9524	7.37642	39.9155	14.5358
ENSMUSG00000023571	Fam132a	271.005	-1.28924	0.0779862	-16.5316	2.17251e-61	1.47305e-59	396.053	140.887	364.843	147.952	415.221	145.254	351.599	162.808	412.527	186.518	381.098	147.296
ENSMUSG00000044933	Sstr3	652.964	-1.28676	0.0867545	-14.8322	9.06839e-50	4.20763e-48	1044.45	369.601	786.397	322.29	910.774	362.05	867.032	424.08	1002.6	315.078	989.335	441.887
ENSMUSG00000097178	2310002F09Rik	216.651	-1.28398	0.0980846	-13.0905	3.73122e-39	1.19093e-37	336.079	116.186	370.514	109.315	320.284	131.162	256.796	134.536	293.468	134.883	283.21	113.379
ENSMUSG00000108872	NA	52.7692	-1.28292	0.146346	-8.76639	1.84488e-18	2.27094e-17	76.9473	29.2753	81.2863	25.4439	90.7644	33.6035	73.6333	33.1464	62.6623	24.2368	74.1289	28.1025
ENSMUSG00000018507	Trpv2	420.928	-1.27719	0.0685634	-18.6279	1.90933e-77	2.04648e-75	637.079	220.48	639.893	218.629	532.067	252.568	579.862	235.925	618.268	263.443	583.527	269.396
ENSMUSG00000006235	Epor	77.385	-1.2735	0.151289	-8.41769	3.83987e-17	4.37353e-16	73.5526	43.913	111.532	37.6947	147.101	47.6952	101.246	48.7448	120.103	45.3123	119.747	31.9787
ENSMUSG00000015476	Prrt1	4020.08	-1.2576	0.0668379	-18.8156	5.62285e-79	6.38948e-77	5868.37	1918.45	5108.75	2374.77	6179.28	2406.44	5061.37	2594.2	6107.49	2355.18	5835.27	2431.35
ENSMUSG00000027544	Nfatc2	528.117	-1.25688	0.0592746	-21.2043	8.7111e-100	1.78178e-97	738.921	273.541	781.671	312.866	756.37	286.171	682.949	344.138	769.702	310.863	753.643	326.57
ENSMUSG00000020096	Tbata	349.583	-1.25493	0.082394	-15.2308	2.20732e-52	1.10343e-50	512.605	186.63	463.143	213.918	445.476	208.125	487.821	191.08	542.029	168.604	525.555	250.015
ENSMUSG00000020990	Cdkl1	238.836	-1.2539	0.083696	-14.9816	9.68598e-51	4.66162e-49	324.763	129.909	357.282	126.277	294.202	134.414	352.52	166.707	359.264	150.69	344.034	125.977
ENSMUSG00000064125	BC068157	794.169	-1.25227	0.0771377	-16.2342	2.88975e-59	1.8048e-57	1087.45	366.856	1049.16	417.469	1101.69	476.952	1052.96	505.971	1246.98	532.156	1210.77	481.618
ENSMUSG00000034413	Neurl1b	1161.27	-1.25003	0.0724223	-17.2604	9.35186e-67	7.47692e-65	1600.05	534.275	1449.92	660.6	1665.06	796.727	1707.37	704.849	1711.73	708.136	1723.02	673.49
ENSMUSG00000078453	Abracl	348.22	-1.24381	0.0842155	-14.7694	2.30704e-49	1.06042e-47	520.526	232.373	568.059	212.033	469.471	221.132	472.174	199.854	503.387	170.711	425.766	183.151
ENSMUSG00000020992	4930512B01Rik	42.8053	-1.24378	0.157067	-7.91879	2.39824e-15	2.4476e-14	63.3684	22.8713	65.2181	20.7321	60.5096	23.8476	57.9862	17.5481	69.9729	27.3981	54.1711	30.0406
ENSMUSG00000039358	Drd5	277.673	-1.23742	0.0938769	-13.1813	1.1241e-39	3.63517e-38	469.605	142.717	366.733	158.318	359.928	190.781	363.565	190.105	421.926	149.636	378.247	140.512
ENSMUSG00000015396	Cd83	316.232	-1.23291	0.0671152	-18.37	2.28286e-75	2.23238e-73	454.895	182.971	466.923	174.338	419.394	186.445	448.243	220.326	433.414	178.088	450.475	179.274
ENSMUSG00000024942	Capn1	504.957	-1.23216	0.0544562	-22.6267	2.36662e-113	6.91533e-111	744.579	299.157	714.563	270.46	674.995	291.591	686.631	310.017	698.685	320.347	742.239	306.22
ENSMUSG00000039747	Orai2	2507.93	-1.23078	0.0616637	-19.9596	1.23628e-88	1.86163e-86	3580.31	1543.36	3469.79	1588.83	3403.14	1641.15	3525.2	1333.66	3408.83	1224.49	3792.93	1583.43
ENSMUSG00000004961	Syt5	2629.57	-1.22813	0.0571912	-21.4741	2.72177e-102	6.24354e-100	3655	1339.35	3708.92	1464.44	3690.04	1618.39	3586.86	1702.17	3794.2	1794.58	3744.46	1456.48
ENSMUSG00000038403	Hfe2	4.83377	-1.22122	0.262389	-4.65422	3.25217e-06	1.51383e-05	10.1842	0.914854	5.67114	0.942368	6.25962	1.08398	9.20417	0.974896	8.35497	1.05377	10.4541	2.90715
ENSMUSG00000087056	Gm14004	40.4682	-1.21874	0.167113	-7.29288	3.03395e-13	2.65864e-12	64.5	22.8713	51.9854	23.5592	44.8606	15.1758	52.4637	26.3222	68.9285	24.2368	68.4266	22.2882
ENSMUSG00000090291	Lrrc10b	1382.65	-1.21493	0.0634371	-19.1517	9.36206e-82	1.13198e-79	1876.16	842.58	1862.02	960.273	2094.88	753.368	1747.87	827.686	1925.82	742.911	2136.43	821.755
ENSMUSG00000032024	Clmp	515.971	-1.21414	0.0587441	-20.6683	6.68013e-95	1.1796e-92	742.316	290.009	721.179	301.558	667.692	326.279	705.96	312.941	691.374	307.702	810.666	313.972
ENSMUSG00000022577	Ly6h	3019.73	-1.20792	0.074627	-16.186	6.32658e-59	3.91149e-57	4057.84	1431.75	3763.74	1666.11	4349.39	1839.52	4031.42	2063.85	4623.43	1970.56	4595.99	1843.13
ENSMUSG00000098129	Gm27040	12.5337	-1.20576	0.235639	-5.11697	3.10491e-07	1.63506e-06	28.2895	6.40398	17.9586	8.48131	16.6923	2.16797	15.6471	6.82427	18.7987	5.26887	18.057	5.8143
ENSMUSG00000006711	D130043K22Rik	1016.92	-1.2043	0.0496614	-24.2501	6.59154e-130	2.6095e-127	1433.71	529.7	1384.7	633.271	1382.33	576.679	1453.34	635.632	1468.39	677.577	1405.6	622.131
ENSMUSG00000021493	Pdlim7	1243.98	-1.20285	0.0563379	-21.3507	3.84379e-101	8.27595e-99	1723.39	629.419	1702.29	732.22	1809.03	744.696	1721.18	842.31	1839.14	796.653	1641.29	746.169
ENSMUSG00000054046	Klk13	38.5713	-1.19993	0.170283	-7.04667	1.83246e-12	1.52467e-11	58.8421	20.1268	61.4373	23.5592	49.0337	28.1835	47.8617	25.3473	67.8842	13.6991	48.4689	18.412
ENSMUSG00000045114	Prrt2	48.9954	-1.19505	0.148386	-8.05364	8.03662e-16	8.47696e-15	70.1579	21.9565	59.5469	28.271	76.1587	24.9316	75.4742	28.272	73.106	30.5594	64.6252	34.8858
ENSMUSG00000000296	Tpd52l1	341.566	-1.18479	0.0790244	-14.9928	8.18776e-51	3.95607e-49	488.842	216.82	418.719	200.724	413.135	223.3	491.502	211.552	540.985	193.894	510.349	188.965
ENSMUSG00000034059	Ypel4	1240.44	-1.18313	0.0441322	-26.8088	2.55262e-158	1.84277e-155	1662.29	690.714	1755.22	747.298	1752.69	797.811	1667.79	807.214	1803.63	789.277	1707.82	703.531
ENSMUSG00000040412	5330417C22Rik	898.305	-1.18066	0.0450066	-26.2329	1.11925e-151	6.868e-149	1311.5	491.276	1205.12	545.631	1247.75	564.755	1240.72	572.264	1281.44	575.36	1206.02	537.823
ENSMUSG00000052726	Kcnt2	599.608	-1.18032	0.0662475	-17.8169	5.22694e-71	4.59839e-69	876.973	376.92	750.48	310.039	808.534	383.73	871.635	415.306	828.187	331.939	877.192	364.363
ENSMUSG00000033256	Shf	481.694	-1.1792	0.0565581	-20.8494	1.5436e-96	2.82743e-94	706.105	290.009	685.262	265.748	610.312	288.339	653.496	302.218	679.886	305.594	686.167	307.189
ENSMUSG00000021732	Fgf10	305.477	-1.17574	0.0960773	-12.2375	1.95993e-34	5.21762e-33	460.552	165.589	415.883	129.104	371.404	216.797	442.72	194.979	430.281	206.54	440.972	190.903
ENSMUSG00000043463	Rab9b	883.121	-1.17481	0.0507658	-23.1417	1.76275e-118	5.54702e-116	1321.68	544.338	1196.61	483.435	1189.33	601.61	1200.22	567.389	1221.91	535.317	1230.73	504.875
ENSMUSG00000039208	Metrnl	113.343	-1.17358	0.101615	-11.5493	7.44489e-31	1.6967e-29	144.842	65.8695	158.792	66.9081	175.269	65.039	148.187	73.1172	169.188	65.334	155.861	71.7098
ENSMUSG00000038034	Igsf8	3467.68	-1.17183	0.0554705	-21.1252	4.66457e-99	9.46214e-97	4562.52	1870.88	4653.17	1977.09	4919.01	2095.34	4560.66	2328.05	5263.63	2346.75	4940.97	2094.12
ENSMUSG00000092083	Kcnb2	795.881	-1.16813	0.0579025	-20.1741	1.65418e-90	2.5861e-88	1174.58	488.532	1131.39	438.201	1131.95	519.228	1117.39	549.841	994.242	472.091	1079.62	453.516
ENSMUSG00000037994	Slc9b2	67.9305	-1.16618	0.126095	-9.24838	2.2793e-20	3.13772e-19	100.71	39.3387	86.9574	37.6947	94.9375	43.3593	103.087	43.8703	92.9491	44.2585	94.0866	33.9168
ENSMUSG00000084845	Tmem240	563.965	-1.16551	0.0818783	-14.2347	5.57985e-46	2.29026e-44	775.131	288.179	705.111	361.869	805.404	339.287	790.638	367.536	858.474	419.402	774.552	281.994
ENSMUSG00000032735	Ablim3	695.105	-1.16351	0.057166	-20.3532	4.35228e-92	7.12179e-90	915.447	441.874	896.039	410.872	1024.49	408.661	912.133	449.427	1072.57	399.38	965.576	444.794
ENSMUSG00000002565	Scin	21.6161	-1.16282	0.211939	-5.48657	4.09802e-08	2.35674e-07	35.0789	17.3822	37.8076	8.48131	26.0817	11.9238	21.1696	9.74896	37.5974	6.32264	33.263	14.5358
ENSMUSG00000108616	NA	1230.17	-1.16098	0.045606	-25.4566	5.96211e-143	2.86941e-140	1663.42	691.629	1707.01	721.854	1700.53	782.635	1700.01	840.36	1782.74	794.545	1663.15	714.19
ENSMUSG00000002983	Relb	210.42	-1.1607	0.0751587	-15.4433	8.37028e-54	4.42777e-52	303.263	126.25	291.118	129.104	285.856	131.162	279.807	131.611	291.38	136.991	302.218	116.286
ENSMUSG00000082746	Rps12-ps1	9.46719	-1.1592	0.250642	-4.62493	3.74721e-06	1.72659e-05	21.5	1.82971	16.0682	1.88474	12.5192	3.25195	14.7267	6.82427	10.4437	7.37642	13.3052	3.8762
ENSMUSG00000010086	Rnf112	11110.5	-1.15836	0.0407295	-28.4403	6.42549e-178	6.07937e-175	15868.1	6443.31	14246.8	6656.89	15603.1	7039.38	14892.3	7385.81	16265	6490.19	15339	7095.39
ENSMUSG00000109857	NA	22.0209	-1.15166	0.215231	-5.3508	8.75653e-08	4.89699e-07	29.421	12.808	41.5883	5.65421	38.601	7.58788	26.6921	20.4728	32.3755	13.6991	25.66	9.69051
ENSMUSG00000026163	Sphkap	10748	-1.15135	0.0589242	-19.5395	5.0715e-85	6.83956e-83	16353.6	6915.38	14686.3	7090.38	14313.7	6792.24	14422.9	6850.59	14557.5	5303.64	14890.4	6799.83
ENSMUSG00000097338	Gm2464	30.1044	-1.14867	0.190032	-6.04465	1.49737e-09	9.86654e-09	35.0789	12.808	38.7528	18.8474	61.5529	21.6797	37.7371	19.4979	44.908	17.9142	41.8163	10.6596
ENSMUSG00000009900	Wnt3a	6.85192	-1.13103	0.261135	-4.33123	1.48282e-05	6.3352e-05	19.2368	0.914854	6.61632	2.8271	9.38942	2.16797	6.44292	1.94979	9.39935	4.2151	16.1563	2.90715
ENSMUSG00000093656	Gm20628	34.73	-1.12703	0.196867	-5.72482	1.03543e-08	6.30325e-08	55.4474	23.7862	52.9306	20.7321	52.1635	30.3515	48.7821	14.6234	31.3312	18.9679	58.9229	8.72146
ENSMUSG00000033594	Spata2l	1223.67	-1.11978	0.0545049	-20.5447	8.5926e-94	1.46462e-91	1744.89	688.885	1561.45	812.321	1635.85	866.102	1597.84	744.82	1795.28	752.394	1746.78	737.448
ENSMUSG00000110020	NA	34.8521	-1.11836	0.178061	-6.28074	3.36966e-10	2.35569e-09	54.3158	16.4674	32.1364	19.7897	50.0769	17.3437	57.0658	24.3724	53.263	16.8604	50.3696	26.1644
ENSMUSG00000025776	Crispld1	184.946	-1.1177	0.104202	-10.7263	7.6574e-27	1.44689e-25	298.737	125.335	226.845	78.2166	256.644	127.91	238.388	126.736	260.049	108.539	254.699	117.255
ENSMUSG00000036492	Rnf39	73.628	-1.11408	0.151155	-7.37041	1.70102e-13	1.51769e-12	81.4737	42.9981	95.4641	59.3692	107.457	41.1913	80.9967	46.795	129.502	37.9359	124.498	35.8549
ENSMUSG00000017493	Igfbp4	3251.09	-1.10954	0.0517593	-21.4365	6.09854e-102	1.34855e-99	4470.87	2051.1	4744.85	2310.69	4559.09	1950.08	4236.68	1931.27	4391.58	2215.03	4320.38	1831.51
ENSMUSG00000042641	Rgsl1	66.4335	-1.10912	0.128709	-8.61722	6.85995e-18	8.20154e-17	93.921	42.0833	98.2997	47.1184	83.4615	40.1074	81.9171	38.9958	104.437	36.8821	92.1859	37.793
ENSMUSG00000022098	Bmp1	2147.35	-1.10889	0.0470037	-23.5915	4.71362e-123	1.60689e-120	2719.18	1363.13	3120.07	1440.88	3005.66	1332.21	2679.33	1289.79	3079.85	1288.77	3037.38	1411.91
ENSMUSG00000096146	Kcnj11	863.383	-1.10545	0.0487038	-22.6974	4.75671e-114	1.42382e-111	1211.92	502.255	1169.2	515.475	1186.2	563.671	1098.98	594.686	1237.58	572.199	1183.21	525.226
ENSMUSG00000005357	Slc1a6	195.545	-1.10271	0.0853356	-12.922	3.38295e-38	1.05374e-36	265.921	121.676	263.708	109.315	273.337	114.902	235.627	135.51	270.492	120.13	303.168	132.76
ENSMUSG00000056895	Hist3h2ba	181.067	-1.1006	0.0924913	-11.8995	1.19116e-32	2.95324e-31	231.974	97.8893	238.188	123.45	267.077	86.7186	244.831	114.063	247.516	133.829	264.203	123.069
ENSMUSG00000035914	Cd276	283.651	-1.09775	0.0815082	-13.468	2.41252e-41	8.41125e-40	388.131	180.226	393.199	206.379	412.091	184.277	351.599	188.155	378.063	133.829	412.461	175.398
ENSMUSG00000027330	Cdc25b	1013.15	-1.09468	0.0466017	-23.4901	5.14465e-122	1.70642e-119	1435.97	578.187	1456.54	661.542	1366.68	622.206	1315.28	696.075	1386.93	659.662	1335.27	643.45
ENSMUSG00000042385	Gzmk	14.3497	-1.09049	0.249264	-4.37483	1.21527e-05	5.24325e-05	21.5	0.914854	17.0134	7.53894	15.649	8.67186	31.2942	13.6485	20.8874	8.43019	24.7096	1.9381
ENSMUSG00000079070	Gm3985	14.8556	-1.08822	0.236284	-4.60558	4.11324e-06	1.88314e-05	35.0789	5.48912	14.1778	7.53894	27.125	10.8398	15.6471	10.7239	17.7543	5.26887	22.8089	5.8143
ENSMUSG00000094910	D430019H16Rik	6276.36	-1.08759	0.0499188	-21.7872	3.06547e-105	7.52421e-103	8794.63	3489.25	8382.88	3755.34	8515.16	4268.72	8184.34	4304.16	8975.33	3857.87	8476.35	4312.28
ENSMUSG00000033022	Cdo1	350.07	-1.08701	0.0639577	-16.9958	8.821e-65	6.68245e-63	462.816	219.565	431.006	217.687	471.558	237.392	503.468	229.1	484.588	219.185	512.249	212.222
ENSMUSG00000104868	NA	140.225	-1.08681	0.116988	-9.28988	1.54468e-20	2.15177e-19	244.421	84.1665	152.175	87.6402	209.697	79.1307	200.651	102.364	180.676	74.8179	172.967	93.9979
ENSMUSG00000080978	Gm12297	21.8283	-1.08548	0.208226	-5.213	1.85812e-07	1.00104e-06	29.421	14.6377	26.4653	12.2508	20.8654	10.8398	29.4533	15.5983	37.5974	9.48396	44.6674	10.6596
ENSMUSG00000078137	Ankrd63	1153.72	-1.08447	0.0530863	-20.4284	9.35456e-93	1.56196e-90	1558.18	642.227	1514.19	777.454	1558.64	811.903	1553.66	741.896	1617.73	780.846	1626.08	661.862
ENSMUSG00000109401	NA	87.4473	-1.08359	0.116828	-9.27505	1.77543e-20	2.46063e-19	129	53.9764	124.765	45.2337	130.409	52.0312	102.166	54.5942	111.748	57.9576	124.498	62.9883
ENSMUSG00000034472	Rasd2	1656.9	-1.08294	0.0534552	-20.2588	2.96876e-91	4.79396e-89	2238.26	995.361	2459.38	1017.76	2234.68	1011.36	1993.62	1122.1	2391.61	1154.94	2222.92	1040.76
ENSMUSG00000031428	Zcchc18	7124.63	-1.08202	0.0459074	-23.5696	7.9061e-123	2.65829e-120	10159.3	4332.75	9468.91	4189.77	9074.36	4610.18	9693.83	4997.31	9991.5	4908.48	9785.01	4284.17
ENSMUSG00000031111	Igsf1	107.478	-1.08032	0.143895	-7.50774	6.0155e-14	5.5362e-13	143.71	73.1883	107.752	70.6776	149.187	66.1229	160.152	56.5439	165.011	40.0434	169.166	88.1836
ENSMUSG00000087678	Gm14120	26.3232	-1.07939	0.210289	-5.13288	2.85339e-07	1.50908e-06	28.2895	7.31883	35.9172	11.3084	44.8606	24.9316	48.7821	9.74896	31.3312	17.9142	37.0644	18.412
ENSMUSG00000027994	Ccdc109b	68.8865	-1.07906	0.135652	-7.9546	1.7971e-15	1.8487e-14	113.158	40.2536	96.4093	38.6371	89.7212	43.3593	77.315	48.7448	112.792	38.9896	82.6822	44.5763
ENSMUSG00000097404	Gm10814	20.5685	-1.0788	0.205592	-5.24727	1.5437e-07	8.39948e-07	36.2105	7.31883	28.3557	16.0203	29.2115	9.75584	29.4533	17.5481	28.198	8.43019	25.66	10.6596
ENSMUSG00000064585	Gm25129	65.5091	-1.07671	0.137894	-7.80822	5.80001e-15	5.77455e-14	76.9473	26.5308	85.067	36.7524	85.5481	45.5273	95.7233	46.795	100.26	47.4198	98.8385	40.7001
ENSMUSG00000028836	Slc30a2	110.85	-1.0753	0.105325	-10.2093	1.80144e-24	3.05152e-23	155.026	61.2952	161.627	65.0234	154.404	60.703	143.585	86.7657	151.434	79.033	145.407	65.8955
ENSMUSG00000030376	Slc8a2	10249.3	-1.07492	0.0515528	-20.8508	1.49744e-96	2.76351e-94	13939.9	6413.12	12871.6	7262.83	14559.9	6501.73	12710	6332.92	14787.3	5959.09	14731.7	6920.96
ENSMUSG00000080316	Spaca6	1670.34	-1.07414	0.0393998	-27.2626	1.17846e-163	9.33073e-161	2362.74	967.915	2248.61	1092.2	2180.43	1120.84	2288.16	1106.51	2287.17	1026.38	2240.02	1123.13
ENSMUSG00000024743	Syt7	9100.25	-1.0731	0.0372762	-28.7879	3.04447e-182	3.24898e-179	11939.3	5703.2	12106.9	6383.6	12786.3	5899.03	11851.3	5751.88	12492.8	5915.89	12934.5	5438.31
ENSMUSG00000074872	Ctxn2	104.703	-1.06861	0.126966	-8.41646	3.88026e-17	4.41339e-16	173.132	56.7209	124.765	54.6574	124.149	78.0468	147.267	72.1423	167.099	75.8717	127.35	55.2359
ENSMUSG00000103492	NA	18.3608	-1.0681	0.208378	-5.12579	2.96289e-07	1.56463e-06	26.0263	9.14854	29.3009	7.53894	30.2548	15.1758	22.09	7.79916	25.0649	11.5915	24.7096	11.6286
ENSMUSG00000000805	Car4	732.784	-1.06797	0.0601696	-17.7493	1.74421e-70	1.50217e-68	1076.13	520.552	870.519	474.011	997.365	453.105	982.085	483.548	973.354	448.908	1075.82	438.011
ENSMUSG00000007805	Twist2	12.1337	-1.06534	0.238022	-4.47583	7.61144e-06	3.3653e-05	24.8947	8.23368	15.123	4.71184	18.7788	10.8398	15.6471	4.87448	12.5325	4.2151	20.9081	4.84525
ENSMUSG00000031791	Tmem38a	2182.52	-1.06401	0.0447594	-23.7719	6.52952e-125	2.28953e-122	2956.81	1264.33	2879.99	1357.95	2811.61	1518.66	3043.82	1534.49	3048.52	1402.57	3003.17	1368.3
ENSMUSG00000036169	Sostdc1	81.0196	-1.06316	0.166035	-6.40327	1.52086e-10	1.09503e-09	110.895	72.2734	92.6285	37.6947	91.8077	54.1991	135.301	41.9205	114.881	28.4519	132.101	60.0811
ENSMUSG00000050963	Kcns2	795.967	-1.06268	0.0606893	-17.5102	1.19853e-68	1.00746e-66	1112.34	524.211	1024.59	529.611	1043.27	536.571	1037.31	570.314	1065.26	455.23	1198.42	454.485
ENSMUSG00000019235	Rps6kl1	1391.27	-1.06255	0.0395149	-26.8898	2.88813e-159	2.14815e-156	1933.87	840.75	1935.75	894.307	1873.71	915.965	1761.68	883.255	1871.51	969.472	1926.4	888.62
ENSMUSG00000097301	AW121686	19.7255	-1.06241	0.215981	-4.91899	8.69919e-07	4.36649e-06	23.7632	3.65941	23.6297	12.2508	31.2981	11.9238	37.7371	9.74896	25.0649	12.6453	28.5111	16.4739
ENSMUSG00000040136	Abcc8	1200.21	-1.05483	0.0437719	-24.0984	2.59764e-128	9.80911e-126	1575.16	711.756	1555.78	760.491	1704.7	770.712	1560.11	794.54	1719.04	807.191	1623.23	819.817
ENSMUSG00000035576	L3mbtl1	387.282	-1.05212	0.0854242	-12.3164	7.39244e-35	2.00716e-33	539.763	187.545	465.033	229.938	504.942	274.248	546.727	269.071	582.759	280.304	515.101	251.953
ENSMUSG00000029576	Radil	382.632	-1.05185	0.066848	-15.735	8.70305e-56	4.96782e-54	534.105	216.82	486.772	237.477	505.986	252.568	492.423	271.996	582.759	256.067	507.498	247.108
ENSMUSG00000044014	Npy5r	158.7	-1.05008	0.0965483	-10.8762	1.49674e-27	2.92497e-26	211.605	116.186	223.065	100.833	222.216	100.81	182.242	111.138	241.25	96.9472	215.734	82.3693
ENSMUSG00000016386	Mpped2	843.722	-1.04834	0.0508724	-20.6072	2.36477e-94	4.11654e-92	1149.68	576.358	1221.18	557.882	1088.13	546.327	1087.01	544.967	1065.26	504.758	1229.78	553.328
ENSMUSG00000040373	Cacng5	557.358	-1.04543	0.0932592	-11.2099	3.64574e-29	7.70092e-28	678.947	360.452	710.782	432.547	660.389	372.89	870.714	312.941	805.211	281.358	815.418	386.651
ENSMUSG00000031409	Tceal6	659.333	-1.0435	0.0654499	-15.9435	3.1637e-57	1.88478e-55	893.947	379.664	876.19	394.852	868	463.945	950.79	461.126	976.488	451.015	780.254	415.723
ENSMUSG00000085151	1110018N20Rik	108.004	-1.04342	0.113405	-9.20082	3.55213e-20	4.83566e-19	164.079	63.1249	157.847	71.62	169.01	65.039	144.505	76.0419	128.458	71.6566	119.747	64.9264
ENSMUSG00000089762	Ier5l	193.043	-1.0365	0.145623	-7.11774	1.09715e-12	9.27326e-12	204.816	82.3368	257.091	121.565	340.106	107.314	239.308	151.109	244.383	166.496	304.118	97.8741
ENSMUSG00000045968	5830403L16Rik	56.5984	-1.03318	0.141552	-7.29895	2.90012e-13	2.54317e-12	90.5263	35.6793	81.2863	39.5795	62.5962	29.2675	71.7925	40.9456	87.7272	32.667	72.2281	34.8858
ENSMUSG00000036067	Slc2a6	937.372	-1.0307	0.0483194	-21.3309	5.86715e-101	1.22042e-98	1348.84	552.572	1192.83	596.519	1221.67	595.106	1286.74	651.23	1284.58	636.479	1232.63	649.264
ENSMUSG00000018634	Crhr1	267.035	-1.02957	0.078593	-13.1001	3.28879e-39	1.05245e-37	368.895	159.185	352.556	148.894	333.846	175.605	355.281	193.029	389.551	206.54	361.141	159.893
ENSMUSG00000032348	Gsta4	785.247	-1.0289	0.0576327	-17.8527	2.75171e-71	2.45602e-69	1097.63	509.573	1017.97	490.031	984.846	525.732	1030.87	580.063	1186.41	476.306	1025.45	498.092
ENSMUSG00000024926	Kat5	761.786	-1.02803	0.0628023	-16.3693	3.16818e-60	2.05179e-58	1017.29	527.871	1036.87	394.852	1053.7	548.495	971.96	507.921	1075.7	519.51	997.889	489.371
ENSMUSG00000053693	Mast1	1698.37	-1.0272	0.0645839	-15.9049	5.85989e-57	3.44919e-55	2250.71	918.513	2185.28	1037.55	2281.63	1101.33	2201.64	1283.94	2435.47	1229.75	2365.47	1089.21
ENSMUSG00000087466	A330041J22Rik	36.005	-1.02483	0.167599	-6.1148	9.6678e-10	6.47642e-09	41.8684	22.8713	43.4787	27.3287	45.9038	22.7636	54.3046	22.4226	50.1298	17.9142	62.7244	20.3501
ENSMUSG00000045180	Shroom2	2767.33	-1.02133	0.0411234	-24.8358	3.68325e-136	1.55872e-133	3917.53	1735.48	3837.47	1735.84	3508.51	2015.12	3586.86	1840.6	3798.38	1780.88	3628.51	1822.78
ENSMUSG00000091864	Gm17102	60.6435	-1.01998	0.144865	-7.04095	1.90936e-12	1.58758e-11	102.974	39.3387	85.067	35.81	82.4183	39.0234	75.4742	53.6193	75.1948	33.7208	76.98	28.1025
ENSMUSG00000063160	Numbl	4423.05	-1.01804	0.049865	-20.4159	1.20811e-92	2.00359e-90	5992.84	2536.89	5981.16	2876.11	6119.82	3130.54	5278.59	2932.49	6169.1	2931.6	6064.31	3063.17
ENSMUSG00000107877	NA	371.862	-1.01652	0.0730249	-13.9203	4.77202e-44	1.86215e-42	529.579	237.862	440.458	229.938	485.12	276.416	521.876	249.573	563.961	234.992	459.029	233.541
ENSMUSG00000025348	Itga7	1341.07	-1.01618	0.0664665	-15.2886	9.1139e-53	4.61238e-51	1725.66	923.087	2009.47	1012.1	1805.9	836.835	1636.5	893.979	1652.2	809.298	1981.52	806.25
ENSMUSG00000047428	Dlk2	449.679	-1.01367	0.0717071	-14.1362	2.27072e-45	9.15186e-44	602	245.181	534.032	335.483	617.615	298.095	637.849	281.745	632.889	326.67	599.684	284.901
ENSMUSG00000043999	Gpr75	237.745	-1.01155	0.0760204	-13.3063	2.12752e-40	7.13387e-39	325.895	145.462	293.009	149.837	321.327	157.177	299.135	173.531	321.667	161.227	355.438	149.234
ENSMUSG00000004748	Mtfp1	1191.48	-1.01037	0.0659386	-15.3229	5.37873e-53	2.76773e-51	1739.24	719.075	1338.39	716.2	1545.08	820.575	1561.95	802.339	1773.34	801.922	1632.74	846.95
ENSMUSG00000049872	Fam26e	231.984	-1.00753	0.0919759	-10.9543	6.33592e-28	1.2623e-26	359.842	151.866	271.269	124.393	284.812	157.177	313.862	176.456	296.602	147.528	346.885	153.11
ENSMUSG00000022342	Kcnv1	1039.39	-1.00715	0.0874336	-11.519	1.05824e-30	2.39839e-29	1594.39	819.709	1321.37	700.18	1311.39	603.778	1270.17	684.377	1342.02	530.048	1549.1	746.169
ENSMUSG00000032657	Fam189b	1164.15	-1.00224	0.0550175	-18.2168	3.79548e-74	3.56935e-72	1506.13	647.716	1460.32	772.742	1544.04	810.819	1539.86	807.214	1654.28	830.374	1634.64	761.674
ENSMUSG00000047013	Fbxo41	3664.14	-1.00118	0.0467022	-21.4375	5.96912e-102	1.33193e-99	4834.1	2127.95	4539.74	2483.14	5125.58	2443.3	4695.05	2494.76	5220.81	2572.26	4959.03	2473.99
ENSMUSG00000027966	Col11a1	1843.46	-1.00107	0.0777029	-12.8833	5.59175e-38	1.71992e-36	2775.76	1383.26	2741.05	1350.41	2333.79	1334.38	2332.34	1049.96	2279.86	1129.65	2367.37	1043.67
ENSMUSG00000025735	Rhbdl1	45.0685	-1.00088	0.154994	-6.45755	1.0641e-10	7.74337e-10	53.1842	28.3605	51.9854	30.1558	55.2933	23.8476	60.7475	30.2218	74.1504	31.6132	74.1289	27.1334
ENSMUSG00000036123	Slc9a3	25.8356	-0.999582	0.201053	-4.97173	6.63565e-07	3.37838e-06	39.6053	9.14854	22.6845	14.1355	34.4279	14.0918	34.9758	22.4226	37.5974	17.9142	47.5185	15.5048
ENSMUSG00000023046	Igfbp6	68.9636	-0.996995	0.132038	-7.55081	4.32565e-14	4.01562e-13	72.421	47.5724	97.3545	42.4066	101.197	44.4433	80.0762	47.7699	109.659	43.2047	99.7889	41.6692
ENSMUSG00000035849	Krt222	1045.94	-0.99646	0.0610595	-16.3195	7.17349e-60	4.59721e-58	1445.03	632.164	1473.55	632.329	1268.62	766.376	1466.22	792.59	1385.88	682.845	1345.72	659.924
ENSMUSG00000022489	Pde1b	2186.82	-0.992935	0.0506625	-19.599	1.57609e-85	2.17332e-83	2790.47	1481.15	2649.37	1546.43	2973.32	1403.76	2776.9	1494.51	3051.65	1356.21	3264.52	1453.58
ENSMUSG00000090873	Gm17112	46.4765	-0.990686	0.157971	-6.2713	3.58043e-10	2.4938e-09	69.0263	21.9565	62.3825	27.3287	80.3317	30.3515	58.9067	31.1967	60.5736	28.4519	49.4192	37.793
ENSMUSG00000028838	Extl1	2397.42	-0.984999	0.0517856	-19.0207	1.14854e-80	1.34885e-78	3254.42	1379.6	3194.74	1531.35	3102.68	1731.12	3007.92	1632.95	3439.12	1610.17	3155.23	1729.76
ENSMUSG00000109715	NA	127.087	-0.984345	0.113924	-8.64039	5.60233e-18	6.74396e-17	159.553	67.6992	183.367	69.7352	156.49	81.2987	161.073	97.4896	170.233	109.592	192.925	75.586
ENSMUSG00000021066	Atl1	3241.16	-0.983402	0.0398652	-24.6682	2.34854e-134	9.77034e-132	4636.08	2110.57	4259.02	2044	4174.12	2215.66	4216.43	2397.27	4348.76	2158.13	4230.1	2103.81
ENSMUSG00000021662	Arhgef28	2643.94	-0.982798	0.0566559	-17.3468	2.08578e-67	1.69521e-65	3695.74	1626.61	3344.08	1638.78	3354.11	1924.07	3427.63	1881.55	3720.05	1573.28	3582.9	1958.45
ENSMUSG00000043614	Vps37d	405.518	-0.977764	0.0760615	-12.8549	8.07073e-38	2.46082e-36	517.131	211.331	504.731	261.978	549.803	299.179	528.319	297.343	579.626	299.272	561.669	255.829
ENSMUSG00000103486	NA	19.4378	-0.976762	0.207584	-4.70538	2.53395e-06	1.19861e-05	22.6316	9.14854	27.4105	7.53894	21.9087	16.2597	33.135	14.6234	25.0649	11.5915	32.3126	11.6286
ENSMUSG00000029419	Gm996	126.975	-0.976418	0.101863	-9.58561	9.19112e-22	1.35965e-20	162.947	79.5923	151.23	86.6979	160.663	87.8026	160.152	92.6151	200.519	73.7642	184.372	83.3384
ENSMUSG00000015143	Actn1	2370.72	-0.976012	0.0356555	-27.3734	5.6895e-165	4.65496e-162	3235.18	1472.91	3014.21	1604.85	3124.59	1692.1	3083.4	1631.98	3296.04	1564.85	3125.77	1602.81
ENSMUSG00000104833	NA	18.7755	-0.975963	0.227893	-4.28255	1.84763e-05	7.79346e-05	29.421	2.74456	31.1912	13.1932	28.1683	15.1758	32.2146	13.6485	25.0649	10.5377	14.2556	9.69051
ENSMUSG00000026458	Ppfia4	3378.55	-0.973933	0.0439205	-22.1749	6.003e-109	1.55099e-106	4383.74	2050.19	4364.88	2220.22	4453.72	2216.74	4432.73	2398.24	4705.94	2535.38	4564.63	2216.22
ENSMUSG00000042155	Klhl23	1731.94	-0.973362	0.0406472	-23.9466	1.00219e-126	3.72707e-124	2465.71	1162.78	2253.33	1140.27	2100.1	1234.66	2314.85	1190.35	2299.71	1120.16	2355.02	1146.39
ENSMUSG00000024247	Pkdcc	233.663	-0.971086	0.0748154	-12.9798	1.5936e-38	5.00831e-37	289.684	139.058	295.844	157.375	328.63	155.01	317.544	180.356	323.755	152.797	309.821	154.079
ENSMUSG00000087675	Gm11762	16.1776	-0.970452	0.227979	-4.25677	2.07406e-05	8.69476e-05	21.5	4.57427	28.3557	5.65421	28.1683	10.8398	16.5675	9.74896	27.1537	14.7528	16.1563	10.6596
ENSMUSG00000100980	RP23-5H15.1	29.6897	-0.969505	0.192425	-5.03836	4.69542e-07	2.42273e-06	49.7895	20.1268	45.3691	16.9626	38.601	9.75584	31.2942	26.3222	36.553	24.2368	44.6674	12.5977
ENSMUSG00000063446	E130309F12Rik	140.244	-0.965892	0.10018	-9.6416	5.33496e-22	7.99429e-21	212.737	104.293	175.805	98.0063	191.962	75.8788	164.755	103.339	199.475	81.1406	180.57	94.967
ENSMUSG00000079428	Tceal7	12.2012	-0.965352	0.239758	-4.02637	5.6645e-05	0.000223673	15.8421	2.74456	22.6845	6.59658	12.5192	8.67186	21.1696	8.77406	10.4437	7.37642	22.8089	6.78336
ENSMUSG00000054034	Tceal5	993.451	-0.965219	0.0564065	-17.1118	1.21134e-65	9.40898e-64	1323.95	580.932	1361.07	674.736	1294.7	762.04	1341.05	698.025	1319.04	703.921	1261.14	600.811
ENSMUSG00000109882	NA	9.88095	-0.964645	0.243835	-3.95613	7.61724e-05	0.000295737	12.4474	8.23368	12.2875	7.53894	15.649	4.33593	15.6471	5.84937	13.5768	1.05377	17.1067	4.84525
ENSMUSG00000087095	Emx2os	262.555	-0.963869	0.0824452	-11.691	1.41644e-31	3.33652e-30	384.737	204.012	319.474	179.992	345.322	158.261	313.862	180.356	340.465	160.174	393.453	170.553
ENSMUSG00000050357	Rltpr	803.142	-0.962839	0.0471657	-20.414	1.25665e-92	2.0701e-90	1016.16	508.659	1066.17	558.824	1109	579.931	1004.17	523.519	1093.46	572.199	1090.07	515.535
ENSMUSG00000019850	Tnfaip3	219.971	-0.962594	0.0813565	-11.8318	2.67329e-32	6.52895e-31	313.447	139.058	258.037	130.989	293.159	144.17	286.25	158.908	302.868	173.873	300.317	138.574
ENSMUSG00000065883	Gm22865	7.81457	-0.962155	0.254087	-3.78672	0.000152648	0.000566915	12.4474	4.57427	13.2326	5.65421	8.34615	4.33593	6.44292	3.89958	14.6212	2.10755	15.2059	2.90715
ENSMUSG00000041710	Trpc5	807.482	-0.962057	0.0637961	-15.0802	2.187e-51	1.06932e-49	1183.63	484.872	1070.9	505.109	982.76	622.206	985.766	567.389	1095.55	518.457	1105.28	567.864
ENSMUSG00000022783	Spag6	115.556	-0.961208	0.106312	-9.04138	1.547e-19	2.02513e-18	161.816	89.6557	156.901	72.5623	127.279	63.955	155.55	79.9414	150.39	80.0868	173.918	74.6169
ENSMUSG00000050164	Mchr1	659.938	-0.960144	0.0553568	-17.3446	2.16498e-67	1.74801e-65	835.105	414.429	917.779	457.049	890.952	447.685	777.752	456.251	912.781	478.413	908.554	422.506
ENSMUSG00000037035	Inhbb	246.339	-0.959309	0.0789838	-12.1456	6.05059e-34	1.5816e-32	348.526	179.311	277.886	151.721	326.543	186.445	329.509	156.958	348.82	154.905	331.679	163.77
ENSMUSG00000021852	Slc35f4	307.756	-0.957696	0.0705194	-13.5806	5.21956e-42	1.85942e-40	415.289	200.353	437.623	178.108	398.529	218.964	398.54	243.724	389.551	200.217	407.709	204.47
ENSMUSG00000024598	Fbn2	345.679	-0.956844	0.0859141	-11.1372	8.26619e-29	1.71363e-27	405.105	198.523	463.143	242.189	526.851	253.652	398.54	233	530.541	228.669	430.518	237.417
ENSMUSG00000028307	Aldob	70.9758	-0.955033	0.124071	-7.69748	1.38771e-14	1.34047e-13	92.7894	42.9981	92.6285	49.0031	82.4183	50.9472	98.4846	47.7699	91.9047	42.151	111.193	49.4216
ENSMUSG00000047897	Ripply2	64.0276	-0.951088	0.130583	-7.28342	3.25467e-13	2.84595e-12	80.3421	43.913	89.793	50.8879	94.9375	34.6874	75.4742	38.9958	92.9491	40.0434	81.7318	44.5763
ENSMUSG00000050071	Bex1	342.217	-0.948228	0.0661589	-14.3326	1.36941e-46	5.74568e-45	449.237	200.353	453.691	230.88	432.957	249.316	425.232	249.573	469.967	245.529	481.838	218.036
ENSMUSG00000064023	Klk8	434.773	-0.945571	0.0664598	-14.2277	6.16618e-46	2.52669e-44	625.763	288.179	584.127	282.71	580.058	297.011	514.513	308.067	620.357	322.455	522.704	271.334
ENSMUSG00000073433	Arhgdig	830.491	-0.945515	0.0726368	-13.017	9.79058e-39	3.09678e-37	1122.53	474.809	1113.43	531.496	1072.48	561.503	1105.42	599.561	1077.79	708.136	1094.83	503.906
ENSMUSG00000054383	Pnma1	73.5074	-0.944262	0.127371	-7.41349	1.23018e-13	1.10888e-12	106.368	44.8278	92.6285	43.3489	82.4183	39.0234	110.45	50.6946	100.26	57.9576	96.9377	57.174
ENSMUSG00000107585	NA	1758.22	-0.943955	0.0568674	-16.5992	7.06113e-62	4.92373e-60	2483.82	1079.53	2415.9	1207.17	2331.71	1402.67	2264.22	1237.14	2232.87	1095.92	2189.65	1158.02
[truncated: 2,745 more rows]

## Sheet: Up in KO padj 0.05 fc 1.2
	gene.name	baseMean	log2FoldChange	lfcSE	stat	pvalue	padj	1155_C1	1156_K1	1157_C2	1158_K2	1159_C3	1164_K3	1165_C4	1171_K4	1173_C5	1179_K5	1181_C6	1182_K6
[truncated: 3,502 more rows]

[truncated: 6 more sheets: Down in KO padj 0.1 fc 1.2, Up in KO padj 0.1 fc 1.2, Down in KO padj 0.05 FC 1.5, Up in KO padj 0.05 FC 1.5, Down in KO padj 0.05 FC 2, Up in KO padj 0.05 FC 2]
