# Supplementary material for: TIP60/KAT5 is required for neuronal viability in hippocampal CA1
Source: Sci Rep. 2019 Nov 7;9:16173. doi: 10.1038/s41598-019-50927-1 (PMC6838100; doi:10.1038/s41598-019-50927-1)
Supplement: Supplementary file 3 — Supplementary Table S2 [file 41598_2019_50927_MOESM3_ESM.xlsx]

## Sheet: TF_Downregulated_Genes
Category	MOTIF_AND_ID	TF_NAME	p-value	q-value FDR B&H	Hit Count in Query List	Hit Count in Genome	Hit in Query List
Transcription Factor Binding Site	GGGTGGRR_V$PAX4_03	PAX4	3.085e-16	1.891e-13	243	1068	DPF1,MAP1A,ASIC2,MAPT,ACR,ADAM11,ADD1,ADD3,SLC12A5,MGAT3,SCAMP5,PIP5K1B,MLLT6,AKT1,NLGN2,SPOP,MNT,MPP2,MAP4K3,ANXA7,CPNE5,MBD3,ARF5,SCARF1,SPTBN4,MTHFR,ATP1A3,HYAL2,MXI1,ATP5F1B,B4GALT2,MYO1C,FXYD7,NBL1,RCOR2,BMPR2,SQSTM1,CACNA1G,CAPN5,CA11,CACNA1A,CACNA1E,CACNB1,RPS6KA4,SPAG9,OPRL1,CCND2,USP2,ZNF827,KCNK10,ARHGEF2,CPNE8,MSC,CRLF1,PDGFB,NUMBL,TSPOAP1,ZDHHC8,PHF1,NLGN3,PHKG2,LRFN4,RRAGD,PLEC,ELOVL…
Transcription Factor Binding Site	CTGCAGY_UNKNOWN	UNKNOWN	4.189e-13	1.284e-10	150	607	MAP1A,MAPT,DACT2,ADAM11,LRP1B,SLITRK1,ADD3,SLC12A5,AP2A1,KLHL13,PIP5K1B,NLGN2,KIF17,DOC2A,ANK3,AR,ATP1A3,BCL9L,NAP1L2,NBL1,RCOR2,NEFL,HERC1,CA7,CACNB3,SPAG9,OMG,SHISA7,PDGFB,PGF,NLGN3,PNMA3,MAGED1,EPB41L4B,IFFO1,BAG4,PPP2R2B,PPP2R5B,PHACTR3,CLSTN3,SNPH,KMT2B,PSD,PCDHB5,SYTL2,SPOCK2,HCFC1R1,DMD,DNM1,RAB3A,CD99L2,CALN1,DNMT3A,DPYSL2,DPYSL3,RARA,DSCAM,DUSP3,DUSP8,SH2D3C,AGO1,GPR61,MBNL2,EGR3,ELAVL4,…
Transcription Factor Binding Site	CAGGTG_V$E12_Q6	E12	1.051e-11	2.147e-09	371	1956	MAP1A,ACADSB,ASIC2,MAPT,MATK,MAZ,SLC24A3,ADAM11,ACVR2B,ARID1A,ADCY8,ADD3,SLC12A5,MFAP2,GRK2,XPO5,GPR158,SCAMP5,CASKIN1,KLHL13,KIAA1324,OSBPL10,PIP5K1B,MLLT6,C1QTNF4,ALDOA,MMP16,RASAL1,NCK2,DOC2B,DOC2A,AMPD2,ANGPT1,HIPK4,ANK3,SLC25A5,MAP4K3,ZBTB4,DGKD,TRIM23,MADD,ARRB2,CNOT6L,MTHFR,MDGA1,ATP2B3,HYAL2,BCL9L,MYH10,DDIT4L,NBL1,BCL9,RCOR2,BMP6,NEUROD1,SQSTM1,JAZF1,CACNA1H,CACNA1G,SPINDOC,NOS1,CA7,CACN…
Transcription Factor Binding Site	CTTTGT_V$LEF1_Q2	LEF1	1.085e-10	1.559e-08	301	1547	DPF1,MAPT,NCKAP5,ACVR2B,ARID1A,CSMD3,SNN,SLITRK1,ADD3,ADORA1,MET,MFAP2,ADSS,MLLT6,C1QTNF4,SPOP,MMP16,BBOX1,RECK,RASAL1,MPP2,CUL1,ANGPT1,LRCH2,ANK3,ZBTB4,NIPSNAP1,AMER3,TMEFF1,PTOV1,ARRB2,ATP1A3,RAP2C,HYAL2,MXI1,BCL9L,MYH10,ATRX,MYT1,NBL1,CCND1,BCL9,NDUFS2,RCOR2,BMPR2,NEUROD1,BNIP3,BOK,BRAF,CACNA1G,HERC1,SPINDOC,BTRC,CACNA1E,CACNA2D1,PTBP2,SPAG9,OMG,LDB2,ZNF827,SYNGR1,KCNK10,PALM,AP4M1,ARHGEF2,PCB…
Transcription Factor Binding Site	GGGAGGRR_V$MAZ_Q6	MAZ	1.271e-10	1.559e-08	347	1838	MAPT,ADAM11,MBD6,ARID1A,SLITRK1,MAP3K3,ADD3,SLC12A5,MEN1,MFAP2,MGAT3,APLNR,KIAA1324,OSBPL10,MLLT6,NLGN2,C1QTNF4,ALDOA,MNT,AMPD2,AMPH,HIPK4,MAP4K3,ZBTB4,PPFIA3,ADAM22,TMEFF1,SCARF1,SPTBN4,ARRB2,SLC25A12,CADPS,ZBTB10,ATP1A3,VAMP4,RAP2C,MXI1,BCL9L,ADAM15,MYT1,NAP1L2,CCND1,BCL9,HCN2,NDUFS2,RCOR2,BICD1,BMP1,BMPR2,NF1,SYNJ1,JAZF1,CACNA1G,NOS1,CA7,NPTX1,SPAG9,SYT7,CCND2,UNC119,USP2,KCNK10,PAK3,PBX2,KCNA…
Transcription Factor Binding Site	GCANCTGNY_V$MYOD_Q6	MYOD	3.229e-10	3.299e-08	161	721	MAP1A,ASIC2,SLC24A3,ADAM11,CSMD3,SLC12A5,GPR158,MLLT6,NLGN2,SPOP,RASAL1,DOC2B,DOC2A,MPP2,ANGPT1,SLC25A5,TRIM23,CADPS,ATP1A3,HYAL2,ATP5F1B,MYH10,MYT1,DDIT4L,BCL7A,BMP6,BMPR2,NEUROD1,CA7,SLC37A1,CACNB1,CACNB3,SHISA7,CCND2,UNC119,USP2,SLCO4C1,SYNGR1,NEURL1,PNMA1,CRLF1,PDGFB,NUMBL,PGM5,RAB33A,ARHGEF6,HJV,STRN3,MAGED1,NPEPPS,PPP1CA,RIN1,LRRN3,PPP2R5B,PPP3CA,PPP3CB,MORF4L2,PHACTR3,RBFOX1,SH3BGRL3,DAB2I…
Transcription Factor Binding Site	V$CACBINDINGPROTEIN_Q6	CACBINDINGPROTEIN	7.702e-10	6.745e-08	60	193	DPF1,MAP1A,ACR,MBD6,ADRA1D,MGAT3,PIP4K2B,MNT,MTHFR,MYH10,BCL7A,NDUFS2,RCOR2,CACNA1G,PDGFB,STRN3,PPP1CB,PHACTR3,PKIA,RTN4RL2,PYGO1,PSD,GDPD2,ARHGEF17,DCTN1,DMD,RAB6A,RFX1,EEF1G,EFNB3,CLMP,HNRNPR,RTN3,RTN2,LRFN5,HPCAL4,TRIM46,KAT5,DCTN2,RAB6B,KLF13,CHL1,JPH4,SIX4,RPRD2,YWHAQ,FBRS,AP4S1,THBS3,CBX6,ZNF436,TP53,USF2,KANSL1L,INPP4A,ADAMTS9,KCNN3,KIF3C,KPNB1,LRP1
Transcription Factor Binding Site	V$EGR_Q6	EGR	1.098e-09	8.412e-08	66	223	MAP1A,ADCY8,ADSS,MNT,AR,SLC25A12,UNC5C,HYAL2,NEFL,CACNA1A,CACNA1B,UBE2M,KIFC2,UNC119,KCNAB3,PDGFB,NUMBL,RAB26,ADAMTS3,TNIP2,PPP3CA,PPP3CB,MORF4L2,CYLD,PSD,MATR3,AK5,DIAPH1,HCFC1R1,RELB,AGO1,EFNB3,CELSR3,ABI2,RAPGEFL1,GPHN,SLC22A17,PIAS3,CXXC5,ZHX2,PACS1,PPARGC1B,SLC9A3,KLF13,KCNH5,SPTB,SIX4,PDE10A,JADE2,FBRS,SRCIN1,NCS1,KCNH3,TGFB1I1,RNF24,MGLL,KCNQ5,UBTF,OSBP2,VLDLR,YWHAG,CELF4,FSTL5,KCNB1,KPNB1…
Transcription Factor Binding Site	GGGYGTGNY_UNKNOWN	UNKNOWN	8.174e-09	5.568e-07	121	524	SLITRK1,ADCY8,ADSS,AKT1,MPP2,MAP4K3,MAGEE2,PTOV1,SLC25A12,ATP1A3,RAP2C,RCOR2,BMP6,BMPR2,MTMR3,CACNA1B,CAMLG,PAK3,PALM,AP4M1,CRLF1,PDLIM7,CHD4,B4GALT6,PHF1,PLEC,PLP2,SGTB,EPB41L4B,MBOAT7,NRG2,H6PD,CRMP1,RIN1,PPP3R1,MORF4L2,VGLL4,NUP93,RASL10B,ULK2,UTP14C,MYADM,CNNM2,PSD,SPOCK2,DBP,ARMCX2,FAM20B,HCFC1R1,CRYZL1,WDR1,NYAP1,DPYSL2,MBLAC2,RARG,SH2D3C,RALGPS2,ATL1,CALHM2,EFNA3,AGO1,ELAVL3,RAPGEFL1,HNRNP…
Transcription Factor Binding Site	RNGTGGGC_UNKNOWN	UNKNOWN	1.768e-08	1.083e-06	134	604	AANAT,MAN2A2,MAP1A,ASIC2,SLC24A3,MBD6,CSMD3,ADD3,SLC12A5,APLNR,PIP4K2B,ALDOA,MNT,DOC2B,MPP2,AMPD2,ZBTB4,PPFIA3,DLK2,MXI1,B4GALT2,CCND1,BCL9,RCOR2,BMP6,BMPR2,SYNJ1,CACNA1A,CACNB3,PTBP2,SYT7,CCND2,SYNGR3,NEURL1,PAK3,LRRFIP1,CPNE8,CEBPB,PDGFB,KCNB2,REPIN1,PGF,KCTD15,PLP2,ADAMTS3,NRG2,CRHR1,PPL,EGFL6,PPP2R2B,PPP2R2C,PPP3CB,SOCS5,KLK13,PRPS2,JADE3,CYP11A1,DBP,ARMCX2,ARHGEF17,DCTN1,PTPRE,PARD6A,NECTIN1…
Transcription Factor Binding Site	V$EGR1_01	EGR1	3.108e-08	1.732e-06	58	201	MAN2A2,CSMD3,ADSS,MNT,CNOT6L,HYAL2,CACNA1A,CACNA1E,ZNF827,KCNAB3,PDGFB,NUMBL,KCNB2,SLC25A23,RAB26,CNN2,MORF4L2,SOCS5,PRKACA,MATR3,DDX5,HCFC1R1,RALGPS2,RELB,EGR3,RAPGEFL1,EPHB1,GPHN,KLF3,ZFPM1,SLC22A17,LRFN5,SCN8A,ZNHIT1,CLSTN1,BAHD1,FAM214B,PPARGC1B,KCNH5,SOX12,SPTB,SARM1,SREBF2,KAT2A,SSTR3,SLC9A7,PJA1,GNB2,SRCIN1,RNF24,MGLL,KCNQ5,UBTF,PORCN,XK,KCNB1,KCNS2,RASGEF1A
Transcription Factor Binding Site	CAGCTG_V$AP4_Q5	AP4	3.802e-07	1.942e-05	226	1192	MAP1A,ASIC2,SLC24A3,NCKAP5,ARID1A,CSMD3,SNN,ADCY8,MAP3K3,GRK2,SCAMP5,CASKIN1,OSBPL10,ZNF398,AKT1,SPOP,DOC2A,AMPH,ANGPT1,CADPS,PTCH2,ATP2B3,HYAL2,MXI1,BCL9L,MYO1C,MYT1,DDIT4L,BCL7A,RCOR2,BMP1,BMP6,BMPR2,BNIP3,CACNA1H,CACNA1G,NANOS1,CA11,CACNB1,NTF3,KSR2,OMG,CCND2,UNC119,NEURL1,PAK3,ARHGEF2,CDC25B,ARHGAP33,LGI1,CDO1,PNMA1,PDGFB,NUMBL,CHD4,WNT4,PGF,PHF1,NLGN3,RAB33A,RRAGD,PLEC,HCFC2,RAB26,ARHGEF6,PC…
Transcription Factor Binding Site	V$LMO2COM_01	LMO2COM	1.358e-06	6.403e-05	54	202	MAPT,MAZ,ADCY8,MAP3K3,KIAA1324,MLLT6,HIPK4,TRIM23,MDGA1,ATP2B3,BCL9L,CA7,SHISA7,CCND2,NEURL1,PDGFB,NUMBL,B4GALT6,PLEC,NPEPPS,NRG2,CREBBP,RIN1,PRKCZ,MYADM,CLSTN3,CNNM2,KEAP1,DCTN1,PARD6A,DNMT3A,RARG,SH2D3C,KCNIP2,CHD6,GNG13,KMT2E,TNFRSF21,PIM2,STMN2,PCDHA10,PCDHA6,PCDHA1,PSIP1,WNT9A,ITGA7,KCNB1,WNT3A,TRIM8,KCNN3,CAMK1D,ADAM12,FOSL1,LMO1
Transcription Factor Binding Site	TGACCTY_V$ERR1_Q2	ERR1	5.234e-06	0.0002292	162	834	MAP1A,ACAT1,ACR,NCKAP5,COMTD1,MBD6,CSMD3,SLITRK1,SLC24A4,SCAMP5,HIST1H4C,MLLT6,ALDOA,MNT,MPP2,AMPH,ANGPT1,CDC42BPA,ANK3,SLC25A5,MAP4K3,NIPSNAP1,MADD,TMEFF1,DLK2,ATP1A3,ATP5F1B,ADAM15,DDIT4L,NDUFA5,BCL9,RCOR2,BNIP3,BRAF,NAE1,DIRAS1,NTF3,SPAG9,SHISA7,USP2,SYNGR3,SYNGR1,NEURL1,CEBPB,USP25,WNT4,PFN1,CDK14,PGF,PGK1,AP2M1,LRFN4,ZFYVE9,CLCN2,RRAGD,PLEC,SLC25A27,IFFO1,COX8A,PPP1CB,PITPNM1,PHACTR3,RBFOX1,…
Transcription Factor Binding Site	V$NGFIC_01	NGFIC	7.221e-06	0.0002766	51	197	MAN2A2,ACTN1,ADSS,MNT,SLC25A5,MADD,CNOT6L,HYAL2,BMPR2,CA11,CACNA1A,CACNA1E,ZNF827,PDGFB,MATR3,DIAPH1,RALGPS2,REL,RELB,ATL1,NUDT11,EGR3,ELAVL3,HNRNPR,KLF3,ZFPM1,KCNIP2,SLC22A17,LRFN5,ZNHIT1,FKBP2,ZHX2,CLSTN1,BAHD1,FAM214B,GABRB1,SPTB,SREBF2,LRRC4,PJA1,GNL1,JADE2,SRCIN1,KCNH3,PIK3IP1,KCNQ5,UBTF,XK,KCNB1,KCNS2,RASGEF1A
Transcription Factor Binding Site	V$MZF1_01	MZF1	7.221e-06	0.0002766	51	197	ARID1A,ADD3,MGAT3,PIP4K2B,NLGN2,SPTBN4,MXI1,RCOR2,NF1,SYNGR1,PBX2,CPNE8,WNT4,PGF,PITPNM1,PPP2R2B,PPP2R2C,ZDHHC14,AGO1,HNRNPR,RTN3,KLF3,RTN2,HPCAL4,TRIM46,ZHX2,FUT8,GABBR1,SPTB,SKIDA1,KIAA1841,MAP1LC3A,SIX4,KMT2E,RAB30,RPRD2,CNTN2,RAB35,JADE2,FBRS,SRCIN1,GRM7,GSK3B,THBS3,CBX6,FBXL20,MGLL,KCNN3,KIF3C,PCBP4,LRP1
Transcription Factor Binding Site	YGCGYRCGC_UNKNOWN	UNKNOWN	9.47e-06	0.0003342	59	241	MAPT,MAZ,SLC12A5,XPO5,SLC25A11,MMP16,MNT,ARRB2,SLC25A12,BCL9,NEUROD1,MTMR3,RILPL1,NEURL1,PENK,CHD4,RAB33A,PAQR4,P4HTM,RBFOX1,ULK2,PSD,DIAPH1,RAB6A,ZDHHC14,RGS7,RNFT1,CTDSPL,HNRNPR,LRFN5,PRKAG2,ZNHIT1,NAGK,PPARGC1B,KLF13,FUT8,KDM1A,GABRA4,PDS5B,SOX12,JPH4,HIC2,RPRD2,PIM2,GTF2I,NR2C2,STX12,UBTF,DNAJA1,ID3,KANSL1L,INHBB,TRIM8,KCNS2,GOPC,SLITRK4,DLL1,ADAM12,PACRG
Transcription Factor Binding Site	V$E47_02	E47	9.813e-06	0.0003342	51	199	ASIC2,KLHL13,MLLT6,MMP16,DOC2B,AMPH,TRIM23,BCL9,SHISA7,CDH7,PNMA1,NUMBL,CDK14,RAB33A,PLEC,STRN3,PPP2R2B,LRRN3,RBFOX1,RASL10B,SYTL2,DGKA,ARMCX2,PARD6A,DMD,DSCAM,RWDD2A,RAPGEFL1,EPHB6,NR2F6,FGF13,CHD6,MYO18A,BTBD3,FUT8,SOX12,KMT2E,FGD4,SLC9A7,PCDHA10,PCDHA6,PCDHA1,CTDNEP1,AP4S1,THRA,BAZ2A,TPI1,CELF4,ADAM12,LMO2,JPH3
Transcription Factor Binding Site	V$E4BP4_01	E4BP4	1.311e-05	0.000423	46	175	TMEM215,LRP1B,PIP4K2B,MPP2,UNC5C,CDKL1,NPTX1,USP2,PCK2,PNMA1,PGK1,ELOVL6,CSNK1E,PRKAA2,VGLL4,PRKG1,RASL10B,DDX5,FBXO3,NECTIN1,ABHD8,DMD,ZDHHC14,ELAVL4,CALCRL,NIN,FGF14,SH3GL2,ZHX2,CLSTN1,FAIM2,RAI2,SREBF2,HIST3H2A,SYT11,SEL1L3,GPM6A,CLASP1,IL1RAPL1,UCHL1,WEE1,YWHAG,ZBTB14,INPP4A,PRDM8,JPH3
Transcription Factor Binding Site	V$AP4_Q6	AP4	1.538e-05	0.0004714	46	176	ARID1A,GRK2,SCAMP5,ZNF398,AMPH,CADPS,PTCH2,CACNA1G,NANOS1,KSR2,ARHGEF2,WNT4,PGF,PCYT1B,HJV,BICRA,PRKACA,RASL10B,CNNM2,SYTL2,SPOCK2,PABPC5,PTPRS,HS3ST4,RAB3A,RAB27A,RGS7,BSCL2,EPOR,RAMP2,CPEB3,KLF13,SOX12,SPTBN1,RAB30,GNG3,CBX6,CELF3,FNDC5,UBTF,WNT9A,ID3,PALM2,KCNMA1,RASGEF1A,LCK
Transcription Factor Binding Site	V$RFX1_02	RFX1	3.763e-05	0.001098	50	203	CSMD3,MET,CASKIN1,NLGN2,MPP2,ATP1A3,FXYD7,BRAF,NOS1,PLEC,LRRN3,PRKACA,CALY,MAPK11,PSD,CRYZL1,DMD,DUSP3,E2F3,ATL1,ELAVL3,DMTN,RPL17,GGNBP2,NCALD,KCNIP2,TUBB4A,HPCAL4,CXXC5,BTBD3,MAPRE3,PHTF1,CHL1,FGD4,EHD1,SYT5,PCSK1N,YWHAQ,GNB2,TSPYL4,GRM1,THBS3,MGAT4B,TRPS1,DNAJA1,NIM1K,TNKS1BP1,SH3GLB2,CCSER1,QTRT1
Transcription Factor Binding Site	V$P300_01	P300	4.107e-05	0.001144	48	193	CSMD3,SLITRK1,MLLT6,ADAM15,CA11,PTBP2,CHD4,WNT4,NLGN3,PIK3CD,FBXL19,PPP1CB,PPP3CA,PPP3CB,JADE3,DGKA,SEMA4C,HEBP1,DMD,DPYSL2,RARA,RARG,E2F3,EFNB3,EGR3,ELAVL4,EPHB1,GGNBP2,PRKAG2,SLC9A6,CXXC5,ZHX2,BAHD1,TRIM3,RGS14,SREBF2,SIX4,GJB2,SYN1,FBRS,GRM7,KCNH3,HMGCS1,PIK3IP1,WNT11,ZNF23,IRAK1,KCNN3
Transcription Factor Binding Site	V$E47_01	E47	4.318e-05	0.001151	50	204	MAP1A,MAZ,MAP3K3,KLHL13,SPOP,DGKD,ARRB2,BCL9L,DDIT4L,NBL1,CACNA1H,CA7,CACNB3,CCND2,NEURL1,PAK3,PDGFB,NUMBL,PLEC,RAB26,EPB41L4B,PPP2R2B,CYLD,CNNM2,DRP2,DSCAM,AGO1,ELAVL3,ELAVL4,EPHB2,EPHB6,KCNIP2,FLT3,ABLIM3,SOX12,KMT2E,VPS13A,TAZ,NSD1,CTDNEP1,CORO1A,THRA,PSIP1,CELF3,WNT9A,SH3GLB2,KCNB1,TRIM8,KCNMA1,CAMK1D
Transcription Factor Binding Site	V$ZF5_B	ZF5	8.172e-05	0.002087	48	198	MAZ,SLC12A5,ZNF398,B4GALT2,BCL7A,MTMR3,CA7,SYT7,ZNF827,NEURL1,KCNAB3,PDGFB,WNT4,NLGN3,EPB41L4B,NRG2,FBXL19,PPP3CA,PSD,KCTD4,DIAPH1,WDR1,NYAP1,MBLAC2,ELAVL3,RAPGEFL1,CPSF7,GPHN,NR2F6,H2AFY2,FGF13,NCOA2,ABLIM3,BAHD1,PPA2,FUT8,KDM1A,GABRA3,GAP43,SREBF2,PDE10A,SLC9A7,JADE2,SRCIN1,KCNH4,THRA,CBX6,PORCN
Transcription Factor Binding Site	V$MAZR_01	MAZR	0.0001082	0.002654	45	184	MAPT,MBD6,MLLT6,NLGN2,MBD3,MTHFR,ATF1,RAP2C,CACNB1,NPTX1,CHD4,FBXL19,P4HTM,SEMA4C,UBE2R2,DNMT3A,DUSP8,RFX1,RAPGEFL1,HNRNPR,EPHB2,UBE4B,RTN3,RTN2,SLC22A17,LRFN5,FGF14,FKBP2,NCOA2,SYT3,JPH4,SRF,EPB41L3,KMT2E,SEPT3,SULT2B1,SLC9A7,GNB2,FBRS,SRCIN1,IL1RAPL1,BAZ2A,TRPS1,UBA1,PCBP4
Transcription Factor Binding Site	GTGGGTGK_UNKNOWN	UNKNOWN	0.0001235	0.002911	54	234	ASIC2,MAPT,ADD3,SCAMP5,PIP4K2B,NCK2,DOC2A,LRCH2,MAP4K3,SLC25A12,ATP2B3,RCOR2,CACNA1A,PAK3,PDGFB,KCNB2,PGF,CLCN2,MAGED1,PPP2R2B,PPP3CA,CYLD,PHYHIP,SEMA4C,NECTIN1,ATL1,AGO1,EGR3,RNFT1,ZFPM1,BASP1,FGF10,ZHX2,BAHD1,FAM214B,SHANK2,SMARCA1,SPTB,EPB41L3,SSTR3,HES7,JADE2,THRA,FSTL1,GABARAP,STX12,KCNQ5,UCHL1,IGFBP6,CELF4,KCND1,PCBP4,KPNB1,LRP1
Transcription Factor Binding Site	V$MEIS1_01	MEIS1	0.0001618	0.003673	45	187	ACADSB,MAPT,MBD6,ADCY8,SLC25A12,MYT1,SPAG9,KCNAB3,AP2M1,COL11A1,NPEPPS,PPP2R2B,PPP3CA,RBFOX1,SPOCK2,ATL1,ELAVL4,EPHB2,GPHN,NCALD,TNFRSF19,FGF13,FKBP3,KAT5,CXXC5,ARMCX3,PPARGC1B,SSBP4,SKIDA1,ASH1L,SREBF2,ABCG4,USP32,SEMA4A,CKAP4,PIM2,THRA,PSIP1,H2AFZ,KCNQ5,FLRT3,HTR7,TNKS1BP1,LHX9,PCBP4
Transcription Factor Binding Site	V$SP3_Q3	SP3	0.0001746	0.003759	46	193	MAP1A,ACADSB,ADAM11,SLC12A5,MIB1,NLGN2,ZBTB4,BCL7A,CACNA1G,NPR2,USP2,PBX2,PLAG1,ADAMTS3,MORF4L2,CLSTN3,UBE2R2,NECTIN1,DNMT3A,ZDHHC14,EFNB3,RAB34,TCEAL9,EPHB1,GGNBP2,KCNIP2,CPEB3,FAM214B,MAPRE3,FUT8,SP3,CNTN2,JADE2,FBRS,GRM7,GSK3B,ADAMTS7,ZNF436,AGBL5,SAMD8,RNF112,IRS1,PRDM8,KCNJ11,RTN4,THAP11
Transcription Factor Binding Site	YGTCCTTGR_UNKNOWN	UNKNOWN	0.0001778	0.003759	24	80	ADAM11,MLLT6,ALDOA,SYT13,ATP5F1B,SYT7,KCNAB3,CRAT,SOCS5,PRKACA,SCN2B,CHD6,AAK1,SNTA1,GABRA3,SARM1,ANO4,GPI,THRA,BAZ2A,H2AFZ,HMGCS1,YWHAG,TNKS1BP1
Transcription Factor Binding Site	V$AP2_Q6_01	AP2	0.0002264	0.004626	48	206	ASIC2,ACVR2B,ARID1A,MIB1,PIP4K2B,MLLT6,UNC79,APLP1,MYH10,SYT7,KCNAB3,PDGFB,CHD4,PGF,PHF1,PAQR4,DBN1,NYAP1,DNMT3A,DTNB,RFX1,EFNB3,EGR3,RAPGEFL1,EPHB1,GGNBP2,LRFN5,NCOA2,CPEB3,CXXC5,TACC2,BAHD1,KLF13,SLC37A4,KCNH5,KMT2E,RAB35,GPR12,JADE2,RALYL,FBRS,TMEM25,HEY1,MGAT4B,UBTF,MTCH2,PORCN,KIF3C
Transcription Factor Binding Site	V$EGR2_01	EGR2	0.0002479	0.004894	39	158	MAN2A2,MAP1A,MAP3K3,MNT,DOC2A,DLK2,BMPR2,CA11,LGI1,PDGFB,KCNB2,PTGES,FBXL19,DIAPH1,DSCAM,RALGPS2,ATL1,EGR3,RAPGEFL1,EPHB1,KCNIP2,H2AFY2,ZHX2,BAHD1,FAM214B,RIMS1,SPTB,SARM1,SRF,SSTR3,GNL1,RALYL,SRCIN1,KCNH3,THRA,FBXL20,KCNQ5,XK,CELF4
Transcription Factor Binding Site	V$AP4_01	AP4	0.0002555	0.004894	48	207	DPF1,CSMD3,MAP3K3,GRK2,DOC2A,RAP2C,HYAL2,MTMR3,USP2,PFDN5,PLEC,MAPK8IP1,COL11A1,BICRA,RASL10B,GDPD2,SEMA4C,PTPRS,DMD,RARA,DUSP7,RIT2,CTDSPL,EPOR,SLC22A17,ATP8A1,CHD6,FKBP3,TRIM46,FLT3LG,MAPRE3,PPARGC1B,SMARCA1,SNCA,SKIDA1,SEPT3,SULT2B1,GRM7,GSK3B,BAZ2A,RUSC1,RGS8,CELF4,KIF3C,PCBP4,RASGEF1A,LMO1,LRP1
Transcription Factor Binding Site	V$AP4_Q6_01	AP4	0.0002878	0.005346	48	208	CSMD3,SPOP,CADPS,HYAL2,NANOS1,CCND2,NEURL1,ARHGEF2,PNMA1,PDGFB,NUMBL,HJV,RIN1,PPP3CA,PPP3CB,RBFOX1,KLK13,PSD,SYTL2,SPOCK2,DMD,RAB3A,DRP2,MBNL2,EPHB2,GGNBP2,TUBB4A,HOOK1,FGF13,TRIM46,MYO18A,RUFY1,BTBD3,KLF13,SMARCA1,SOX12,CNTN2,TAZ,PSIP1,CELF3,FNDC5,AGBL5,KCNQ5,YWHAZ,RGS8,TRIM8,PCBP4,RASGEF1A
Transcription Factor Binding Site	GTTRYCATRR_UNKNOWN	UNKNOWN	0.0003108	0.005604	33	128	CASKIN1,DOC2A,MPP2,ATP1A3,NOS1,SLC37A1,NLGN3,PITPNM1,CALY,PSD,NKX2-8,ABHD8,DUSP3,PNMA8A,KCNIP2,TUBB4A,HPCAL4,FAM214B,FAIM2,RAI2,PHTF1,CHL1,HSPH1,GDF1,FGD4,PCSK1N,YWHAQ,TSPYL4,PIM2,YWHAZ,NIM1K,CIPC,TNKS1BP1
Transcription Factor Binding Site	V$CACCCBINDINGFACTOR_Q6	CACCCBINDINGFACTOR	0.0003581	0.006272	50	221	MAPT,SLC12A5,PIP4K2B,MNT,MYO1C,RCOR2,SPAG9,KCNK10,KCNAB3,LGI1,CRLF1,USP25,CHD4,KCNB2,SLC25A23,SGTB,MORF4L2,KLK13,DCTN1,SEMA4C,UBE2R2,RARG,EFNA3,EPHA7,EPHB2,RTN2,FKBP2,ZHX2,RGS14,KLF13,JPH4,SKIDA1,SIX4,EPB41L3,LIN7B,ABCG4,RAB30,GNB2,FBRS,HES1,ID3,PORCN,CELF4,SH3GLB2,LHX9,STMN4,KCND1,NECTIN4,PCBP4,LRP1
Transcription Factor Binding Site	V$MYOD_01	MYOD	0.0003877	0.006602	47	205	CSMD3,MFAP2,KIAA1324,MLLT6,SPOP,DGKD,HYAL2,SPINDOC,CA7,OMG,SHISA7,ARHGEF2,CRLF1,PGF,RAB26,EPB41L4B,CALY,CNNM2,PSD,GDPD2,FIG4,CRYZL1,CALN1,RARA,DRP2,DSCAM,AGO1,ELAVL4,EPHB6,CHD6,AAK1,ABLIM3,SHANK2,FUT8,GABRA3,KCNH5,SOX12,GCK,TNFRSF21,TAZ,PIM2,GRIK5,PSIP1,H2AFZ,FNDC5,KCNB1,KCNN3
Transcription Factor Binding Site	V$MYOD_Q6	MYOD	0.000413	0.006842	46	200	ACADSB,ADAM11,SLC12A5,MLLT6,SPOP,DGKD,MDGA1,NBL1,BCL9,JAZF1,CA7,USP2,SYNGR1,PAK3,ARHGEF2,PDGFB,TECPR1,STRN3,NPEPPS,CRAT,RIN1,PHACTR3,PRKACA,SEMA4C,FIG4,DSCAM,GTDC1,AGO1,ELAVL3,ELAVL4,EMX1,PRKAG2,TRIM3,FUT8,KCNH5,SPTB,SREBF2,KMT2E,NKAIN2,TNFRSF21,AP4S1,H2AFZ,FNDC5,HTR7,RGS8,KCNN3
Transcription Factor Binding Site	V$HEB_Q6	HEB	0.0004281	0.006906	49	217	CSMD3,MEN1,ZNF398,CADPS,RCOR2,NANOS1,CACNB3,KSR2,CCND2,USP2,ARHGEF2,PDGFB,PGF,RIN1,MAPK4,KLK13,PSD,SYTL2,SPOCK2,RAB3A,RARA,RGS7,RAPGEFL1,RTN3,GREB1L,HOOK1,TRIM46,AAK1,MYO18A,RUFY1,KLF13,CNTN2,CTXN1,GPR1,FBRS,ADAMTS8,KCNH3,TGFB2,BAZ2A,CELF3,FBXL20,FNDC5,AGBL5,KCNQ5,UBTF,GPR62,TRIM8,L1CAM,RASGEF1A
Transcription Factor Binding Site	V$AP2REP_01	AP2REP	0.0004508	0.007085	35	141	MAPT,ARID1A,SCAMP5,ZBTB4,RAP2C,ATP2B2,BCL9L,MYO1C,DDIT4L,BMP1,NEFL,CA7,CACNB3,DYRK1B,WNT4,NLGN3,MORF4L2,KLK13,PARD6A,DNMT3A,ECH1,NUDT11,BSCL2,MRI1,ZHX2,SHANK2,PDE10A,GNB2,GNG3,UBE2E2,YWHAG,TNKS1BP1,IRAK1,PCBP4,LCAT
Transcription Factor Binding Site	V$HEN1_02	HEN1	0.0006498	0.009711	36	149	MAP1A,OSBPL10,DOC2B,AMPD2,HYAL2,BCL9L,ADAM15,MYT1,CAPN5,UNC119,PDGFB,CHD4,NLGN3,TECPR1,SPAG6,LRRN3,PRKACA,RASL10B,HS3ST4,RAB27A,SLC29A4,DUSP7,GGNBP2,SLC22A17,TRIM46,BAHD1,RIMS1,SEPT3,SULT2B1,STMN2,ABCB9,BAZ2A,CBX6,KLF8,FNDC5,KCNMA1
Transcription Factor Binding Site	V$ATF4_Q2	ATF4	0.0006537	0.009711	46	204	MAOA,SCAMP5,ALDOA,MPP2,ARG2,ATF1,NF1,BRAF,NPTX1,RPS6KA4,USP2,SYNGR3,PAK3,PENK,AP2M1,SULT4A1,PNMA3,UBQLN2,PPP2R5B,PDP1,PHACTR3,PKIA,CLSTN3,AHI1,PSD,DCTN1,RELB,MBNL2,FGF14,KAT5,ZHX2,BAHD1,SLC35F5,KLF13,SMARCA1,RAI1,SKIDA1,SREBF2,MAP1LC3A,GNL1,ADAP1,NFKBID,GSK3B,BAZ2A,PLSCR3,RASGEF1A
Transcription Factor Binding Site	V$E2A_Q2	E2A	0.0006653	0.009711	44	193	SPOP,AMPD2,DGKD,MDGA1,BCL7A,JAZF1,CA7,USP2,ARHGEF2,PDGFB,CHD4,NRG2,CRAT,PPP2R2B,PHACTR3,RTN4RL2,CYLD,AHI1,PSD,JADE3,DGKA,PABPC5,ARMCX2,DMD,DSCAM,ELAVL3,ELAVL4,GGNBP2,KCNIP2,SELPLG,CPEB3,KCNH5,NKAIN2,SEPT3,VPS13A,CNTN2,PSIP1,GUCY1B1,FNDC5,SH3GLB2,SLC30A3,PRDM8,KCNMA1,CAMK1D
Transcription Factor Binding Site	CACGTG_V$MYC_Q2	MYC	0.0006874	0.009732	145	805	ACVR2B,ADCY3,SNN,SLC12A5,ADSS,SLC24A4,XPO5,ARHGAP20,ALDOA,MNT,MPP3,AMPD2,ZBTB10,ATF1,HYAL2,B4GALT2,BCL9L,BCL9,RCOR2,BMP6,NEUROD1,BOK,NPTX1,CAMK4,USP2,DYRK1B,CEBPA,CEBPB,CHD4,PFN1,TCEAL1,LRFN4,CLCN2,KCTD15,PLAG1,COL2A1,SGTB,ADAMTS3,EPB41L4B,FBXL19,CRMP1,PPP2R2B,MORF4L2,SOCS5,RTN4RL2,PRPS2,NEURL2,CTIF,ARMCX2,DDX5,DIAPH1,DNMT3A,EVC2,RARG,DSCAM,DUSP7,SLC6A15,E2F3,RELB,NUDT11,CELSR3,EIF4A1,PNMA8A,ELAV…
Transcription Factor Binding Site	V$SP1_01	SP1	0.0006985	0.009732	45	199	ARID1A,PIP4K2B,MNT,TMEFF1,PTCH2,HYAL2,B4GALT2,BCL9L,MTMR3,PDLIM7,TCEAL1,MAGED1,FBXL19,TRPM4,MYADM,DACH1,DNMT3A,EPS15,GGNBP2,PIAS3,CHD6,NCOA2,NAGK,CAMKK1,CLSTN1,BAHD1,PACS1,SMARCA1,GALE,GAP43,SIX4,LRRC4,JADE2,FBRS,KLK8,RNF24,GABARAP,VLDLR,PORCN,KCND1,KCNMA1,ANKMY2,KPNB1,SLITRK4,LRP1
Transcription Factor Binding Site	V$MYB_Q5_01	MYB	0.0007307	0.009954	46	205	ASIC2,MBD6,ALDOA,SLC37A1,CACNB3,SPAG9,OMG,CCND2,PDE3B,PNMA1,CEBPB,CDK14,ARHGEF6,ADAMTS3,RIN1,PPP2R5B,PRKACA,SPOCK2,MDGA2,HEBP1,DMD,RARG,DSCAM,RFX3,ELAVL4,BSCL2,GPHN,LRFN5,FGF13,RASA3,MYO18A,PPARGC1B,RIMS1,SARM1,SKIDA1,SIX4,KMT2E,SLC9A7,PCSK1N,RPRD2,GNG3,GNL1,SYNM,MGLL,KMT2D,JPH3
Transcription Factor Binding Site	TGCGCANK_UNKNOWN	UNKNOWN	0.000769	0.01025	81	410	KDM5C,AQP11,ACP1,SLC12A5,MIB1,SPOP,ANGPT1,FLYWCH2,MAP4K3,ZBTB4,ARRB2,ARSB,BCL7A,BCL9,NAE1,CAPN5,CA11,UBE2M,RILPL1,KIFC2,SHISA7,NEURL1,REPIN1,PHF1,MAGED1,PAQR4,NCOR1,MORF4L2,RBFOX1,PKIB,PSD,VPS13C,PTPN12,DMD,DNM1,NUDT11,AGO1,CARF,PNMA8A,ELAVL4,PSPC1,GGNBP2,ZNHIT1,FKBP2,SDHA,TRIM46,MRI1,COPG1,BTBD3,KIFAP3,MAPRE3,PPARGC1B,NPRL2,SNRPN,GABRA4,GABRB1,KAT2A,KMT2E,KLHL7,GLRA2,SLC9A7,PCSK1N,RAB35,PIM2,PCD…
Transcription Factor Binding Site	V$NRSF_01	NRSF	0.0008341	0.01088	22	78	SLC12A5,SCAMP5,AMER3,DDX25,ATP2B2,OMG,GDAP1L1,PAQR4,MAPK11,RASGRF1,ELAVL3,KCNIP2,SARM1,RUNDC3A,STMN2,GRM1,KCNH4,CELF3,HES1,HTR1A,HTR5A,L1CAM
Transcription Factor Binding Site	V$GCM_Q2	GCM	0.001116	0.01407	43	192	USP9X,ARID1A,ADD3,SPOP,MNT,AMPD2,MAP4K3,SPTBN4,NEUROD1,CACNA1G,LGI1,PDGFB,NLGN3,COL2A1,MAGED1,EPB41L4B,NRG2,PPP2R5B,L3MBTL1,CNNM2,PSD,RASGRF1,E2F3,RBM5,KAT5,ZHX2,BAHD1,ARMCX3,PPARGC1B,SCMH1,GAP43,GDF1,RALYL,NFKBID,TMEM25,THRA,HEY1,TPI1,REPS1,SLC30A2,KCNB1,TRIM8,PCBP4
Transcription Factor Binding Site	TTAYRTAA_V$E4BP4_01	E4BP4	0.001125	0.01407	46	209	ASIC2,PIP4K2B,MPP2,ARG2,UNC5C,DPM1,CDKL1,NOS1,NPTX1,USP2,PGK1,ZFYVE9,ELOVL6,CSNK1E,PDP1,PRKAA2,PRKG1,RASL10B,CYLD,DDX5,FBXO3,NECTIN1,ABHD8,DMD,DPYSL2,ZDHHC14,MBNL2,ELAVL4,FGF14,SH3GL2,ZHX2,CLSTN1,FAIM2,SKIDA1,KMT2E,GPM6A,IL1RAPL1,WEE1,ID4,YWHAG,ZBTB14,INPP4A,IRAK1,PRDM8,TRIM8,JPH3
Transcription Factor Binding Site	V$SP1_Q6_01	SP1	0.001277	0.01558	41	182	MAZ,ADSS,PIP4K2B,APLP1,PTOV1,PTCH2,BCL9L,MYO1C,ADAM15,RCOR2,CACNA1A,PGF,RAB26,PITPNM1,BRI3BP,CSNK1D,RBFOX1,DGKA,C2CD5,PARD6A,RELB,EFNA3,EFNB3,ELAVL3,CPSF7,EPS15,PIAS3,KAT5,SLC35F5,KAT2A,ME3,HES7,ANKRD12,RAB35,AGBL5,UGP2,PLPPR2,HTR7,IDH3A,SLC30A3,NAV1
Transcription Factor Binding Site	TGANNYRGCA_V$TCF11MAFG_01	TCF11MAFG	0.001296	0.01558	51	239	LRP1B,ALDOB,RASAL1,ANGPT1,MYO1C,ADAM23,NAP1L2,BNIP3,SQSTM1,JAZF1,NANOS1,CACNB1,OMG,SNX10,PLEC,PPP2R2B,KCTD4,MDGA2,DMD,RAB6A,RARG,DRP2,ATL1,NUDT11,BSCL2,HNRNPR,SEC23A,PTGES2,CAMKK1,AAK1,BAHD1,SNTB2,SEL1L3,GNG3,STMN2,SRCIN1,GRM7,KCNH3,GSTP1,BAZ2A,CBX6,SERTAD4,HINT1,GABARAPL1,UCHL1,PLPPR2,YWHAG,FBXO44,CIPC,KCND1,LRP1
Transcription Factor Binding Site	V$AHR_Q5	AHR	0.001459	0.01719	39	172	ACADSB,ASIC2,MAZ,SLITRK1,MNT,DOC2A,AMPD2,BIN1,MBD3,TRIM23,ARRB2,BCL9L,CACNA1B,ZNF827,RAB33A,PAQR4,PPP2R2B,PSD,RAB6A,REL,ATL1,ABI2,ELAVL4,EPHB1,CACNG3,SET,BTBD3,SSBP4,DOT1L,FUT8,NEUROG2,CMIP,CBX6,H2AFZ,VLDLR,YWHAZ,KANSL1L,INSIG1,RTN4
Transcription Factor Binding Site	V$SREBP1_Q6	SREBP1	0.001648	0.01906	45	207	MAP1A,B4GALT2,MYH10,RCOR2,NF1,MTMR3,CACNB1,KCNK10,CEBPB,CRLF1,PDGFB,RBFOX1,KLK13,CLSTN3,PSD,SYTL2,DCTN1,NECTIN1,DPYSL2,RARG,DUSP8,REL,ENO2,SOX12,GAP43,SREBF2,SIX4,KMT2E,ABCG4,RAB30,YWHAQ,CLASP1,JADE2,FBRS,SRCIN1,TGFB1I1,CORO1A,BAZ2A,INPP4A,RNF112,KCNN3,KPNB1,LDLR,FADS3,SLC4A10
Transcription Factor Binding Site	V$NFE2_01	NFE2	0.002114	0.02399	47	221	MAP1A,LRP1B,ALDOA,MNT,DOC2A,ANGPT1,ANXA7,BCL7A,BNIP3,SQSTM1,JAZF1,CA7,OMG,SYNGR1,CPNE8,PDE1B,NLGN3,SNX10,PLEC,RIN1,PPP2R2C,RTN4RL2,CLSTN3,PSMA3,SCRN1,DIAPH1,AKT3,DRP2,ATL1,EEF1A2,NUDT11,DCTN2,GAA,SRC,SEL1L3,SYN1,CLASP1,STMN2,GSTP1,BAZ2A,TRAF3,GABARAPL1,YWHAG,FBXO44,IRAK1,KCNA2,PAK5
Transcription Factor Binding Site	V$SF1_Q6	SF1	0.002169	0.02417	44	204	COMTD1,SLITRK1,ALDOA,MNT,RASAL1,MADD,ATP5F1B,DIRAS1,NTF3,SPAG9,UNC119,FBXL19,PRKAA2,RILP,SV2A,RAB3A,RGS7,EFNB3,ELAVL3,CDHR1,STX1B,TUBB4A,LRFN5,FBXO21,CYP46A1,RPRD2,CNTN2,RAB35,FBRS,SRCIN1,PTPN5,THBS3,THRA,FNDC5,GABARAPL1,MTCH2,VSNL1,IDH3A,FBXO44,ANKRD9,SLC30A3,KCNK1,NAV1,KIF5A
Transcription Factor Binding Site	V$LYF1_01	LYF1	0.002325	0.02545	47	222	MNT,ANGPT1,ATP2B3,NDUFS2,BMP1,BMPR2,CA7,SPAG9,NLGN3,PLEC,PLP2,EPB41L4B,NRG2,FBXL19,RBFOX1,PRKAB2,CLSTN3,NKX2-8,NECTIN1,RARG,RALGPS2,EFNB3,CARF,ENO2,RTN3,FGF10,TNFRSF19,FGF13,NCOA2,CXXC5,BAHD1,FUT8,JPH4,SKIDA1,GDI1,GNB2,GPM6A,CLASP1,JADE2,FBRS,IL1RAPL1,ASXL1,HES1,WNT11,IGFBP6,ITGA7,KCND1
Transcription Factor Binding Site	V$STAT3_02	STAT3	0.002377	0.02556	29	121	ASIC2,MBD6,MNT,MYT1,BCL7A,WNT4,PGF,ZFYVE9,IL18BP,EGR3,EPHA7,GPHN,UBE4B,FBN2,SPON1,SET,ZHX2,RIMS1,FUT8,GABRB1,CPLX2,KCNH3,UBTF,FLRT1,VSNL1,WEE1,KCNN3,PCBP4,KPNB1
Transcription Factor Binding Site	TGACAGNY_V$MEIS1_01	MEIS1	0.002485	0.02627	116	645	DPF1,MAP1A,ACADSB,MBD6,ADCY8,MAP3K3,CASKIN1,UNC79,CDC42BPA,CNOT6L,SLC25A12,ATP1A3,MYT1,BCL9,RCOR2,BMP1,BRAF,MTMR3,CACNB3,SPAG9,USP2,KCNK10,PAK3,ARHGAP33,CEBPB,PDGFRA,WNT4,AP2M1,HCFC2,STRN3,COL11A1,ADAMTS3,NRG2,CRAT,PPP1R7,PPP2R2B,PPP2R5B,PPP3CA,PPP3CB,NEURL2,SYTL2,SPOCK2,PTN,DMD,DSCAM,SH2D3C,RFX3,RBM5,ELAVL4,NIN,EPHB2,GPHN,NCALD,RAMP2,KCNIP2,CACNG3,GREB1L,TUBB4A,BASP1,TNFRSF19,FGF13,CAMSAP1,FKBP3…
Transcription Factor Binding Site	V$USF_C	USF	0.002599	0.02701	48	229	ACVR2B,ADCY3,SLC12A5,ARHGAP20,MNT,MPP3,AMPD2,HYAL2,B4GALT2,BCL9L,NPTX1,CAMK4,USP2,PFN1,CLCN2,COL2A1,SGTB,CRMP1,MORF4L2,SOCS5,CTIF,DNMT3A,SLC6A15,ELK1,RRAGB,SC5D,FGF14,HPCAL4,FLT3,SET,SYT3,SYBU,FAM214B,PPARGC1B,SLC20A1,RAPGEF6,AGO2,HSPH1,TNFRSF21,IL1RAPL1,RPL13A,SEZ6L,RUSC1,GABARAP,UBA1,WEE1,LHX9,FADS3
Transcription Factor Binding Site	V$AP2ALPHA_01	AP2ALPHA	0.002774	0.02817	42	195	ARID1A,CSMD3,APLP1,RCOR2,CABP7,UBE2M,SPAG9,PAK3,PDGFB,CD83,PLP2,PPP2R5B,DGKG,NYAP1,RARA,RARG,DSCAM,E2F3,RELB,RAPGEFL1,ATP6V1D,SEMA6C,KAT5,CXXC5,KLF13,SOS1,SP3,MAP1LC3A,GNL1,JADE2,FBRS,NFKBID,CTDNEP1,THRA,CBX6,NR2C2,TRPC1,NUP62,UBTF,NDST1,THAP11,LRP1
Transcription Factor Binding Site	V$ER_Q6	ER	0.002803	0.02817	47	224	MAP1A,DACT2,NLGN2,ALDOA,ARF5,RAP2C,MXI1,RCOR2,BMPR2,BRAF,CA4,LDB2,ZNF827,PDGFB,WNT4,PGF,PHF1,LRFN4,PLEC,PRKAA2,SART3,MYADM,CNNM2,IP6K1,DAXX,UBE2R2,DNMT3A,RARA,RASGRF1,DUSP3,EEF1A2,EIF1AX,ELAVL4,FDX2,CHD6,FKBP4,CPEB3,BTBD3,CAMKK2,SLC20A1,KCNH5,SPATA7,MAP1LC3A,KMT2E,LPAR4,ADAMTS8,TRPS1
Transcription Factor Binding Site	V$PAX4_03	PAX4	0.002969	0.02892	45	213	MAP1A,ASIC2,ACVR2B,MGAT3,PIP4K2B,NLGN2,MNT,MXI1,ATP5F1B,SPAG9,MSC,ZDHHC8,NLGN3,CREBBP,PHACTR3,RBFOX1,CLSTN3,PHYHIP,DCTN1,NECTIN1,DPYSL2,DUSP8,ABI2,RAPGEFL1,HNRNPR,ZFPM1,TUBB4A,TRIM46,ABCG4,PCSK1N,JADE2,STMN2,GRIA3,THBS3,BAZ2A,CBX6,ZNF436,RGS8,KANSL1L,SH3GLB2,KCNN3,PCBP4,KPNB1,SLC4A10,LRP1
Transcription Factor Binding Site	CAGGTA_V$AREB6_01	AREB6	0.002972	0.02892	115	642	MBD6,CSMD3,MLLT6,LYNX1,ATP1A3,BCL9L,NDUFS2,BMP6,NEUROD1,CACNA1G,CACNB1,CABP7,CAPN1,SHISA7,LDB2,USP2,ZNF827,CRLF1,PDGFB,PDGFRA,USP25,ZDHHC8,REPIN1,PURG,COL2A1,PPP2R2B,PHACTR3,PRKACA,PRKCZ,CYLD,CLSTN3,PSD,GDPD2,DCTN1,PTN,NKX2-8,HEBP1,DIAPH1,DMD,RPS6KL1,PPP4R1,DPYSL3,EVC2,RARA,ARID4A,DTNB,DUSP7,EGR3,ELAVL4,BSCL2,FLOT1,EPB41L1,RAPGEFL1,EPHA7,EPHB2,GGNBP2,UBE4B,RYR2,LRFN5,TNFRSF19,FGF13,FKBP3,ABLIM3,P…
Transcription Factor Binding Site	V$AP1_Q4_01	AP1	0.003023	0.02896	46	219	CSMD3,ADCY8,SLC24A4,ALDOA,MNT,ANXA7,MARK4,PEA15,BCL9L,ADAM15,BNIP3,SQSTM1,CA7,RPS6KA4,DIRAS1,OMG,USP2,ZNF827,SYNGR1,VIT,AP2M1,SNX10,SCAMP1,RAB3D,RIN1,AK5,AKT3,EPB41L1,EPHB2,RTN3,TUBB4A,UBE2E3,CAMKK1,MAPRE3,RIMS1,SKIDA1,FBRS,FSTL1,BAZ2A,ZNF436,TRAF3,SYNPO,FBXO44,ZNF385B,KCNA2,FOSL1
Transcription Factor Binding Site	V$TGIF_01	TGIF	0.003211	0.03029	40	185	ACADSB,ADCY8,UNC79,SLC25A12,MXI1,BMP1,CACNB3,PDGFRA,HCFC2,PPP1R7,PPP2R2B,PPP3CA,CYLD,KIF1BP,SPOCK2,DCTN1,RFX3,CALCRL,EPHB2,GPHN,RAMP2,GREB1L,TUBB4A,TNFRSF19,FKBP3,SELPLG,CXXC5,BTBD3,NMNAT2,SKIDA1,ASH1L,CLSTN2,SESN1,ANKRD12,TRAF3,UQCRC2,TNKS1BP1,IRS1,PCBP4,SLC4A10
Transcription Factor Binding Site	V$OCT1_07	OCT1	0.003285	0.03051	30	129	ADD3,MAGEE2,ZBTB10,MYT1,CCND1,CSNK1G1,JAZF1,NOS1,LDB2,TMOD2,CDK14,RAB26,SCRN1,C2CD5,CRYZL1,RALGPS2,ELAVL4,TUBB4A,LRFN5,BTBD3,SKIDA1,GDI1,SERTAD4,ASXL1,TRAF3,KCNQ5,WNT11,DIXDC1,IRAK1,KCNN3
Transcription Factor Binding Site	V$MYB_Q6	MYB	0.00345	0.03079	43	203	MBD6,GRK2,PIP4K2B,ALDOA,MNT,MBD3,CACNA1G,SPAG9,PNMA1,CDK14,CHN1,ARHGEF6,ADAMTS3,RIN1,SPOCK2,MDGA2,NKX2-8,RARG,BSCL2,LRFN5,MYO18A,FUT11,SKIDA1,KMT2E,SLC9A7,PCSK1N,RPRD2,GNG3,GRIA3,REPS1,TRPC1,MGLL,SYNPO,AGBL5,WFS1,ID3,ID4,IGFBP4,IGSF1,FSTL5,ZYX,KMT2D,JPH3
Transcription Factor Binding Site	GTTGNYNNRGNAAC_UNKNOWN	UNKNOWN	0.003473	0.03079	20	76	NLGN2,MPP2,FXYD7,PLEC,PLP2,MORF4L2,CALY,ELAVL4,DMTN,NCALD,KCNIP2,TUBB4A,BTBD3,SPTB,SYT5,GNB2,RALYL,GRM1,DNAJA1,SH3GLB2
Transcription Factor Binding Site	ACCTGTTG_UNKNOWN	UNKNOWN	0.003492	0.03079	29	124	PIP5K1B,MMP16,DOC2A,BCL9,NANOS1,CACNB3,NEURL1,AP4M1,PHF2,SESTD1,LRRN3,RASL10B,AHI1,PHYHIP,NKX2-8,WDR1,NUDT11,RWDD2A,ZHX2,KCNV1,RIMS1,SNCA,RAPGEF6,GAP43,SEL1L3,RERG,UCHL1,PCBP4,JPH3
Transcription Factor Binding Site	AAAYWAACM_V$HFH4_01	HFH4	0.003516	0.03079	44	209	ADAM11,CSMD3,MAP3K3,C1QTNF6,BOK,OMG,ARHGEF2,LGI1,NLGN3,ELOVL6,PPP1CB,RBFOX1,SYTL2,PALMD,DMD,DOCK3,RALGPS2,NUDT11,EPHB1,KLF3,SPON1,FGF13,CPEB3,CXXC5,ZHX2,FOXJ3,FUT11,SPHKAP,SNTB2,NMNAT2,EPB41L3,NKAIN2,PDCD4,LIN37,FSTL1,ASXL1,MGLL,KCNQ5,FLRT3,ID4,IDH1,IRS1,LHX9,TRIM8
Transcription Factor Binding Site	V$NKX62_Q2	NKX62	0.004089	0.0353	42	199	KDM5C,ADAM11,SLITRK1,NLGN2,STX7,ANGPT1,BCL9L,MYT1,CACNB3,PNMA1,PDGFRA,PGR,TCEAL1,PLAG1,PRDX5,RBFOX1,CYLD,TMEM94,DACH1,DMD,RAB6A,ELAVL4,FLOT1,LRFN5,FGF13,BTBD3,SLC20A1,SLC37A4,EPB41L3,STMN2,ZNF436,SERTAD4,TNR,FLRT3,FLRT1,DIXDC1,IRAK1,IRS1,ITGA7,WNT3A,KCNN3,JPH3
Transcription Factor Binding Site	RGAANNTTC_V$HSF1_01	HSF1	0.004326	0.03671	68	355	MAP6,ME1,ADCY8,SLC24A4,MMP16,UNC79,ARHGAP21,ITGA8,ADAM15,BCL9,BMPR2,SYNJ1,CACNA1A,SPAG9,PAK3,PNMA1,B4GALT5,SLC35F3,PLEC,RPH3AL,SCAMP1,CREBBP,PPP2R2C,MAPK14,MORF4L2,RBFOX1,CYLD,CCM2,DMD,RALGDS,E2F3,RFX3,EFNB3,MBNL2,EGR3,CARF,LHFPL2,ELAVL4,FHL1,FKBP4,RAB6B,ARMCX3,CAMKK2,HSPH1,SIX4,CYP46A1,RUNDC3A,LIN37,EHD1,POPDC3,RPRD2,SYNM,NFKBID,GRM1,H2AFZ,TRPS1,MGLL,STX12,HES1,DNAJA1,ID4,YWHAG,RGS8,C12orf73,ADA…
Transcription Factor Binding Site	YGCANTGCR_UNKNOWN	UNKNOWN	0.004397	0.03671	25	104	ASIC2,MNT,DGKD,BMPR2,SYNJ1,CDK14,NLGN3,PNMA3,MAGED1,AHI1,EPHB1,RTN3,LRFN5,FGF13,FBXO11,TACC2,CLSTN1,KIAA1841,EPB41L3,KMT2E,NCS1,IL1RAPL1,VSNL1,KLC2,CAMK1D
Transcription Factor Binding Site	V$E2F1_Q3_01	E2F1	0.004491	0.03671	42	200	MAP1A,MAZ,SLC12A5,MLLT6,SLC25A11,RECK,CPNE5,ADAM23,BRAF,USP2,AP4M1,KCNB2,NRG2,PPP1CA,SPOCK2,NECTIN1,DMD,DUSP7,EGR3,ABI2,ELAVL4,CPSF7,FGF13,FKBP2,KLF13,SMARCA1,FUT8,KCNH5,KMT2E,YWHAQ,GNB2,TMEM25,ABCB9,RASD2,TRPS1,WEE1,ID3,CELF4,ZNF318,KPNB1,FOSL1,ARPC5L
Transcription Factor Binding Site	V$SMAD4_Q6	SMAD4	0.004491	0.03671	42	200	ARID1A,SLC12A5,HYAL2,CACNA1G,PTBP2,USP2,PAK3,LGI1,PDGFRA,AP2M1,KCTD15,PLEC,PPP2R2B,PPP3CA,PPP3CB,PDP1,PRKCZ,DCTN1,EIF4A1,EPHB1,UBE4B,RTN3,SLC22A17,CACNG3,MRI1,BAHD1,TRIM3,KMT2E,GDF1,RUNDC3A,GNB2,FBRS,TMEM25,THRA,TRAF3,TRPS1,AGBL5,FLRT1,IRS1,TRIM8,PCBP4,LMO1
Transcription Factor Binding Site	V$OCT1_Q6	OCT1	0.00463	0.03732	44	212	CSMD3,ADORA1,ANK3,NOS1,LDB2,TMOD2,SLC39A13,PIK3CD,RAB26,PCYT1B,SOCS5,C2CD5,PTPN3,DMD,DPYSL3,SLC6A15,REL,E2F3,DLC1,SCN3A,FGF14,CHD6,SEMA6C,SH3BGRL,ZHX2,SOX12,SKIDA1,SRF,HIST3H2A,SLC9A7,GPM6A,PIM2,GRIA3,THRA,SERTAD4,NR2C2,TRAF3,FLRT3,PLPPR2,VSNL1,PCDH20,KANSL1L,KCNN3,KPNA3
Transcription Factor Binding Site	V$OLF1_01	OLF1	0.004688	0.03732	45	218	SNN,MLLT6,PITPNM2,PPFIA3,ATP2B3,NF1,CA7,CACNA1E,CRLF1,NLGN3,LRRN3,PPP3CB,PSD,HS3ST4,RAB6A,DUSP3,RLBP1,GPR61,ELAVL3,EPHB6,SALL2,SCN4B,H2AFY2,NCOA2,KAT5,RAI1,MAP1LC3A,WSB2,KMT2E,GALNT7,CYP46A1,HES7,ATP5MD,GRM7,GSK3B,TRPS1,UBA1,KCNQ5,UBTF,YWHAG,ZNF8,IGSF1,KCND1,PCBP4,FADS3
Transcription Factor Binding Site	V$AP1FJ_Q2	AP1FJ	0.00482	0.03788	48	236	MAP1A,LRP1B,ANXA7,SPTBN4,BRAF,CA7,CAPNS1,OMG,USP2,KCNK10,SGTB,RIN1,PRKACA,MAP2K1,CLSTN3,CYP11A1,PSMA3,SCRN1,SV2A,AK5,DIAPH1,DNM1,AKT3,EEF1A2,TCEAL9,EPB41L1,RTN3,SDCBP,CAMKK1,SLC20A1,GABBR1,RAPGEF6,SRC,SIX4,RUNDC3A,PIM2,BAZ2A,SYNPO,FLRT1,PORCN,ZNF23,RGS8,IGFBP6,IRAK1,ZNF385B,TRIM8,SLC35E4,RTN4
Transcription Factor Binding Site	V$E12_Q6	E12	0.004926	0.03822	42	201	SLC24A3,SLC12A5,KLHL13,DOC2A,TRIM23,MDGA1,NBL1,BMP6,CA7,USP2,NEURL1,PLEC,RAB26,NPEPPS,RIN1,PHACTR3,RTN4RL2,CNNM2,GDPD2,CALN1,DNMT3A,DSCAM,AGO1,CORO2B,PRKAG2,ABLIM3,FUT8,SLC37A4,SPTB,NKAIN2,TNFRSF21,ME3,GJB2,PIM2,RALYL,IGSF8,CELF4,KCNB1,KCNN3,CAMK1D,DLL1,ADAM12
Transcription Factor Binding Site	V$NMYC_01	NMYC	0.005118	0.03922	45	219	ADCY3,SLC12A5,ADSS,ARHGAP20,MNT,AMPD2,HYAL2,B4GALT2,RCOR2,USP2,CEBPB,PFN1,CLCN2,PLAG1,ELOVL6,COL2A1,SGTB,SOCS5,RTN4RL2,CTIF,DNMT3A,RAMP2,DLC1,SC5D,FLT3,SYBU,ZHX2,FOXJ3,FAM214B,PPARGC1B,SLC20A1,SOX12,IQGAP2,SEPT3,RAB30,GPS1,PCDHA10,IL1RAPL1,RPL13A,SEZ6L,UBA1,WEE1,KANSL1L,LHX9,STMN4
Transcription Factor Binding Site	V$TITF1_Q3	TITF1	0.005227	0.03955	40	190	ASIC2,MAZ,CSMD3,ADD3,HIST1H4C,NLGN2,ANGPT1,MTHFR,DLK2,MXI1,BMP1,HERC1,PTBP2,PDGFRA,KCTD15,CNTN1,PPP2R2B,CNNM2,SYTL2,DMD,ZDHHC14,RFX3,RIT2,AGO1,RPE65,SARM1,GPM6A,JADE2,NSD1,GRM7,GSK3B,IL1RAPL1,FSTL1,GUCY2F,KLF8,MGAT4B,MGLL,KCNQ5,ITPKB,KCND1
Transcription Factor Binding Site	V$SREBP1_02	SREBP1	0.005785	0.04303	19	74	ATP2B2,RCOR2,NF1,CEBPB,CHRM3,RAB33A,PLAG1,MORF4L2,KMT2B,DPYSL2,RARA,SREBF2,KMT2E,SSTR3,GNB2,FBRS,CORO1A,BAZ2A,INPP4A
Transcription Factor Binding Site	TGCTGAY_UNKNOWN	UNKNOWN	0.005837	0.04303	81	440	ACR,KDM5C,SLITRK1,SPOP,ALDOA,ANGPT1,ANK3,MADD,PTOV1,MXI1,DDIT4L,NANOS1,CACNA1B,CACNA1E,OMG,CCND2,USP2,NUMBL,SLC39A13,SNX10,PLAG1,PLEC,PURG,UBQLN2,SGTB,PAQR4,FBXL19,PPP2R2B,PPP2R5B,PRKAA2,RBFOX1,VGLL4,CLSTN3,GDPD2,SPOCK2,PABPC5,ARMCX2,SEMA4C,HEBP1,DIAPH1,DNMT3A,RARA,DRP2,DTNB,E2F3,RLBP1,SLC22A17,CACNG3,DLC1,FGF13,SLITRK6,CAMSAP1,MRI1,AAK1,FBXO11,ZHX2,FUT11,DOK4,MBD5,GABBR1,SREBF2,LRRC4,RAB30,SYT5,…
Transcription Factor Binding Site	RYTGCNWTGGNR_UNKNOWN	UNKNOWN	0.005897	0.04303	22	90	MET,KIAA1324,ARG2,FXYD7,NOS1,NLGN3,RRAGD,RIN1,PPP3CA,CALY,CRYZL1,DUSP3,PNMA8A,HPCAL4,BTBD3,MAPRE3,SOX12,PCSK1N,YWHAQ,GNB2,YWHAZ,TNKS1BP1
Transcription Factor Binding Site	V$ERR1_Q2	ERR1	0.006516	0.04699	43	210	MAP1A,KDM5C,HIST1H4C,MNT,RASAL1,ANGPT1,SLC25A5,RAP2C,DIRAS1,NTF3,SPAG9,LRFN4,FBXL19,SART3,DIAPH1,RAB3A,ELAVL3,HDAC11,CDHR1,DLC1,CXXC5,SMARCC2,MMP24,GJB2,CNTN2,GOT1,RAB35,JADE2,FBRS,SRCIN1,THRA,PSIP1,NR2C2,UCHL1,UQCRC2,PLPPR2,VSNL1,ID3,SLC30A3,KCNK1,NAV1,KIF5A,PCBP4
Transcription Factor Binding Site	V$ZF5_01	ZF5	0.006887	0.04909	40	193	MAZ,MAP3K3,MLLT6,B4GALT2,BCL7A,BTRC,CACNA1A,SPAG9,SYT7,NEURL1,TMOD2,KCTD15,NKX2-8,RASGRF1,ARID4A,FRAT1,RGS7,EIF4A1,ELAVL3,RAPGEFL1,CPSF7,NIN,UBE4B,LRFN5,FKBP2,KLF13,SSBP4,FUT8,KCNH5,ABCC8,GNB1,RAB35,UBTF,WNT11,KLC2,CELF4,TRIM8,KPNB1,RASGEF1A,FOSL1
Transcription Factor Binding Site	V$MTF1_Q4	MTF1	0.007102	0.04947	43	211	XPO5,MLLT6,MNT,CADPS,BCL9,CABP7,REPIN1,CLCN2,EEF2K,PLEC,IFFO1,PAQR4,RIN1,PPP2R2B,PPP3CA,DAB2IP,CNNM2,DGKG,DNM1,DUSP7,RAPGEFL1,EHD2,FGF14,SEMA6C,ARMCX3,GABRA4,SLITRK2,HES7,SLC9A7,JADE2,FBXL20,MGLL,VSNL1,HTR7,PORCN,KANSL1L,CELF4,SLC30A2,ADAMTS9,ANKMY2,LCK,DLL1,JPH3
Transcription Factor Binding Site	V$HSF1_01	HSF1	0.007102	0.04947	43	211	ADCY8,SLC24A4,UNC79,ITGA8,BCL9,BMPR2,PAK3,PNMA1,PURG,RPH3AL,PPP2R2C,MAPK14,MORF4L2,SOCS5,RBFOX1,CYLD,CCM2,DMD,E2F3,MBNL2,EGR3,CARF,LHFPL2,ELAVL4,TNFRSF19,FHL1,FKBP4,RAB6B,HSPH1,SREBF2,SIX4,EHD1,RPRD2,GRM1,H2AFZ,NR2C2,STX12,UBE2E2,DNAJA1,ID4,YWHAG,C12orf73,ADAMTS9
TF_Enrichment_Down_Up_Regulated_Genes_FDR_0.05_FC_1.2

## Sheet: TF_Upregulated_Genes
Category	MOTIF_AND_ID	TF_NAME	p-value	q-value FDR B&H	Hit Count in Query List	Hit Count in Genome	Hit in Query List
Transcription Factor Binding Site	SGCGSSAAA_V$E2F1DP2_01	E2F1DP2	5.876e-07	0.0003602	39	131	EED,CDC6,CDC25A,ADAMTS2,MXD3,PCLAF,PAN2,CASP8AP2,E2F1,GMNN,YBX2,EFNA5,CDCA7,FKBP5,PHF5A,ZNF503,MCM2,MCM3,MCM7,ATAD2,GEN1,NASP,PLAGL1,ING3,POLD1,POLE2,PRKDC,ZCWPW1,RET,RPS20,SLC9A5,CLSPN,NRK,SUV39H1,UNG,ZNF367,POLE4,TRIM39,GLRA3
Transcription Factor Binding Site	V$E2F1DP1_01	E2F1DP1	1.247e-05	0.001529	46	184	EED,CDC5L,CDC6,CDC25A,ADAMTS2,CORT,MXD3,PCLAF,ARHGAP11A,PAN2,CASP8AP2,E2F1,GMNN,YBX2,EFNA5,CDCA7,FANCD2,FKBP5,MCM8,PHF5A,ZNF503,MCM2,MCM3,MCM7,ATAD2,GEN1,NASP,E2F7,PLAGL1,ING3,POLD1,POLE2,POU4F1,PRKDC,ZCWPW1,RET,RPS20,SLC9A5,CLSPN,NRK,SUV39H1,UNG,ZNF367,POLE4,TRIM39,GLRA3
Transcription Factor Binding Site	V$E2F1DP2_01	E2F1DP2	1.247e-05	0.001529	46	184	EED,CDC5L,CDC6,CDC25A,ADAMTS2,CORT,MXD3,PCLAF,ARHGAP11A,PAN2,CASP8AP2,E2F1,GMNN,YBX2,EFNA5,CDCA7,FANCD2,FKBP5,MCM8,PHF5A,ZNF503,MCM2,MCM3,MCM7,ATAD2,GEN1,NASP,E2F7,PLAGL1,ING3,POLD1,POLE2,POU4F1,PRKDC,ZCWPW1,RET,RPS20,SLC9A5,CLSPN,NRK,SUV39H1,UNG,ZNF367,POLE4,TRIM39,GLRA3
Transcription Factor Binding Site	V$E2F_02	E2F	1.247e-05	0.001529	46	184	EED,CDC5L,CDC6,CDC25A,ADAMTS2,CORT,MXD3,PCLAF,ARHGAP11A,PAN2,CASP8AP2,E2F1,GMNN,YBX2,EFNA5,CDCA7,FANCD2,FKBP5,MCM8,PHF5A,ZNF503,MCM2,MCM3,MCM7,ATAD2,GEN1,NASP,E2F7,PLAGL1,ING3,POLD1,POLE2,POU4F1,PRKDC,ZCWPW1,RET,RPS20,SLC9A5,CLSPN,NRK,SUV39H1,UNG,ZNF367,POLE4,TRIM39,GLRA3
Transcription Factor Binding Site	V$E2F4DP2_01	E2F4DP2	1.247e-05	0.001529	46	184	EED,CDC5L,CDC6,CDC25A,ADAMTS2,CORT,MXD3,PCLAF,ARHGAP11A,PAN2,CASP8AP2,E2F1,GMNN,YBX2,EFNA5,CDCA7,FANCD2,FKBP5,MCM8,PHF5A,ZNF503,MCM2,MCM3,MCM7,ATAD2,GEN1,NASP,E2F7,PLAGL1,ING3,POLD1,POLE2,POU4F1,PRKDC,ZCWPW1,RET,RPS20,SLC9A5,CLSPN,NRK,SUV39H1,UNG,ZNF367,POLE4,TRIM39,GLRA3
Transcription Factor Binding Site	V$E2F4DP1_01	E2F4DP1	0.0001188	0.01041	44	189	EED,CDC5L,CDC6,CDC25A,ADAMTS2,CORT,MXD3,PCLAF,ARHGAP11A,PAN2,CASP8AP2,E2F1,GMNN,YBX2,EFNA5,CDCA7,FANCD2,FKBP5,MCM8,PHF5A,ZNF503,LIG1,MCM2,MCM3,MCM7,ATAD2,GEN1,NASP,E2F7,ING3,POLD1,POLE2,POU4F1,PRKDC,ZCWPW1,RET,RPS20,SLC9A5,CLSPN,NRK,SUV39H1,UNG,ZNF367,POLE4
Transcription Factor Binding Site	V$E2F1_Q6_01	E2F1	0.0001188	0.01041	44	189	CDC45,FZD1,PCDH10,AMD1,ATM,EED,KLF5,CDC5L,CDC25A,ADAMTS2,ESPL1,MXD3,ARHGAP11A,PAN2,CASP8AP2,E2F1,GMNN,YBX2,EFNA5,CDCA7,FKBP5,MCM8,PHF5A,MAP4K1,RELT,INSM1,MCM2,MCM3,MCM7,ATAD2,GEN1,NASP,POLE2,PRKDC,RAD51,ZCWPW1,CCDC150,SLC9A5,CLSPN,SUV39H1,POLA2,UNG,ZNF367,TRIM39
Transcription Factor Binding Site	V$E2F_Q4_01	E2F	0.0001469	0.01126	43	185	CDC45,KLF5,AP1S2,CDC6,CDC25A,ADAMTS2,MXD3,KNTC1,PCLAF,ARHGAP11A,FBXO9,PAN2,DCLRE1A,CASP8AP2,E2F1,ABCF2,GMNN,YBX2,CDCA7,CITED2,MAP4K1,RELT,MCM2,MCM3,MCM7,ATAD2,GEN1,NASP,E2F7,POLE2,PRIM1,PRKDC,PCSK4,RAD51,RFC1,SUV39H1,TIAM1,POLA2,CSRNP1,UNG,ZNF367,POLE4,GLRA3
Transcription Factor Binding Site	V$E2F1_Q6	E2F1	0.0001815	0.01237	42	181	EED,KLF5,CDC5L,CDC6,CDC25A,ADAMTS2,CORT,MXD3,PCLAF,ARHGAP11A,PAN2,CASP8AP2,E2F1,GMNN,YBX2,EFNA5,CDCA7,FANCD2,FKBP5,MCM8,PHF5A,MCM2,MCM3,MCM7,ATAD2,GEN1,NASP,E2F7,ING3,POLD1,POLE2,PRKDC,ZCWPW1,RPS20,SLC9A5,CLSPN,NRK,SUV39H1,UNG,ZNF367,POLE4,CDT1
Transcription Factor Binding Site	V$E2F_03	E2F	0.000608	0.03727	42	191	CDC45,KLF5,CDC6,CDC25A,CDKN1A,ADAMTS2,MXD3,KNTC1,PCLAF,PAN2,DCLRE1A,CASP8AP2,E2F1,GMNN,CDCA7,FKBP5,LGALS1,LIG1,MCM2,MCM3,MCM7,ATAD2,NASP,NR4A2,E2F7,PLAGL1,ING3,POLD1,PRIM1,PRKDC,PCSK4,RAD51,RET,RFC1,RPS20,SUV39H1,TIAM1,POLA2,CSRNP1,UNG,ZNF367,GLRA3
Transcription Factor Binding Site	GATTGGY_V$NFY_Q6_01	NFY	0.0007951	0.04431	153	907	CDC45,OSBPL6,PCDH10,CCDC191,LRRN1,DGKZ,CDC14B,PDLIM4,ASCL2,ATM,STX16,BDNF,BRCA1,ARHGEF7,BUB1,EIF2B2,CPNE1,CDK5R2,CDC25A,CDC25C,CDH1,CENPF,CKS1B,ASB9,PEX16,DNAJB5,KIF23,SLC4A7,COX6A2,CR2,OSBPL3,C12orf65,CTF1,ESPL1,PRPF31,TES,DHX38,ARHGAP11A,ELMO1,FBXO24,PAN2,DLX4,TANK,TROAP,ABCF2,NUBP2,KIF20A,EFNA5,RASA4,HSD17B12,COQ7,BRIP1,ERH,PAK4,ETV5,IER5,HMG20B,TACC3,HOXB13,FKBP5,FOSB,PPIL1,FUCA1,INVS,MCM8,MS…
TF_Enrichment_Down_Up_Regulated_Genes_FDR_0.05_FC_1.2
