# Supplementary material for: TIP60/KAT5 is required for neuronal viability in hippocampal CA1
Source: Sci Rep. 2019 Nov 7;9:16173. doi: 10.1038/s41598-019-50927-1 (PMC6838100; doi:10.1038/s41598-019-50927-1)
Supplement: Supplementary file 4 — Supplementary Table S3 [file 41598_2019_50927_MOESM4_ESM.xlsx]

## Sheet: Sheet1
	seqnames	start	end	width	Conc_K	Conc_W	Fold	p.value	FDR	ensembl	GeneName	geneType	ensemblID	distanceToLocation	Annotation	Distance.to.TSS	Nearest.Ensembl	Nearest.Ensembl.Fuller	Nearest.Gene.Name	K1	K2	K3	K4	K5	W1	W2	W3	W4	W5
118602	chr18	60950066	60955911	5846	8.64	6.79	1.85	2.33e-69	6e-64	ENSMUSG00000024617	Camk2a	protein_coding	ENSMUST00000102888	NA	promoter-TSS (NR_106079)	-884		ENSMUSG00000098247	Mir7220	348.99	389.91	472.78	398.47	382	127.11	123.03	102.45	90.86	110.3
47754	chr11	119543063	119550226	7164	7.57	8.26	-0.69	3.71e-15	1.19e-10	ENSMUSG00000025582	Nptx1	protein_coding	ENSMUST00000026670	NA	intron (NM_008730, intron 2 of 4)	1175	ENSMUSG00000025582	ENSMUSG00000025582	Nptx1	213.91	199.26	182.01	162.6	192	315.44	308.57	318.73	288.26	305.41
141117	chr2	109678362	109679559	1198	1.19	4.49	-3.29	9.28e-13	1.26e-08	ENSMUSG00000048482	Bdnf	protein_coding	ENSMUST00000053317	NA	intron (NM_001285419, intron 1 of 1)	1929	ENSMUSG00000048482	ENSMUSG00000048482	Bdnf	2.44	1.84	1.45	0.7	5	33.94	15.96	32.73	9.91	19.57
38654	chr11	72548758	72549312	555	0.89	4.24	-3.35	1.01e-12	1.3e-08	ENSMUSG00000020798	Spns3	protein_coding	ENSMUST00000092940	NA	intron (NM_029932, intron 1 of 11)	1211	ENSMUSG00000020798	ENSMUSG00000020798	Spns3	1.22	0.61	3.63	2.79	1	16.64	13.3	19.92	21.48	23.13
118607	chr18	60962719	60965038	2320	6.79	5.75	1.04	1.54e-12	1.89e-08	ENSMUSG00000024617	Camk2a	protein_coding	ENSMUST00000115295	NA	exon (NM_009792, exon 1 of 7)	325	ENSMUSG00000024617	ENSMUSG00000024617	Camk2a	105.12	86.1	145.75	108.16	108	53.24	55.86	59.76	56.17	43.29
106076	chr17	24528301	24530080	1780	4.25	5.7	-1.44	1.8e-11	1.28e-07	ENSMUSG00000079657	Rab26	protein_coding	ENSMUST00000061764	NA	TTS (NR_045289)	940	ENSMUSG00000093565	ENSMUSG00000093565	Rab26os	25.06	17.22	21.03	16.05	16	65.88	49.88	56.2	35.52	51.59
118595	chr18	60911130	60912767	1638	7.26	6.47	0.8	1.6e-10	7.56e-07	ENSMUSG00000036412	Arsi	protein_coding	ENSMUST00000040359	NA	promoter-TSS (NM_001038499)	-291		ENSMUSG00000036412	Arsi	157.69	149.44	200.13	138.17	123	95.16	88.45	93.91	77.64	86.58
118597	chr18	60914756	60937085	22330	10.7	9.62	1.08	5.29e-10	1.97e-06	ENSMUSG00000036412	Arsi	protein_coding	ENSMUST00000040359	NA	intron (NM_177407, intron 1 of 17)	289	ENSMUSG00000024617	ENSMUSG00000024617	Camk2a	1681.98	1507.35	2358.11	1470.34	1286	879.78	802.01	713.58	684.73	846.86
164078	chr4	35844868	35845804	937	2.89	4.93	-2.04	5.87e-10	2.13e-06	ENSMUSG00000045083	Lingo2	protein_coding	ENSMUST00000164772	NA	promoter-TSS (NM_001166001)	-132	ENSMUSG00000045083	ENSMUSG00000045083	Lingo2	8.56	0.61	8.7	9.07	10	31.94	19.29	36.99	26.43	37.36
53573	chr12	70823818	70825298	1481	5.24	6.24	-1	6.76e-10	2.29e-06	ENSMUSG00000048285	Frmd6	protein_coding	ENSMUST00000057859	-215	promoter-TSS (NM_028127)	-956	ENSMUSG00000048285	ENSMUSG00000048285	Frmd6	47.06	38.74	40.61	37.68	25	72.54	74.48	73.99	70.21	87.77
99931	chr16	42910691	42912787	2097	4.96	6.06	-1.1	7.48e-10	2.44e-06	ENSMUSG00000022708	Zbtb20	retained_intron	ENSMUST00000126354	NA	intron (NM_001285805, intron 1 of 10)	331		NA	Gm19522	43.39	35.67	26.1	29.31	21	68.55	64.51	63.32	66.08	71.16
231064	chr8	34807353	34810504	3152	6.98	7.59	-0.61	9.27e-10	2.81e-06	ENSMUSG00000031530	Dusp4	protein_coding	ENSMUST00000033930	NA	intron (NM_176933, intron 1 of 3)	1319	ENSMUSG00000031530	ENSMUSG00000031530	Dusp4	125.29	132.84	128.35	130.5	114	196.98	195.51	210.59	194.1	167.83
248969	chr9	63754078	63759014	4937	7.08	7.68	-0.6	9.7e-10	2.86e-06	ENSMUSG00000032402	Smad3	protein_coding	ENSMUST00000034973	NA	intron (NM_016769, intron 1 of 8)	1448	ENSMUSG00000032402	ENSMUSG00000032402	Smad3	139.35	140.22	147.93	134.68	114	204.97	217.46	200.63	184.19	217.64
228831	chr8	13785574	13786604	1031	4.32	5.64	-1.32	9.75e-10	2.86e-06	ENSMUSG00000038398	Upf3a	protein_coding	ENSMUST00000043767	NA	intron (NM_025924, intron 1 of 8)	474	ENSMUSG00000038398	ENSMUSG00000038398	Upf3a	18.95	24.6	29.73	14.65	12	46.58	55.2	51.22	42.95	52.78
152577	chr3	54914347	54917060	2714	6.09	6.82	-0.73	1.58e-09	3.99e-06	ENSMUSG00000056306	Sertm1	protein_coding	ENSMUST00000162201	NA	intron (NM_177854, intron 1 of 2)	183	ENSMUSG00000056306	ENSMUSG00000056306	Sertm1	62.95	67.03	71.06	64.9	75	106.48	113.05	125.21	110.68	108.53
103540	chr16	97168495	97172232	3738	6.98	7.59	-0.62	1.92e-09	4.62e-06	ENSMUSG00000050272	Dscam	protein_coding	ENSMUST00000056102	NA	5' UTR (NM_031174, exon 1 of 33)	371	ENSMUSG00000050272	ENSMUSG00000050272	Dscam	138.13	115	145.03	108.86	122	183.01	180.22	200.63	194.93	206.97
193157	chr5	131305972	131308342	2371	6.23	6.99	-0.75	2.76e-09	6.07e-06	ENSMUSG00000034040	Wbscr17	processed_transcript	ENSMUST00000162966	NA	5' UTR (NM_145218, exon 1 of 11)	365		ENSMUSG00000034040	Wbscr17	99.62	67.03	73.24	70.48	66	131.77	119.7	128.06	125.55	129.28
226657	chr7	139978858	139980434	1577	5.25	6.24	-0.99	3.48e-09	7.3e-06	ENSMUSG00000025473	Adam8	processed_transcript	ENSMUST00000132903	NA	promoter-TSS (NM_001033465)	-891	ENSMUSG00000073795	ENSMUSG00000073795	6430531B16Rik	36.67	38.74	52.21	33.5	29	87.84	67.17	80.39	61.12	81.25
173313	chr4	129639169	129639654	486	0.62	3.76	-3.13	4.01e-09	8.13e-06	ENSMUSG00000053841	Txlna	protein_coding	ENSMUST00000133803	NA	exon (NM_001005506, exon 2 of 10)	1393	ENSMUSG00000053841	ENSMUSG00000053841	Txlna	3.67	0.61	0.73	0.7	2	17.3	13.3	13.52	9.91	13.64
207562	chr6	117905396	117906545	1150	3.67	5.12	-1.45	4.25e-09	8.36e-06	ENSMUSG00000042079	Hnrnpf	protein_coding	ENSMUST00000177743	NA	promoter-TSS (NM_001166431)	-811	ENSMUSG00000042079	ENSMUSG00000042079	Hnrnpf	11.61	11.68	7.98	13.26	19	39.93	30.59	34.15	28.91	39.73
228205	chr8	10900850	10901177	328	-0.45	3.42	-3.87	4.44e-09	8.68e-06	ENSMUSG00000038917	3930402G23Rik	protein_coding	ENSMUST00000040608	23249	intron (NR_102285, intron 2 of 2)	1092		NA	4833411C07Rik	0.61	0.61	0.73	0.7	1	9.98	9.31	17.07	5.78	11.27
19812	chr10	40629266	40631737	2472	5.34	6.27	-0.93	7.02e-09	1.21e-05	ENSMUSG00000063428	Ddo	protein_coding	ENSMUST00000019977	NA	intron (NM_027442, intron 1 of 4)	491	ENSMUSG00000063428	ENSMUSG00000063428	Ddo	52.56	43.05	36.98	37.68	32	79.19	75.15	80.39	62.77	88.96
242173	chr9	21936989	21938166	1178	4.84	5.86	-1.02	8.37e-09	1.36e-05	ENSMUSG00000040563	BC018242	protein_coding	ENSMUST00000046371	NA	promoter-TSS (NM_144935)	568	ENSMUSG00000040563	NA	Lppr2	36.67	27.67	26.1	24.42	28	52.57	56.53	65.45	56.17	59.9
162218	chr3	153972516	153975751	3236	6.48	7.13	-0.65	1.12e-08	1.69e-05	ENSMUSG00000028360	Slc44a5	protein_coding	ENSMUST00000089948	NA	intron (NM_001081263, intron 1 of 21)	698	ENSMUSG00000028360	ENSMUSG00000028360	Slc44a5	89.84	90.4	95.72	94.91	74	150.4	141.65	150.83	122.24	134.03
38267	chr11	70561680	70563711	2032	5.74	6.52	-0.78	1.32e-08	1.89e-05	ENSMUSG00000020827	Mink1	protein_coding	ENSMUST00000072237	NA	promoter-TSS (NM_001045964)	-185	ENSMUSG00000020827	ENSMUSG00000020827	Mink1	55.62	59.65	52.21	54.43	45	95.83	81.8	96.76	88.38	94.89
141116	chr2	109675857	109678066	2210	5.83	6.61	-0.78	1.64e-08	2.21e-05	ENSMUSG00000048482	Bdnf	protein_coding	ENSMUST00000053317	NA	promoter-TSS (NM_001285419)	-70	ENSMUSG00000048482	ENSMUSG00000048482	Bdnf	59.28	56.58	58.01	66.99	44	83.85	105.74	93.2	105.72	100.82
41948	chr11	94676311	94677459	1149	4.6	5.73	-1.13	1.7e-08	2.25e-05	ENSMUSG00000020868	Xylt2	nonsense_mediated_decay	ENSMUST00000146693	NA	intron (NM_145828, intron 1 of 10)	608	ENSMUSG00000020868	ENSMUSG00000020868	Xylt2	22	28.9	25.38	28.61	16	68.55	47.88	44.82	48.73	54.56
24243	chr10	80369831	80370425	595	0.98	3.9	-2.92	2.17e-08	2.66e-05	ENSMUSG00000087432	Gm15123	antisense	ENSMUST00000138988	-1472	promoter-TSS (NR_038088)	-491		NA	Bc1	1.22	0.61	0.73	6.28	1	13.98	9.98	15.65	14.04	20.76
62895	chr13	36733681	36737186	3506	6.79	7.38	-0.59	2.41e-08	2.88e-05	ENSMUSG00000039114	Nrn1	protein_coding	ENSMUST00000037623	NA	promoter-TSS (NM_153529)	-957	ENSMUSG00000039114	ENSMUSG00000039114	Nrn1	91.07	115	121.82	118.63	107	172.36	158.94	175.01	165.19	160.12
156689	chr3	95016479	95017300	822	2.02	4.39	-2.37	2.65e-08	3.09e-05	ENSMUSG00000085956	4930481B07Rik	processed_transcript	ENSMUST00000128160	NA	Intergenic	-1652	ENSMUSG00000019338	ENSMUSG00000019338	Zfp687	9.78	3.07	2.18	4.19	1	15.97	25.27	24.19	12.39	26.69
99928	chr16	42906936	42907972	1037	4.01	5.31	-1.31	3.07e-08	3.28e-05	ENSMUSG00000022708	Zbtb20	retained_intron	ENSMUST00000126354	NA	promoter-TSS (NM_001285805)	-191	ENSMUSG00000022708	ENSMUSG00000022708	Zbtb20	18.34	14.76	15.95	20.24	11	31.94	44.56	51.22	32.21	38.55
236251	chr8	94770981	94774521	3541	6.91	7.5	-0.59	3.11e-08	3.28e-05	ENSMUSG00000031778	Cx3cl1	processed_transcript	ENSMUST00000151783	NA	intron (NM_009142, intron 1 of 2)	571	ENSMUSG00000031778	ENSMUSG00000031778	Cx3cl1	133.24	119.92	139.22	107.47	102	199.65	168.91	173.59	184.19	180.28
249190	chr9	64810076	64810577	502	3.61	0.58	3.03	3.11e-08	3.28e-05	ENSMUSG00000053641	Dennd4a	protein_coding	ENSMUST00000038890	-762	promoter-TSS (NM_001162917)	-684	ENSMUSG00000053641	ENSMUSG00000053641	Dennd4a	11	19.68	10.88	10.47	9	2.66	0.67	0.71	1.65	1.78
71452	chr14	8001801	8004392	2592	5.9	6.68	-0.78	3.43e-08	3.46e-05	ENSMUSG00000025277	Abhd6	protein_coding	ENSMUST00000166497	NA	intron (NM_025341, intron 1 of 8)	195	ENSMUSG00000025277	ENSMUSG00000025277	Abhd6	76.4	66.42	49.31	51.64	55	94.5	115.71	104.58	92.51	104.97
43949	chr11	103648867	103651561	2695	6.5	7.11	-0.6	3.44e-08	3.46e-05	ENSMUSG00000046215	Rprml	protein_coding	ENSMUST00000057870	NA	3' UTR (NM_001033212, exon 1 of 1)	705	ENSMUSG00000046215	ENSMUSG00000046215	Rprml	87.4	79.95	89.92	97	99	151.07	128.35	138.73	133.81	136.99
226660	chr7	139993274	139994932	1659	4.34	5.49	-1.16	3.87e-08	3.72e-05	ENSMUSG00000025473	Adam8	retained_intron	ENSMUST00000128332	-712	Intergenic	-1594	ENSMUSG00000025473	ENSMUSG00000025473	Adam8	21.39	22.75	23.93	11.86	21	41.26	51.21	42.69	48.73	40.92
123214	chr19	6908991	6910765	1775	5.31	6.2	-0.89	3.9e-08	3.73e-05	ENSMUSG00000024953	Prdx5	retained_intron	ENSMUST00000145300	NA	promoter-TSS (NM_012021)	180	ENSMUSG00000038812	ENSMUSG00000038812	Trmt112	41.56	27.67	44.96	32.8	51	73.2	73.82	73.28	61.12	85.4
85408	chr15	60821466	60824924	3459	5.97	6.74	-0.77	4.4e-08	4.01e-05	ENSMUSG00000072568	Fam84b	protein_coding	ENSMUST00000100635	NA	non-coding (NR_030696, exon 1 of 3)	230	ENSMUSG00000097493	ENSMUSG00000097493	9930014A18Rik	58.67	59.04	52.21	83.74	60	89.18	99.75	122.37	107.38	116.83
194118	chr5	136953281	136954623	1343	4.24	5.43	-1.19	5.02e-08	4.42e-05	ENSMUSG00000019054	Fis1	protein_coding	ENSMUST00000111094	NA	intron (NM_001163243, intron 1 of 4)	677	ENSMUSG00000019054	ENSMUSG00000019054	Fis1	26.28	19.06	17.4	12.56	19	46.58	47.88	34.86	42.12	43.88
228885	chr8	14095146	14097880	2735	6.79	7.35	-0.57	5.22e-08	4.54e-05	ENSMUSG00000047495	Dlgap2	protein_coding	ENSMUST00000152652	NA	intron (NM_001145965, intron 1 of 14)	638	ENSMUSG00000047495	ENSMUSG00000047495	Dlgap2	110.01	99.01	110.22	116.54	117	173.69	158.27	180.71	157.76	147.67
63845	chr13	45506917	45508753	1837	5.85	6.57	-0.72	5.25e-08	4.54e-05	ENSMUSG00000000253	Gmpr	protein_coding	ENSMUST00000000260	NA	intron (NM_025508, intron 1 of 8)	366	ENSMUSG00000000253	ENSMUSG00000000253	Gmpr	57.45	57.81	63.09	49.55	60	103.15	99.75	87.51	83.42	99.63
126484	chr19	41981272	41982848	1577	5.24	6.15	-0.91	5.53e-08	4.69e-05	ENSMUSG00000025171	Ubtd1	protein_coding	ENSMUST00000026170	NA	promoter-TSS (NM_028152)	297	ENSMUSG00000025171	ENSMUSG00000025171	Ubtd1	42.78	35.67	38.43	45.36	27	69.21	76.48	85.37	56.99	67.61
241757	chr9	21093724	21094161	438	0.62	3.63	-3.01	5.59e-08	4.71e-05	ENSMUSG00000086016	1700084C06Rik	antisense	ENSMUST00000135674	NA	Intergenic	-1935		NA	Raver1-fdx1l	0.61	2.46	2.9	0.7	1	9.32	18.62	14.23	8.26	11.27
11439	chr1	154723328	154727727	4400	6.69	7.33	-0.65	5.76e-08	4.79e-05	ENSMUSG00000004110	Cacna1e	protein_coding	ENSMUST00000004214	NA	intron (NM_009782, intron 1 of 46)	392	ENSMUSG00000004110	ENSMUSG00000004110	Cacna1e	120.4	103.32	110.22	92.11	89	171.7	177.56	139.44	135.46	181.47
215625	chr7	57589948	57592456	2509	6.44	7.06	-0.62	6.05e-08	4.92e-05	ENSMUSG00000033676	Gabrb3	protein_coding	ENSMUST00000085240	NA	promoter-TSS (NM_008071)	29	ENSMUSG00000033676	ENSMUSG00000033676	Gabrb3	88.62	94.71	87.02	86.53	76	132.43	143.64	141.58	127.2	120.39
45702	chr11	113618619	113620695	2077	5.64	6.4	-0.77	6.23e-08	5.03e-05	ENSMUSG00000047904	Sstr2	protein_coding	ENSMUST00000146390	NA	intron (NM_001042606, intron 1 of 1)	176	ENSMUSG00000047904	ENSMUSG00000047904	Sstr2	48.28	49.81	47.13	52.34	51	81.19	81.8	99.6	86.73	73.54
108864	chr17	35077686	35078379	694	4.27	2.11	2.16	6.39e-08	5.11e-05	ENSMUSG00000073413	Ly6g6d	processed_transcript	ENSMUST00000172639	NA	intron (NM_027366, intron 2 of 2)	1091	ENSMUSG00000013766	ENSMUSG00000013766	Ly6g6e	25.06	21.52	18.13	12.56	19	5.32	8.65	2.13	2.48	2.97
38187	chr11	69991069	69992219	1151	4.6	5.68	-1.08	6.41e-08	5.11e-05	ENSMUSG00000018567	Gabarap	protein_coding	ENSMUST00000018711	NA	5' UTR (NM_019749, exon 1 of 4)	274	ENSMUSG00000018567	ENSMUSG00000018567	Gabarap	30.56	29.52	23.93	13.96	23	56.57	53.87	51.22	47.08	47.44
213434	chr7	30361177	30365214	4038	6.7	7.3	-0.6	7e-08	5.45e-05	ENSMUSG00000036957	Lrfn3	protein_coding	ENSMUST00000046351	NA	promoter-TSS (NM_175478)	-424	ENSMUSG00000036957	ENSMUSG00000036957	Lrfn3	103.9	90.4	120.37	112.35	92	175.02	147.63	145.13	151.98	166.64
101110	chr16	67618739	67619315	577	1.16	3.86	-2.7	7.29e-08	5.59e-05	ENSMUSG00000064115	Cadm2	protein_coding	ENSMUST00000114292	NA	intron (NM_178721, intron 1 of 9)	1881	ENSMUSG00000064115	ENSMUSG00000064115	Cadm2	2.44	4.92	0.73	2.09	1	11.98	17.29	8.54	16.52	18.38
12650	chr1	161034176	161036417	2242	5.67	6.44	-0.77	7.49e-08	5.69e-05	ENSMUSG00000043467	Zbtb37	protein_coding	ENSMUST00000177003	NA	non-coding (NR_002840, exon 1 of 4)	131	ENSMUSG00000053332	ENSMUSG00000053332	Gas5	57.45	50.43	60.19	48.15	38	88.51	85.79	81.82	83.42	94.89
160290	chr3	136668160	136672097	3938	7.49	7.97	-0.47	7.6e-08	5.76e-05	ENSMUSG00000028161	Ppp3ca	processed_transcript	ENSMUST00000124206	NA	promoter-TSS (NM_001293622)	63	ENSMUSG00000028161	ENSMUSG00000028161	Ppp3ca	182.13	176.5	168.95	186.32	188	249.56	243.4	281.73	231.27	244.92
42591	chr11	97798966	97800990	2025	5.96	6.69	-0.73	8.52e-08	6.1e-05	ENSMUSG00000038366	Lasp1	protein_coding	ENSMUST00000143571	NA	intron (NM_010688, intron 1 of 6)	306	ENSMUSG00000038366	ENSMUSG00000038366	Lasp1	78.23	60.88	55.11	61.41	55	113.8	93.77	106.72	106.55	93.7
144867	chr2	143914120	143916147	2028	5.51	6.3	-0.79	8.89e-08	6.28e-05	ENSMUSG00000015932	Dstn	protein_coding	ENSMUST00000103172	NA	promoter-TSS (NM_019771)	-197	ENSMUSG00000015932	ENSMUSG00000015932	Dstn	51.95	39.36	46.41	48.85	42	83.85	87.12	78.26	69.38	75.32
30140	chr11	5054548	5060059	5512	7.4	7.92	-0.51	9.21e-08	6.45e-05	ENSMUSG00000034209	Rasl10a	protein_coding	ENSMUST00000037218	NA	promoter-TSS (NM_145216)	-824	ENSMUSG00000034209	ENSMUSG00000034209	Rasl10a	182.13	165.43	187.08	152.13	160	242.24	280.64	236.91	218.88	230.69
213007	chr7	28715585	28717282	1698	5.5	6.29	-0.79	9.3e-08	6.48e-05	ENSMUSG00000030598	Fbxo17	protein_coding	ENSMUST00000032818	NA	promoter-TSS (NM_015796)	-356	ENSMUSG00000030598	ENSMUSG00000030598	Fbxo17	49.51	41.2	41.33	50.24	44	71.21	78.47	83.95	85.9	71.16
28061	chr10	116986243	116988100	1858	4.78	5.79	-1.02	1.05e-07	7.07e-05	ENSMUSG00000020169	Best3	protein_coding	ENSMUST00000020378	NA	intron (NM_001007583, intron 1 of 9)	858	ENSMUSG00000020169	ENSMUSG00000020169	Best3	27.5	26.44	29.01	32.1	22	51.91	44.56	57.63	48.73	74.72
172484	chr4	126751447	126753412	1966	6.16	6.87	-0.7	1.15e-07	7.5e-05	ENSMUSG00000028833	Ncdn	protein_coding	ENSMUST00000030637	NA	intron (NM_011986, intron 1 of 6)	999	ENSMUSG00000028833	ENSMUSG00000028833	Ncdn	86.18	67.65	80.49	66.99	57	120.45	121.7	125.93	91.68	123.94
239296	chr8	122359039	122359421	383	3.68	0.75	2.92	1.25e-07	7.96e-05	ENSMUSG00000039079	Trhr2	protein_coding	ENSMUST00000044123	NA	intron (NM_133202, intron 1 of 2)	1516	ENSMUSG00000039079	ENSMUSG00000039079	Trhr2	12.22	7.99	7.98	16.75	19	0.67	3.99	0.71	2.48	0.59
152058	chr3	51223656	51226582	2927	6.29	6.94	-0.64	1.29e-07	8.16e-05	ENSMUSG00000023087	Ccrn4l	protein_coding	ENSMUST00000023849	NA	exon (NM_009834, exon 1 of 3)	672	ENSMUSG00000023087	ENSMUSG00000023087	Ccrn4l	83.12	72.57	94.99	78.16	63	123.78	118.37	126.64	126.37	116.83
62062	chr13	23562832	23563353	522	1.8	4.1	-2.3	1.31e-07	8.19e-05	ENSMUSG00000069273	Hist1h3e	protein_coding	ENSMUST00000105107	-463	promoter-TSS (NM_178205)	-728		ENSMUSG00000069273	Hist1h3e	3.67	0.61	7.98	2.09	3	15.31	12.64	15.65	20.65	21.35
99095	chr16	37010789	37011424	636	1.25	3.9	-2.65	1.32e-07	8.26e-05	ENSMUSG00000034206	Polq	protein_coding	ENSMUST00000054034	-361	promoter-TSS (NM_029977)	-679	ENSMUSG00000034206	ENSMUSG00000034206	Polq	1.83	2.46	0.73	4.88	2	13.98	6.65	12.09	19.82	21.94
175605	chr4	138755045	138758007	2963	5.71	6.51	-0.8	1.34e-07	8.28e-05	ENSMUSG00000028749	Pla2g2f	protein_coding	ENSMUST00000030526	NA	intron (NM_012045, intron 2 of 4)	1072	ENSMUSG00000028749	ENSMUSG00000028749	Pla2g2f	60.51	53.5	52.21	52.34	43	79.19	79.8	106	77.64	111.49
116421	chr18	35625514	35626288	775	2.96	4.58	-1.62	1.36e-07	8.4e-05	ENSMUSG00000024354	Slc23a1	nonsense_mediated_decay	ENSMUST00000150877	NA	exon (NM_011397, exon 3 of 15)	1326	ENSMUSG00000024354	ENSMUSG00000024354	Slc23a1	7.33	5.53	5.8	11.17	9	26.62	19.95	28.46	20.65	23.72
213492	chr7	30552557	30554324	1768	5.39	6.24	-0.85	1.43e-07	8.68e-05	ENSMUSG00000036854	Hspb6	processed_transcript	ENSMUST00000126989	NA	exon (NM_001012401, exon 1 of 3)	139	ENSMUSG00000036854	ENSMUSG00000036854	Hspb6	39.73	36.9	50.76	37.68	45	88.51	83.79	81.82	52.86	71.16
93882	chr16	5008772	5009147	376	-0.19	3.26	-3.45	1.45e-07	8.72e-05	ENSMUSG00000022540	Rogdi	protein_coding	ENSMUST00000023191	NA	TTS (NM_001253796)	1644	ENSMUSG00000096215	ENSMUSG00000096215	Smim22	0.61	0.61	1.45	0.7	1	11.31	15.96	5.69	6.61	8.3
39658	chr11	76845719	76846988	1270	5.27	6.15	-0.88	1.48e-07	8.83e-05	ENSMUSG00000020841	Cpd	protein_coding	ENSMUST00000021201	NA	exon (NM_007754, exon 1 of 21)	654	ENSMUSG00000020841	ENSMUSG00000020841	Cpd	37.28	33.82	30.46	48.85	43	76.53	74.48	86.08	57.82	60.49
214386	chr7	45204133	45206722	2590	5.39	6.22	-0.83	1.5e-07	8.92e-05	ENSMUSG00000038292	Ccdc155	protein_coding	ENSMUST00000121017	NA	promoter-TSS (NM_201374)	-536	ENSMUSG00000038292	ENSMUSG00000038292	Ccdc155	47.06	37.51	31.91	48.15	45	85.85	83.13	66.16	71.03	66.42
96450	chr16	18126435	18129991	3557	6.84	7.49	-0.65	1.52e-07	9e-05	ENSMUSG00000043811	Rtn4r	protein_coding	ENSMUST00000059589	NA	intron (NM_022982, intron 1 of 1)	507	ENSMUSG00000043811	ENSMUSG00000043811	Rtn4r	144.24	102.09	136.32	98.4	92	203.64	188.2	175.01	170.98	160.71
101727	chr16	84774381	84775096	716	1.68	4.03	-2.36	1.52e-07	9e-05	ENSMUSG00000053062	Jam2	protein_coding	ENSMUST00000114195	NA	intron (NM_023844, intron 1 of 9)	616	ENSMUSG00000053062	ENSMUSG00000053062	Jam2	0.61	0.61	4.35	1.4	9	13.98	13.97	14.23	19	20.76
252698	chr9	104125279	104125750	472	0.73	3.58	-2.85	1.52e-07	9e-05	ENSMUSG00000090150	Acad11	processed_transcript	ENSMUST00000128714	NA	intron (NM_175324, intron 19 of 19)	1128	ENSMUSG00000079355	ENSMUSG00000079355	Ackr4	3.06	0.61	2.9	0.7	1	11.31	11.31	9.96	16.52	10.67
58160	chr12	105335865	105337932	2068	5.78	6.53	-0.75	1.58e-07	9.23e-05	NA	AC122013.1	lincRNA	ENSMUST00000180458	NA	promoter-TSS (NR_125773)	-94	ENSMUSG00000097929	ENSMUSG00000097929	Tunar	54.4	52.89	49.31	54.43	64	91.84	69.83	103.16	108.2	89.55
56113	chr12	86947393	86948932	1540	5.5	6.31	-0.81	1.6e-07	9.3e-05	NA	2310044G17Rik	protein_coding	ENSMUST00000038369	NA	intron (NM_173735, intron 1 of 3)	820	ENSMUSG00000034157	ENSMUSG00000034157	Cipc	55.62	39.36	50.03	46.06	35	83.19	85.12	68.3	72.69	86.58
93045	chr15	101221323	101225680	4358	6.47	7.16	-0.69	1.72e-07	9.77e-05	NA	AC161812.1	lincRNA	ENSMUST00000180639	NA	promoter-TSS (NM_019518)	619	ENSMUSG00000097915	ENSMUSG00000097915	A330009N23Rik	95.96	101.47	105.87	71.88	68	159.72	144.31	157.23	113.98	139.96
24928	chr10	82688217	82691485	3269	6.14	6.79	-0.65	1.85e-07	0.000103	ENSMUSG00000020251	Glt8d2	protein_coding	ENSMUST00000020485	NA	intron (NM_029102, intron 1 of 9)	799	ENSMUSG00000020251	ENSMUSG00000020251	Glt8d2	64.17	68.88	77.59	76.76	64	123.12	113.72	95.33	104.07	115.64
243693	chr9	35557764	35559310	1547	5.34	6.15	-0.81	1.89e-07	0.000104	ENSMUSG00000032103	Pus3	retained_intron	ENSMUST00000135768	NA	promoter-TSS (NM_023292)	-67	ENSMUSG00000032101	ENSMUSG00000032101	Ddx25	42.17	36.28	34.08	45.36	45	65.88	70.49	80.39	74.34	63.45
59032	chr12	108554012	108555668	1657	5.56	6.34	-0.78	1.93e-07	0.000105	NA	AC154910.1	lincRNA	ENSMUST00000180576	NA	5' UTR (NM_001163394, exon 1 of 14)	120	ENSMUSG00000021262	ENSMUSG00000021262	Evl	45.84	57.19	47.13	38.38	48	80.52	81.13	97.47	74.34	72.94
249078	chr9	64252416	64253593	1178	4.44	5.58	-1.14	1.96e-07	0.000106	ENSMUSG00000004936	Map2k1	protein_coding	ENSMUST00000005066	NA	intron (NM_008927, intron 1 of 10)	600	ENSMUSG00000004936	ENSMUSG00000004936	Map2k1	24.45	20.29	21.03	27.91	15	41.26	60.52	61.18	34.69	42.11
172541	chr4	127021320	127022349	1030	6.19	6.84	-0.65	2.07e-07	0.00011	ENSMUSG00000028820	Sfpq	protein_coding	ENSMUST00000030623	NA	exon (NM_023603, exon 1 of 10)	534	ENSMUSG00000028820	ENSMUSG00000028820	Sfpq	81.29	61.5	79.76	72.58	69	129.77	115.71	113.12	113.16	100.22
223863	chr7	122158771	122159237	467	1.86	3.99	-2.13	2.13e-07	0.000112	ENSMUSG00000086942	Gm15489	antisense	ENSMUST00000132811	NA	promoter-TSS (NM_011121)	-433	ENSMUSG00000030867	ENSMUSG00000030867	Plk1	2.44	2.46	5.8	1.4	6	15.97	13.97	15.65	19	14.83
126840	chr19	44107579	44108366	788	3.4	4.98	-1.58	2.16e-07	0.000114	ENSMUSG00000025199	Chuk	protein_coding	ENSMUST00000026217	-99	promoter-TSS (NM_001162410)	-496	ENSMUSG00000025199	ENSMUSG00000025199	Chuk	12.22	1.84	17.4	11.17	10	26.62	29.93	40.55	32.21	28.47
108867	chr17	35090055	35091257	1203	3.91	5.19	-1.29	2.17e-07	0.000114	ENSMUSG00000007036	Abhd16a	retained_intron	ENSMUST00000173134	NA	intron (NM_178592, intron 2 of 19)	1365	ENSMUSG00000007036	ENSMUSG00000007036	Abhd16a	19.56	13.53	18.13	9.77	14	39.93	37.24	34.86	23.95	46.85
29800	chr11	3861784	3863893	2110	5.2	6.16	-0.95	2.35e-07	0.000122	ENSMUSG00000020435	Osbp2	protein_coding	ENSMUST00000070552	NA	intron (NM_152818, intron 1 of 13)	1064	ENSMUSG00000020435	ENSMUSG00000020435	Osbp2	50.73	28.29	45.68	35.59	24	69.88	90.44	65.45	68.56	62.86
195058	chr5	142400554	142404705	4152	6.73	7.31	-0.59	2.42e-07	0.000125	ENSMUSG00000056493	Foxk1	protein_coding	ENSMUST00000072837	NA	intron (NM_199068, intron 1 of 8)	1133	ENSMUSG00000056493	ENSMUSG00000056493	Foxk1	130.79	94.09	113.84	96.3	95	167.04	164.92	155.09	142.07	166.64
237255	chr8	106870223	106871467	1245	4.83	5.78	-0.95	2.53e-07	0.000128	ENSMUSG00000031910	Has3	protein_coding	ENSMUST00000034385	NA	intron (NM_008217, intron 1 of 3)	603	ENSMUSG00000031910	ENSMUSG00000031910	Has3	34.84	28.9	23.93	26.52	28	59.89	47.22	59.76	61.95	46.26
151005	chr3	27585300	27585766	467	0.16	3.31	-3.15	2.55e-07	0.000128	ENSMUSG00000039286	Fndc3b	protein_coding	ENSMUST00000046157	NA	promoter-TSS (NR_037275)	-538		ENSMUSG00000092695	Mir3092	0.61	1.84	0.73	1.4	1	6.65	9.98	14.23	9.09	9.49
132807	chr2	30982294	30983329	1036	4.32	5.41	-1.09	2.59e-07	0.000129	ENSMUSG00000026854	Usp20	protein_coding	ENSMUST00000102849	NA	promoter-TSS (NM_144885)	533	ENSMUSG00000026854	ENSMUSG00000026854	Usp20	20.78	17.22	20.3	23.73	18	33.27	39.24	44.11	52.04	44.48
138094	chr2	73658964	73660379	1416	5.04	5.96	-0.91	2.61e-07	0.00013	NA	Gm13706	antisense	ENSMUST00000123613	NA	intron (NM_175752, intron 1 of 6)	751	ENSMUSG00000056486	ENSMUSG00000056486	Chn1	33.62	33.21	42.06	23.03	33	55.9	75.15	54.78	54.51	70.57
71085	chr13	113794561	113795685	1125	4.45	5.47	-1.02	2.96e-07	0.000139	ENSMUSG00000042348	Arl15	protein_coding	ENSMUST00000091201	NA	intron (NM_172595, intron 1 of 4)	615	ENSMUSG00000042348	ENSMUSG00000042348	Arl15	22.61	21.52	16.68	22.33	26	43.26	49.88	47.67	36.34	43.88
211871	chr7	16920969	16924042	3074	6.45	7.09	-0.64	2.96e-07	0.000139	ENSMUSG00000019370	Calm3	protein_coding	ENSMUST00000019514	NA	intron (NM_007590, intron 1 of 5)	1526	ENSMUSG00000019370	ENSMUSG00000019370	Calm3	108.79	83.02	81.94	99.79	65	129.77	135	138.02	139.59	139.36
30999	chr11	21571163	21571835	673	3.58	4.96	-1.39	3.22e-07	0.000148	ENSMUSG00000020321	Mdh1	protein_coding	ENSMUST00000125302	NA	promoter-TSS (NM_145425)	435	ENSMUSG00000020321	ENSMUSG00000020321	Mdh1	18.95	8.61	13.05	9.07	10	36.6	27.93	30.59	24.78	36.18
190575	chr5	121451584	121452364	781	3.63	5.1	-1.47	3.24e-07	0.000148	ENSMUSG00000029616	Erp29	protein_coding	ENSMUST00000130451	NA	promoter-TSS (NM_029912)	500		ENSMUSG00000029616	Erp29	16.5	9.22	18.13	16.05	2	31.94	31.92	39.84	27.26	40.33
80104	chr14	93889370	93889645	276	-0.1	3.15	-3.26	3.27e-07	0.000148	ENSMUSG00000055421	Pcdh9	protein_coding	ENSMUST00000068992	-638	promoter-TSS (NM_001081377)	-620		ENSMUSG00000055421	Pcdh9	0.61	0.61	0.73	0.7	2	7.99	7.98	12.09	9.91	6.52
178191	chr4	152477704	152479396	1693	5.34	6.27	-0.93	3.27e-07	0.000148	ENSMUSG00000039577	Nphp4	processed_transcript	ENSMUST00000142027	NA	intron (NM_153424, intron 1 of 29)	408	ENSMUSG00000039577	ENSMUSG00000039577	Nphp4	50.12	23.98	57.28	33.5	38	81.19	81.13	76.12	60.3	87.18
123720	chr19	10454178	10458587	4410	6.98	7.53	-0.55	3.36e-07	0.000152	ENSMUSG00000090291	Lrrc10b	protein_coding	ENSMUST00000171400	NA	3' UTR (NM_001111140, exon 1 of 1)	1064	ENSMUSG00000090291	ENSMUSG00000090291	Lrrc10b	145.46	110.7	126.17	138.17	112	181.01	207.48	189.24	159.41	187.4
21877	chr10	67097669	67098363	695	1.28	3.87	-2.59	3.52e-07	0.000157	ENSMUSG00000037876	Jmjd1c	retained_intron	ENSMUST00000174062	NA	Intergenic	-1028	ENSMUSG00000019873	ENSMUSG00000019873	Reep3	0.61	0.61	3.63	6.28	1	11.98	17.96	14.94	8.26	20.16
180494	chr5	25759184	25761112	1929	5.52	6.31	-0.79	3.54e-07	0.000157	ENSMUSG00000056367	Actr3b	protein_coding	ENSMUST00000128727	NA	intron (NM_001004365, intron 1 of 11)	122	ENSMUSG00000056367	ENSMUSG00000056367	Actr3b	48.89	53.5	46.41	38.38	42	95.16	87.78	73.99	66.08	72.35
111812	chr17	70560550	70560944	395	0.54	3.46	-2.92	3.61e-07	0.000159	ENSMUSG00000003279	Dlgap1	retained_intron	ENSMUST00000156946	NA	promoter-TSS (NM_001128181)	-1000	ENSMUSG00000003279	ENSMUSG00000003279	Dlgap1	0.61	0.61	4.35	0.7	1	12.64	11.97	9.25	7.43	13.64
156463	chr3	89912116	89914074	1959	5.78	6.47	-0.68	3.77e-07	0.000164	ENSMUSG00000027947	Il6ra	protein_coding	ENSMUST00000029559	NA	promoter-TSS (NM_010559)	67	ENSMUSG00000027947	ENSMUSG00000027947	Il6ra	46.45	58.42	60.91	53.73	56	89.18	93.77	85.37	90.03	83.62
106083	chr17	24549977	24551123	1147	5.66	6.43	-0.77	3.83e-07	0.000166	ENSMUSG00000032855	Pkd1	protein_coding	ENSMUST00000035565	NA	intron (NM_013630, intron 1 of 45)	600	ENSMUSG00000032855	ENSMUSG00000032855	Pkd1	63.56	49.2	55.83	41.87	43	93.83	91.77	92.49	84.25	69.98
214661	chr7	45922104	45924642	2539	5.82	6.51	-0.69	4.18e-07	0.000174	ENSMUSG00000040189	Ccdc114	protein_coding	ENSMUST00000120643	NA	Intergenic	-1947	ENSMUSG00000040212	ENSMUSG00000040212	Emp3	63.56	54.73	57.28	55.83	51	91.84	92.44	103.87	87.55	80.06
245201	chr9	44334711	44335963	1253	5.09	5.99	-0.9	5.03e-07	0.000199	ENSMUSG00000049932	H2afx	protein_coding	ENSMUST00000052686	NA	3' UTR (NM_010436, exon 1 of 1)	622	ENSMUSG00000049932	ENSMUSG00000049932	H2afx	36.67	30.13	42.06	38.38	23	71.87	76.48	56.92	59.47	53.37
96708	chr16	20535506	20536471	966	5.02	5.91	-0.89	5.16e-07	0.000202	ENSMUSG00000022841	Ap2m1	protein_coding	ENSMUST00000090023	NA	intron (NM_009679, intron 1 of 10)	485	ENSMUSG00000022841	ENSMUSG00000022841	Ap2m1	34.23	37.51	36.26	34.89	19	61.22	65.84	61.18	58.64	53.97
122780	chr19	5105559	5107109	1551	5.47	6.29	-0.81	5.45e-07	0.00021	ENSMUSG00000024870	Rab1b	protein_coding	ENSMUST00000025804	NA	intron (NM_029576, intron 1 of 5)	662	ENSMUSG00000024870	ENSMUSG00000024870	Rab1b	55.62	41.2	51.48	37.68	36	80.52	92.44	78.97	76.81	61.68
222341	chr7	111777663	111779975	2313	5.67	6.44	-0.77	5.7e-07	0.000217	ENSMUSG00000038296	Galnt18	protein_coding	ENSMUST00000049430	NA	intron (NM_173739, intron 1 of 10)	1158	ENSMUSG00000038296	ENSMUSG00000038296	Galnt18	62.34	49.81	51.48	50.24	41	77.86	105.74	71.14	79.29	101.41
102477	chr16	91548673	91548992	320	-0.45	3.02	-3.47	6.02e-07	0.000225	ENSMUSG00000022965	Ifngr2	protein_coding	ENSMUST00000023687	NA	intron (NM_008338, intron 1 of 6)	1739		ENSMUSG00000022965	Ifngr2	0.61	0.61	0.73	0.7	1	8.65	9.98	7.11	4.13	10.67
116565	chr18	36280027	36282451	2425	6.57	7.15	-0.57	6.11e-07	0.000227	ENSMUSG00000043991	Pura	protein_coding	ENSMUST00000051301	NA	promoter-TSS (NM_008989)	77		ENSMUSG00000043991	Pura	101.46	94.09	105.87	99.09	76	143.75	127.02	157.94	142.89	137.58
65523	chr13	55443869	55444943	1075	4.07	5.31	-1.24	6.26e-07	0.00023	ENSMUSG00000074886	Grk6	protein_coding	ENSMUST00000099482	-390	promoter-TSS (NM_011938)	-666	ENSMUSG00000074886	ENSMUSG00000074886	Grk6	21.39	18.45	19.58	15.35	9	57.9	31.92	39.13	37.99	31.43
96755	chr16	20715621	20717683	2063	6.23	6.81	-0.58	6.74e-07	0.000242	ENSMUSG00000021018	Polr2h	protein_coding	ENSMUST00000021405	NA	promoter-TSS (NM_009900)	-16	ENSMUSG00000022843	ENSMUSG00000022843	Clcn2	72.12	73.18	79.04	78.16	72	111.8	123.69	108.85	105.72	111.49
248113	chr9	58582263	58583567	1305	5.02	5.92	-0.9	7.02e-07	0.00025	ENSMUSG00000032336	Nptn	protein_coding	ENSMUST00000177292	NA	intron (NM_001293673, intron 1 of 7)	675	ENSMUSG00000032336	ENSMUSG00000032336	Nptn	39.12	30.13	34.08	34.19	25	61.89	73.15	66.16	53.69	47.44
119071	chr18	62922245	62923963	1719	4.64	5.65	-1.02	7.04e-07	0.000251	ENSMUSG00000071847	Apcdd1	protein_coding	ENSMUST00000096554	NA	intron (NM_133237, intron 1 of 4)	777	ENSMUSG00000071847	ENSMUSG00000071847	Apcdd1	31.17	20.29	22.48	31.4	19	47.25	64.51	39.13	46.25	54.56
226982	chr7	141436486	141438524	2039	5.67	6.36	-0.68	7.07e-07	0.000251	ENSMUSG00000019082	Slc25a22	protein_coding	ENSMUST00000019226	NA	intron (NM_026646, intron 1 of 9)	369	ENSMUSG00000019082	ENSMUSG00000019082	Slc25a22	54.4	46.12	54.38	50.94	49	85.85	86.45	78.26	75.16	83.62
181810	chr5	33781991	33783893	1903	5.89	6.57	-0.67	7.31e-07	0.000256	ENSMUSG00000005299	Letm1	retained_intron	ENSMUST00000148451	NA	promoter-TSS (NM_019694)	-238		ENSMUSG00000005299	Letm1	71.51	59.65	48.58	58.62	59	88.51	91.77	98.89	104.07	90.73
124185	chr19	21271269	21273454	2186	6.46	7.04	-0.58	7.33e-07	0.000256	ENSMUSG00000024750	Zfand5	protein_coding	ENSMUST00000025659	NA	promoter-TSS (NM_009551)	84		ENSMUSG00000024750	Zfand5	94.73	88.56	90.64	84.44	82	117.79	128.35	138.73	150.33	120.98
212466	chr7	25132213	25134204	1992	5.2	6.11	-0.91	7.54e-07	0.000262	ENSMUSG00000008496	Pou2f2	protein_coding	ENSMUST00000175774	NA	promoter-TSS (NM_001163556)	-749		ENSMUSG00000008496	Pou2f2	39.12	38.74	25.38	34.89	46	48.58	71.82	93.91	70.21	61.08
70734	chr13	110394386	110396153	1768	6.08	6.7	-0.62	7.56e-07	0.000262	ENSMUSG00000021701	Plk2	protein_coding	ENSMUST00000022212	NA	exon (NM_152804, exon 1 of 14)	226	ENSMUSG00000021701	ENSMUSG00000021701	Plk2	67.84	67.65	76.14	67.69	58	109.14	107.07	110.98	94.99	97.26
19780	chr10	40247047	40248231	1185	4.71	5.71	-1	7.69e-07	0.000264	ENSMUSG00000038510	Rpf2	protein_coding	ENSMUST00000183309	-11	promoter-TSS (NM_001042556)	-600	ENSMUSG00000038510	ENSMUSG00000038510	Rpf2	26.89	30.13	31.18	30.7	12	48.58	61.18	44.82	49.56	58.12
164578	chr4	42949847	42954385	4539	7.08	7.59	-0.51	7.72e-07	0.000265	ENSMUSG00000036052	Dnajb5	processed_transcript	ENSMUST00000123501	NA	promoter-TSS (NM_019874)	-978	ENSMUSG00000036052	ENSMUSG00000036052	Dnajb5	146.68	133.45	159.53	127.01	112	208.96	189.53	193.51	185.84	187.4
226673	chr7	140079808	140080945	1138	4.67	5.61	-0.94	7.78e-07	0.000265	ENSMUSG00000025468	Caly	protein_coding	ENSMUST00000026541	NA	intron (NM_026769, intron 1 of 5)	1924	ENSMUSG00000025468	ENSMUSG00000025468	Caly	25.67	24.6	28.28	18.84	30	55.24	50.54	44.82	37.99	55.75
82055	chr15	12116677	12119182	2506	6.99	7.51	-0.52	8.07e-07	0.000272	ENSMUSG00000022201	Zfr	processed_transcript	ENSMUST00000124621	NA	promoter-TSS (NM_011767)	79	ENSMUSG00000022201	ENSMUSG00000022201	Zfr	142.41	119.92	139.22	124.22	110	194.32	200.17	169.32	183.36	164.27
109308	chr17	44813970	44814893	924	2.81	4.46	-1.65	8.23e-07	0.000277	ENSMUSG00000039153	Runx2	retained_intron	ENSMUST00000161489	NA	5' UTR (NM_001271627, exon 1 of 8)	195	ENSMUSG00000039153	ENSMUSG00000039153	Runx2	5.5	11.07	5.8	7.68	5	21.3	19.29	19.21	19.82	30.24
124445	chr19	23140903	23144186	3284	6.66	7.22	-0.56	8.36e-07	0.00028	ENSMUSG00000033863	Klf9	protein_coding	ENSMUST00000036884	NA	intron (NM_010638, intron 1 of 1)	1319	ENSMUSG00000033863	ENSMUSG00000033863	Klf9	94.73	94.71	127.62	87.93	102	164.38	151.62	149.4	135.46	145.89
44293	chr11	105456072	105458480	2409	6.36	6.95	-0.59	8.54e-07	0.000284	ENSMUSG00000078627	2010-03-01	protein_coding	ENSMUST00000100332	NA	promoter-TSS (NM_001039242)	-541	ENSMUSG00000078627	ENSMUSG00000078627	2010-03-01	85.57	68.26	82.66	93.51	81	133.76	125.69	111.7	111.51	135.21
142224	chr2	121287909	121289482	1574	5.46	6.21	-0.74	8.56e-07	0.000284	ENSMUSG00000027254	Map1a	protein_coding	ENSMUST00000094639	-117	promoter-TSS (NM_032393)	-906	ENSMUSG00000027254	ENSMUSG00000027254	Map1a	51.95	40.59	40.61	38.38	49	77.86	76.48	82.53	61.95	70.57
208847	chr6	126163109	126164307	1199	4.38	5.47	-1.09	9.07e-07	0.000296	ENSMUSG00000049107	Ntf3	protein_coding	ENSMUST00000112244	NA	intron (NM_008742, intron 1 of 1)	1252	ENSMUSG00000049107	ENSMUSG00000049107	Ntf3	15.28	30.13	16.68	16.75	25	40.59	32.59	52.65	49.56	46.26
76311	chr14	55584373	55586131	1759	5.79	6.51	-0.72	9.28e-07	0.000299	ENSMUSG00000022217	Emc9	protein_coding	ENSMUST00000174352	NA	promoter-TSS (NM_033146)	2	ENSMUSG00000022217	ENSMUSG00000022217	Emc9	63.56	60.27	57.28	36.29	60	97.16	81.13	99.6	86.73	90.73
28007	chr10	116580565	116582280	1716	6.05	6.7	-0.65	9.64e-07	0.000307	ENSMUSG00000052291	5330438D12Rik	pseudogene	ENSMUST00000064101	NA	promoter-TSS (NM_028082)	88	ENSMUSG00000020166	ENSMUSG00000020166	Cnot2	80.07	57.19	58.01	68.39	67	100.49	121.7	107.43	94.16	96.07
98303	chr16	33517090	33518593	1504	5.28	6.09	-0.81	9.91e-07	0.000312	ENSMUSG00000035506	Slc12a8	protein_coding	ENSMUST00000121925	NA	promoter-TSS (NM_001083902)	-487	ENSMUSG00000035506	ENSMUSG00000035506	Slc12a8	33	40.59	52.21	36.99	31	71.87	56.53	71.14	73.51	67.61
96157	chr16	17232813	17234566	1754	6.18	6.81	-0.63	1e-06	0.000313	ENSMUSG00000050240	Hic2	protein_coding	ENSMUST00000090190	NA	5' UTR (NM_178922, exon 1 of 3)	103	ENSMUSG00000050240	ENSMUSG00000050240	Hic2	84.34	67.65	63.09	71.88	75	109.14	126.35	117.39	117.29	91.33
43839	chr11	103114393	103116015	1623	5.93	6.62	-0.7	1.01e-06	0.000314	ENSMUSG00000048878	Hexim1	protein_coding	ENSMUST00000053063	-309	Intergenic	-1121	ENSMUSG00000048878	ENSMUSG00000048878	Hexim1	59.9	63.96	71.06	57.22	52	123.78	103.74	88.22	77.64	99.63
229321	chr8	15012571	15013352	782	2.63	4.34	-1.72	1.08e-06	0.00033	ENSMUSG00000055675	Kbtbd11	protein_coding	ENSMUST00000069399	NA	intron (NM_029116, intron 1 of 1)	1937	ENSMUSG00000055675	ENSMUSG00000055675	Kbtbd11	2.44	7.38	7.25	9.77	4	17.97	24.61	19.21	19	20.76
245168	chr9	44264592	44268792	4201	7.39	7.83	-0.44	1.16e-06	0.000347	ENSMUSG00000032109	Nlrx1	protein_coding	ENSMUST00000168499	NA	intron (NM_001163742, intron 1 of 9)	1495	ENSMUSG00000032109	ENSMUSG00000032109	Nlrx1	183.97	164.2	177.66	151.43	163	225.6	237.41	229.8	212.27	233.66
67438	chr13	80884034	80884513	480	0.44	3.35	-2.91	1.16e-06	0.000348	ENSMUSG00000089827	1700023H06Rik	processed_transcript	ENSMUST00000161006	NA	intron (NM_001042591, intron 1 of 7)	852	ENSMUSG00000074794	ENSMUSG00000074794	Arrdc3	1.83	1.84	0.73	1.4	1	16.64	5.32	7.83	9.91	11.27
166688	chr4	62287107	62287955	849	2.56	4.4	-1.84	1.17e-06	0.000348	ENSMUSG00000066152	Slc31a2	protein_coding	ENSMUST00000107468	NA	intron (NM_025286, intron 1 of 3)	1102	ENSMUSG00000066152	ENSMUSG00000066152	Slc31a2	6.11	9.84	0.73	2.79	10	17.97	20.62	19.21	18.17	29.65
225781	chr7	132811973	132814381	2409	6.11	6.71	-0.6	1.19e-06	0.000352	ENSMUSG00000030956	Fam53b	protein_coding	ENSMUST00000097999	NA	promoter-TSS (NM_212473)	19	ENSMUSG00000030956	ENSMUSG00000030956	Fam53b	67.23	61.5	78.31	70.48	67	98.49	112.39	106.72	94.16	110.9
223362	chr7	118117242	118117805	564	0.94	3.5	-2.57	1.2e-06	0.000353	ENSMUSG00000008683	Rps15a	protein_coding	ENSMUST00000131374	-1056	Intergenic	-1377	ENSMUSG00000008683	ENSMUSG00000008683	Rps15a	2.44	0.61	0.73	2.79	3	14.64	10.64	8.54	7.43	15.42
243942	chr9	37538588	37540604	2017	5.12	5.97	-0.85	1.24e-06	0.00036	ENSMUSG00000001943	Vsig2	protein_coding	ENSMUST00000002008	NA	intron (NM_020518, intron 1 of 6)	341	ENSMUSG00000001943	ENSMUSG00000001943	Vsig2	34.84	41.82	37.71	38.38	21	69.88	58.52	60.47	56.17	67.61
175444	chr4	138317187	138317687	501	1.22	3.78	-2.56	1.38e-06	0.000387	ENSMUSG00000028756	Pink1	protein_coding	ENSMUST00000105817	NA	exon (NM_026880, exon 5 of 8)	-1237		ENSMUSG00000099200	Mir7019	4.28	0.61	5.08	0.7	1	15.97	13.3	5.69	19	14.83
251028	chr9	86463950	86464514	565	0.21	3.29	-3.09	1.38e-06	0.000387	ENSMUSG00000032415	Ube2cbp	protein_coding	ENSMUST00000034986	NA	intron (NM_027394, intron 1 of 9)	684	ENSMUSG00000032415	ENSMUSG00000032415	Ube2cbp	0.61	0.61	1.45	2.09	1	4.66	18.62	6.4	7.43	11.86
144204	chr2	138278559	138280793	2235	5.52	6.24	-0.72	1.39e-06	0.000389	ENSMUSG00000062098	Btbd3	protein_coding	ENSMUST00000091556	NA	intron (NM_001025431, intron 2 of 4)	1183	ENSMUSG00000062098	ENSMUSG00000062098	Btbd3	50.12	44.28	43.51	52.34	39	79.86	82.46	76.84	68.56	69.39
70313	chr13	107021297	107022396	1100	4.82	5.73	-0.91	1.4e-06	0.00039	ENSMUSG00000021693	Kif2a	protein_coding	ENSMUST00000022204	NA	promoter-TSS (NR_015471)	267	ENSMUSG00000021693	ENSMUSG00000021693	Kif2a	31.17	31.36	22.48	31.4	25	50.58	58.52	63.32	51.21	42.11
219354	chr7	90129057	90130097	1041	4.59	5.54	-0.94	1.42e-06	0.000393	NA	AC130210.1	lincRNA	ENSMUST00000181189	NA	promoter-TSS (NM_001252521)	-103	ENSMUSG00000097162	ENSMUSG00000097162	2310010J17Rik	25.67	25.21	26.83	25.12	18	45.92	53.2	39.84	43.78	49.22
111064	chr17	56996961	56998678	1718	4.61	5.56	-0.95	1.44e-06	0.000396	ENSMUSG00000002661	Alkbh7	protein_coding	ENSMUST00000074141	NA	intron (NM_027372, intron 1 of 2)	481	ENSMUSG00000002661	ENSMUSG00000002661	Alkbh7	30.56	19.06	27.55	22.33	23	49.25	53.87	45.53	47.91	39.73
191337	chr5	124030923	124032215	1293	4.89	5.82	-0.94	1.44e-06	0.000396	ENSMUSG00000066278	Vps37b	protein_coding	ENSMUST00000040967	NA	intron (NM_177876, intron 1 of 3)	691	ENSMUSG00000066278	ENSMUSG00000066278	Vps37b	41.56	34.44	19.58	22.33	30	51.91	60.52	64.74	54.51	51.59
101238	chr16	74410086	74410747	662	1.63	3.87	-2.24	1.46e-06	0.000398	ENSMUSG00000052516	Robo2	retained_intron	ENSMUST00000156010	NA	intron (NM_175549, intron 1 of 27)	495	ENSMUSG00000052516	ENSMUSG00000052516	Robo2	3.06	6.15	2.9	1.4	2	15.97	9.98	17.07	9.91	20.16
194012	chr5	135933086	135935002	1917	5.49	6.3	-0.81	1.5e-06	0.000407	ENSMUSG00000051391	Ywhag	retained_intron	ENSMUST00000129581	NA	intron (NM_018871, intron 1 of 1)	597	ENSMUSG00000051391	ENSMUSG00000051391	Ywhag	58.67	31.36	51.48	39.08	44	73.2	93.77	87.51	60.3	78.87
59539	chr12	110991492	110993340	1849	5.48	6.19	-0.71	1.61e-06	0.000429	ENSMUSG00000037904	Ankrd9	protein_coding	ENSMUST00000128353	-12452	Intergenic	-1982		NA	6030440G07Rik	48.89	44.28	47.86	35.59	46	71.21	71.16	76.84	66.9	78.28
111721	chr17	70426286	70426569	284	-0.45	2.95	-3.4	1.67e-06	0.000437	ENSMUSG00000003279	Dlgap1	protein_coding	ENSMUST00000155016	NA	intron (NM_027712, intron 1 of 9)	1636	ENSMUSG00000003279	ENSMUSG00000003279	Dlgap1	0.61	0.61	0.73	0.7	1	9.32	3.99	9.96	5.78	9.49
185795	chr5	84415068	84417960	2893	6.31	6.89	-0.59	1.69e-06	0.000441	ENSMUSG00000029245	Epha5	protein_coding	ENSMUST00000053733	NA	5' UTR (NM_007937, exon 1 of 16)	868		ENSMUSG00000029245	Epha5	80.68	68.26	73.96	86.53	86	118.46	140.32	123.08	105.72	106.15
212541	chr7	25316717	25317917	1201	5.68	6.35	-0.67	1.69e-06	0.000441	ENSMUSG00000045039	Megf8	protein_coding	ENSMUST00000128119	NA	5' UTR (NM_001160400, exon 1 of 41)	153	ENSMUSG00000045039	ENSMUSG00000045039	Megf8	53.78	47.97	54.38	51.64	49	85.85	87.78	68.3	81.77	84.8
178943	chr4	156196263	156197453	1191	3.99	5.17	-1.18	1.7e-06	0.000441	ENSMUSG00000041936	Agrn	protein_coding	ENSMUST00000075787	NA	intron (NM_021604, intron 1 of 35)	630	ENSMUSG00000041936	ENSMUSG00000041936	Agrn	17.11	10.45	16.68	20.24	15	42.59	45.89	36.28	30.56	24.91
211644	chr7	16118349	16121370	3022	6.34	6.91	-0.57	1.76e-06	0.000449	ENSMUSG00000006021	Kptn	retained_intron	ENSMUST00000130170	NA	promoter-TSS (NM_133727)	-16	ENSMUSG00000006021	ENSMUSG00000006021	Kptn	89.84	71.34	80.49	69.09	93	115.79	113.72	113.12	122.24	135.21
242227	chr9	22050400	22052039	1640	6.29	6.88	-0.59	1.81e-06	0.000458	ENSMUSG00000003410	Elavl3	protein_coding	ENSMUST00000003501	NA	intron (NM_010487, intron 1 of 6)	803	ENSMUSG00000003410	ENSMUSG00000003410	Elavl3	83.12	75.64	89.19	73.97	70	129.1	116.38	127.35	114.81	100.82
208150	chr6	119847282	119849329	2048	5.69	6.39	-0.7	1.9e-06	0.000471	ENSMUSG00000050604	3110021A11Rik	protein_coding	ENSMUST00000062454	NA	promoter-TSS (NM_053204)	113	ENSMUSG00000050604	ENSMUSG00000050604	3110021A11Rik	47.67	54.73	63.09	42.57	50	81.86	77.14	103.16	76.81	80.65
87959	chr15	78528551	78532157	3607	6.5	7.14	-0.64	1.96e-06	0.000477	ENSMUSG00000022440	C1qtnf6	processed_transcript	ENSMUST00000147093	NA	promoter-TSS (NM_001204153)	-703	ENSMUSG00000022440	ENSMUSG00000022440	C1qtnf6	91.68	94.09	89.19	103.98	73	122.45	155.61	176.44	104.9	144.11
238507	chr8	119558886	119559912	1027	4.36	5.4	-1.05	1.97e-06	0.00048	ENSMUSG00000031835	Mbtps1	protein_coding	ENSMUST00000098362	-125	promoter-TSS (NM_001167910)	-638	ENSMUSG00000031835	ENSMUSG00000031835	Mbtps1	26.89	17.22	22.48	16.75	19	34.61	32.59	46.24	52.04	46.26
191545	chr5	124528036	124532313	4278	7.35	7.82	-0.47	2.05e-06	0.000492	ENSMUSG00000029392	Rilpl1	protein_coding	ENSMUST00000062153	NA	intron (NM_021430, intron 1 of 6)	1216	ENSMUSG00000029392	ENSMUSG00000029392	Rilpl1	185.19	147.6	177.66	149.34	158	223.6	252.71	236.2	197.41	221.2
575	chr1	16657289	16658079	791	2.96	4.48	-1.53	2.09e-06	0.000496	NA	AC157362.1	lincRNA	ENSMUST00000181371	NA	promoter-TSS (NM_026456)	132	ENSMUSG00000097744	ENSMUSG00000097744	D030040B21Rik	7.33	11.07	3.63	9.77	7	21.96	19.29	23.48	19.82	27.28
214555	chr7	45638172	45638751	580	3.35	4.71	-1.36	2.09e-06	0.000496	ENSMUSG00000044562	Rasip1	protein_coding	ENSMUST00000057927	NA	intron (NM_028544, intron 11 of 11)	-1515		ENSMUSG00000042918	Mamstr	11.61	12.3	13.78	8.37	5	27.95	25.94	25.61	24.78	26.69
118596	chr18	60912938	60914278	1341	5.5	4.42	1.08	2.1e-06	0.000496	ENSMUSG00000036412	Arsi	protein_coding	ENSMUST00000040359	NA	intron (NM_001038499, intron 1 of 1)	1368		ENSMUSG00000036412	Arsi	31.78	41.82	68.16	46.76	37	26.62	15.3	22.77	20.65	21.35
245195	chr9	44319144	44320261	1118	4.72	5.68	-0.96	2.1e-06	0.000496	ENSMUSG00000032120	C2cd2l	protein_coding	ENSMUST00000065080	NA	exon (NM_027909, exon 1 of 14)	579	ENSMUSG00000032120	ENSMUSG00000032120	C2cd2l	26.89	24.6	38.43	17.45	24	49.25	53.87	39.13	61.12	52.19
182292	chr5	35757882	35759793	1912	5.5	6.21	-0.71	2.12e-06	0.000498	ENSMUSG00000029095	Ablim2	protein_coding	ENSMUST00000101280	NA	intron (NM_001177700, intron 1 of 16)	958	ENSMUSG00000029095	ENSMUSG00000029095	Ablim2	42.78	42.43	55.11	46.06	40	74.53	65.84	71.86	75.16	82.43
25564	chr10	88501986	88502540	555	1.29	3.61	-2.33	2.13e-06	0.000499	ENSMUSG00000060002	Chpt1	protein_coding	ENSMUST00000117579	NA	intron (NM_144807, intron 1 of 7)	1707	ENSMUSG00000060002	ENSMUSG00000060002	Chpt1	2.44	3.07	2.18	3.49	1	16.64	10.64	13.52	9.09	11.27
154869	chr3	82547452	82549133	1682	5.62	6.31	-0.69	2.19e-06	0.00051	ENSMUSG00000028004	Npy2r	protein_coding	ENSMUST00000029633	NA	promoter-TSS (NM_001205099)	-208	ENSMUSG00000028004	ENSMUSG00000028004	Npy2r	43.39	51.04	44.23	60.01	47	77.2	70.49	86.8	80.12	81.25
132413	chr2	29965644	29966559	916	4.78	5.64	-0.86	2.35e-06	0.000533	ENSMUSG00000057738	Sptan1	retained_intron	ENSMUST00000143918	NA	intron (NM_001177667, intron 1 of 56)	542	ENSMUSG00000057738	ENSMUSG00000057738	Sptan1	30.56	24.6	26.83	24.42	31	49.25	59.19	50.51	41.3	49.22
253743	chr9	108992984	108993625	642	3.97	1.6	2.36	2.39e-06	0.000541	ENSMUSG00000025648	Pfkfb4	retained_intron	ENSMUST00000154190	NA	intron (NM_173019, intron 1 of 13)	1403	ENSMUSG00000025648	ENSMUSG00000025648	Pfkfb4	23.84	11.07	10.88	17.45	15	5.99	0.67	7.11	0.83	0.59
102141	chr16	90141743	90143815	2073	5.35	6.13	-0.78	2.46e-06	0.000551	ENSMUSG00000022982	Sod1	protein_coding	ENSMUST00000023707	-76926	non-coding (NR_033476, exon 1 of 1)	542		NA	Gm10789	47.06	40.59	48.58	43.96	24	70.54	74.48	68.3	69.38	67.01
98081	chr16	32164048	32166146	2099	5.88	6.54	-0.66	2.53e-06	0.000561	NA	Lrrc33	protein_coding	ENSMUST00000099991	NA	intron (NM_146069, intron 1 of 3)	379	ENSMUSG00000052384	ENSMUSG00000052384	Nrros	63.56	55.35	44.23	69.78	62	83.85	95.76	106	95.81	84.8
206327	chr6	113308495	113308851	357	2.97	-0.28	3.24	2.54e-06	0.000561	ENSMUSG00000001632	Brpf1	protein_coding	ENSMUST00000113122	NA	intron (NM_001282126, intron 1 of 12)	1536	ENSMUSG00000001632	ENSMUSG00000001632	Brpf1	7.33	11.07	3.63	9.07	8	0.67	1.33	0.71	0.83	0.59
195600	chr5	143893649	143894309	661	1.52	3.76	-2.24	2.59e-06	0.000568	ENSMUSG00000029607	Ankrd61	protein_coding	ENSMUST00000079624	NA	intron (NM_025732, intron 1 of 2)	1088	ENSMUSG00000029607	ENSMUSG00000029607	Ankrd61	0.61	2.46	4.35	4.88	2	12.64	18.62	8.54	10.74	17.2
65177	chr13	54369228	54372894	3667	6.99	7.47	-0.48	2.67e-06	0.000577	ENSMUSG00000025867	Cplx2	protein_coding	ENSMUST00000026985	NA	promoter-TSS (NM_009946)	-288	ENSMUSG00000025867	ENSMUSG00000025867	Cplx2	125.9	120.54	150.1	124.91	116	163.04	188.2	184.26	171.8	179.1
67499	chr13	83504036	83504306	271	0.41	3.18	-2.77	2.68e-06	0.000579	ENSMUSG00000005583	Mef2c	protein_coding	ENSMUST00000163888	NA	5' UTR (NM_001170537, exon 1 of 11)	137	ENSMUSG00000005583	ENSMUSG00000005583	Mef2c	0.61	0.61	0.73	0.7	4	7.32	6.65	9.96	8.26	13.05
80556	chr14	105894759	105898209	3451	7.03	7.48	-0.46	2.69e-06	0.000579	ENSMUSG00000022114	Spry2	protein_coding	ENSMUST00000022709	NA	intron (NM_011897, intron 1 of 1)	335	ENSMUSG00000022114	ENSMUSG00000022114	Spry2	122.85	124.23	135.6	140.96	128	192.33	177.56	186.4	168.5	169.02
175218	chr4	137992507	137994514	2008	6.36	6.95	-0.59	2.77e-06	0.00059	ENSMUSG00000028760	Eif4g3	processed_transcript	ENSMUST00000127707	NA	promoter-TSS (NM_001256195)	55	ENSMUSG00000028760	ENSMUSG00000028760	Eif4g3	91.68	78.1	96.44	70.48	73	142.41	131.67	110.27	109.03	122.76
85897	chr15	67178565	67178958	394	0.55	3.39	-2.84	2.82e-06	0.000599	ENSMUSG00000013846	St3gal1	protein_coding	ENSMUST00000092640	-64573	Intergenic	-1880	ENSMUSG00000013846	ENSMUSG00000013846	St3gal1	4.28	0.61	0.73	0.7	1	7.32	13.3	15.65	6.61	9.49
141946	chr2	119742225	119745339	3115	6.78	7.29	-0.52	2.88e-06	0.000608	ENSMUSG00000027296	Itpka	protein_coding	ENSMUST00000028758	NA	intron (NM_146125, intron 1 of 6)	1445	ENSMUSG00000027296	ENSMUSG00000027296	Itpka	126.52	95.32	110.22	118.63	97	162.38	160.93	167.9	146.2	145.29
148844	chr2	167632072	167633720	1649	5.2	6.02	-0.82	2.88e-06	0.000608	ENSMUSG00000078923	Ube2v1	protein_coding	ENSMUST00000109207	NA	promoter-TSS (NM_023230)	-891	ENSMUSG00000078923	ENSMUSG00000078923	Ube2v1	41.56	22.14	47.13	31.4	42	69.21	65.84	59.05	58.64	71.76
24240	chr10	80355138	80357274	2137	5.73	6.43	-0.71	2.95e-06	0.000617	ENSMUSG00000035486	Plk5	protein_coding	ENSMUST00000039836	NA	promoter-TSS (NM_183152)	-253	ENSMUSG00000035486	ENSMUSG00000035486	Plk5	61.12	41.2	60.19	46.06	56	99.16	81.8	102.45	75.99	72.94
203680	chr6	88842493	88844667	2175	6	6.6	-0.6	2.95e-06	0.000617	ENSMUSG00000033152	Podxl2	processed_transcript	ENSMUST00000141401	NA	non-coding (NR_045880, exon 2 of 3)	726	ENSMUSG00000085828	ENSMUSG00000085828	Gm15612	55.62	63.34	68.89	64.9	67	93.17	99.09	110.98	85.07	96.07
3623	chr1	55026477	55027459	983	5.23	6.03	-0.81	2.99e-06	0.000623	ENSMUSG00000025982	Sf3b1	protein_coding	ENSMUST00000027127	NA	intron (NM_031179, intron 1 of 24)	510	ENSMUSG00000025982	ENSMUSG00000025982	Sf3b1	44.62	47.35	31.91	33.5	30	75.2	67.17	59.76	68.56	56.93
211822	chr7	16815543	16819085	3543	7.25	7.77	-0.52	3.01e-06	0.000624	ENSMUSG00000048920	Fkrp	protein_coding	ENSMUST00000061390	NA	promoter-TSS (NM_173430)	-582	ENSMUSG00000048920	ENSMUSG00000048920	Fkrp	191.3	150.06	150.83	143.06	126	233.59	240.74	225.53	177.58	215.87
67193	chr13	73962523	73963137	615	3.97	2.14	1.83	3.06e-06	0.000632	ENSMUSG00000069189	Zdhhc11	protein_coding	ENSMUST00000091493	-713	Intergenic	-1032	ENSMUSG00000069189	ENSMUSG00000069189	Zdhhc11	12.22	17.83	17.4	16.05	15	5.32	5.99	4.27	4.13	2.37
122827	chr19	5272049	5273635	1587	5.63	6.31	-0.69	3.12e-06	0.00064	ENSMUSG00000024855	Pacs1	protein_coding	ENSMUST00000025786	NA	exon (NM_153129, exon 1 of 24)	277	ENSMUSG00000024855	ENSMUSG00000024855	Pacs1	55.62	43.05	60.19	48.15	40	75.87	73.82	81.82	83.42	83.03
204816	chr6	97616486	97618380	1895	5.46	6.2	-0.74	3.15e-06	0.000644	ENSMUSG00000030064	Frmd4b	protein_coding	ENSMUST00000113355	NA	5' UTR (NM_145148, exon 1 of 24)	224	ENSMUSG00000030064	ENSMUSG00000030064	Frmd4b	53.17	40.59	39.88	53.04	33	63.89	73.15	82.53	71.86	76.5
866	chr1	22804532	22807293	2762	6.69	7.22	-0.53	3.15e-06	0.000645	ENSMUSG00000041670	Rims1	protein_coding	ENSMUST00000081544	NA	promoter-TSS (NM_001012625)	-189		ENSMUSG00000041670	Rims1	113.07	82.41	121.82	99.79	99	151.07	143.64	167.19	140.41	144.7
35333	chr11	55030862	55032555	1694	4.58	5.5	-0.92	3.21e-06	0.000651	ENSMUSG00000018340	Anxa6	protein_coding	ENSMUST00000102727	NA	intron (NM_013472, intron 1 of 25)	1762	ENSMUSG00000018340	ENSMUSG00000018340	Anxa6	28.11	23.98	20.3	27.22	20	44.59	43.23	41.98	42.12	54.56
3443	chr1	52231973	52233252	1280	6.02	6.64	-0.62	3.24e-06	0.000655	ENSMUSG00000026103	Gls	protein_coding	ENSMUST00000114510	NA	exon (NM_001113383, exon 1 of 15)	619	ENSMUSG00000026103	ENSMUSG00000026103	Gls	72.73	62.73	76.14	60.01	53	110.47	101.75	97.47	94.99	93.11
151003	chr3	27582835	27583580	746	3.26	4.72	-1.46	3.31e-06	0.000665	ENSMUSG00000039286	Fndc3b	protein_coding	ENSMUST00000046157	NA	intron (NM_173182, intron 3 of 25)	1787		ENSMUSG00000092695	Mir3092	8.56	11.68	13.05	10.47	4	15.31	31.26	24.9	34.69	25.5
129518	chr2	6883300	6885069	1770	5.52	6.26	-0.74	3.39e-06	0.000677	ENSMUSG00000087079	Gm13389	antisense	ENSMUST00000142774	NA	intron (NM_001110232, intron 3 of 15)	811	ENSMUSG00000002107	ENSMUSG00000002107	Celf2	59.28	50.43	47.86	41.17	31	83.85	71.82	75.41	75.16	77.09
12860	chr1	164455699	164458383	2685	6.71	7.22	-0.52	3.53e-06	0.000694	ENSMUSG00000026576	Atp1b1	protein_coding	ENSMUST00000027863	NA	intron (NM_009721, intron 1 of 5)	1314	ENSMUSG00000026576	ENSMUSG00000026576	Atp1b1	128.35	91.63	100.07	97	105	160.38	153.62	147.98	142.07	143.51
158537	chr3	108560269	108561051	783	2.47	4.36	-1.89	3.54e-06	0.000694	ENSMUSG00000068732	Tmem167b	protein_coding	ENSMUST00000090546	NA	intron (NM_026198, intron 1 of 2)	1806	ENSMUSG00000068732	ENSMUSG00000068732	Tmem167b	6.11	2.46	9.43	0.7	9	31.94	18.62	14.94	24.78	12.45
64911	chr13	52756838	52757472	635	1.64	3.75	-2.11	3.57e-06	0.000699	ENSMUSG00000021460	Auh	protein_coding	ENSMUST00000021913	77646	promoter-TSS (NR_027893)	50		NA	BB123696	0.61	3.69	2.18	2.09	7	11.98	16.63	12.81	16.52	9.49
241836	chr9	21265291	21265976	686	3.67	4.95	-1.28	3.61e-06	0.000703	ENSMUSG00000002820	Atg4d	protein_coding	ENSMUST00000065005	NA	exon (NM_153583, exon 1 of 10)	349	ENSMUSG00000002820	ENSMUSG00000002820	Atg4d	7.95	14.14	10.15	22.33	9	36.6	33.25	24.9	31.39	28.47
131379	chr2	26407611	26409719	2109	6.19	6.76	-0.57	3.66e-06	0.00071	ENSMUSG00000026925	Inpp5e	protein_coding	ENSMUST00000145701	NA	TTS (NM_153125)	462	ENSMUSG00000026925	ENSMUSG00000026925	Inpp5e	69.67	73.8	84.11	67.69	69	108.47	114.38	120.94	94.16	103.78
180160	chr5	24600589	24600933	345	2.86	-0.53	3.39	3.73e-06	0.00072	ENSMUSG00000028949	Smarcd3	protein_coding	ENSMUST00000030791	NA	intron (NM_025891, intron 1 of 12)	1241	ENSMUSG00000028949	ENSMUSG00000028949	Smarcd3	12.83	7.38	7.98	4.19	4	0.67	0.67	0.71	0.83	0.59
127574	chr19	47177841	47180420	2580	6.58	7.14	-0.55	3.77e-06	0.000723	ENSMUSG00000006435	Neurl1a	protein_coding	ENSMUST00000111808	NA	5' UTR (NM_021360, exon 1 of 6)	311	ENSMUSG00000006435	ENSMUSG00000006435	Neurl1a	108.18	83.64	112.39	97.7	78	137.09	135.66	159.36	142.07	129.88
76320	chr14	55604040	55604661	622	2.09	4.05	-1.96	3.83e-06	0.000731	ENSMUSG00000002325	Irf9	retained_intron	ENSMUST00000136109	NA	promoter-TSS (NM_001159418)	-228	ENSMUSG00000002325	ENSMUSG00000002325	Irf9	9.17	1.84	2.18	2.09	6	14.64	22.61	14.23	14.87	16.61
95414	chr16	11133840	11134613	774	4.65	5.56	-0.9	3.85e-06	0.000732	ENSMUSG00000022498	Txndc11	protein_coding	ENSMUST00000038424	NA	intron (NM_029582, intron 1 of 11)	305	ENSMUSG00000022498	ENSMUSG00000022498	Txndc11	25.67	19.68	29.73	25.82	25	45.92	57.86	45.53	47.91	37.95
73698	chr14	27237719	27238254	536	1.56	3.74	-2.18	3.86e-06	0.000732	ENSMUSG00000021895	Arhgef3	protein_coding	ENSMUST00000049206	NA	promoter-TSS (NM_027871)	-23	ENSMUSG00000021895	ENSMUSG00000021895	Arhgef3	1.83	1.84	1.45	5.58	4	8.65	19.29	17.07	9.91	11.86
108443	chr17	31519548	31519984	437	1.39	3.72	-2.33	3.86e-06	0.000732	ENSMUSG00000024037	Wdr4	processed_transcript	ENSMUST00000171592	NA	promoter-TSS (NM_030087)	-349	ENSMUSG00000024038	ENSMUSG00000024038	Ndufv3	3.06	1.84	6.53	0.7	1	13.98	7.32	12.81	15.69	16.01
224748	chr7	126896919	126898923	2005	6.13	6.74	-0.61	3.86e-06	0.000732	ENSMUSG00000060538	Tmem219	protein_coding	ENSMUST00000120007	NA	intron (NM_026827, intron 1 of 5)	357	ENSMUSG00000060538	ENSMUSG00000060538	Tmem219	67.23	59.65	75.41	71.88	76	97.16	92.44	126.64	93.33	126.32
85197	chr15	57912237	57912597	361	1.08	3.43	-2.35	3.89e-06	0.000736	NA	Wdr67	nonsense_mediated_decay	ENSMUST00000159775	NA	intron (NM_001081396, intron 1 of 20)	218	ENSMUSG00000022364	ENSMUSG00000022364	Tbc1d31	2.44	0.61	0.73	2.79	4	11.98	11.31	8.54	11.56	10.67
28754	chr10	123264368	123266862	2495	6.16	6.73	-0.58	3.91e-06	0.000736	ENSMUSG00000044071	Fam19a2	protein_coding	ENSMUST00000050756	NA	intron (NR_045514, intron 1 of 5)	1539	ENSMUSG00000044071	ENSMUSG00000044071	Fam19a2	64.79	68.26	84.11	66.29	73	101.15	97.09	108.14	121.42	104.37
152655	chr3	55241754	55243905	2152	6.19	6.78	-0.59	3.93e-06	0.00074	ENSMUSG00000027797	Dclk1	protein_coding	ENSMUST00000054237	NA	intron (NM_019978, intron 1 of 16)	304	ENSMUSG00000027797	ENSMUSG00000027797	Dclk1	89.84	67.65	78.31	61.41	68	101.82	111.72	106	115.64	114.46
165390	chr4	46989416	46992622	3207	7.27	7.74	-0.47	3.94e-06	0.000741	ENSMUSG00000039809	Gabbr2	protein_coding	ENSMUST00000107749	NA	intron (NM_001081141, intron 1 of 18)	695		ENSMUSG00000039809	Gabbr2	174.8	126.07	152.28	175.16	145	230.26	224.11	204.18	200.71	211.71
82645	chr15	27680637	27681549	913	4.48	5.45	-0.96	3.98e-06	0.000747	ENSMUSG00000056069	Fam105a	protein_coding	ENSMUST00000100739	NA	intron (NM_198301, intron 1 of 6)	449	ENSMUSG00000056069	ENSMUSG00000056069	Fam105a	24.45	19.68	31.18	17.45	19	38.6	49.88	46.96	44.6	37.95
221184	chr7	100704757	100705229	473	3.13	0.13	3	4.02e-06	0.000751	ENSMUSG00000029461	Fam168a	protein_coding	ENSMUST00000107042	-1421	Intergenic	-1709	ENSMUSG00000029461	ENSMUSG00000029461	Fam168a	6.72	12.3	13.78	4.88	6	2.66	0.67	0.71	0.83	0.59
116832	chr18	38250697	38251104	408	0.82	3.38	-2.56	4.12e-06	0.000764	ENSMUSG00000024442	0610009O20Rik	protein_coding	ENSMUST00000025314	NA	promoter-TSS (NR_015475)	-336	ENSMUSG00000097080	ENSMUSG00000097080	1700086O06Rik	0.61	3.07	1.45	0.7	3	10.65	7.32	6.4	12.39	15.42
183834	chr5	52135320	52135764	445	0.16	3.11	-2.95	4.14e-06	0.000766	ENSMUSG00000029169	Dhx15	protein_coding	ENSMUST00000031061	14444	TTS (NR_105845)	475	miRBase:MI0021955	ENSMUSG00000098726	Mir6417	0.61	1.84	0.73	1.4	1	7.32	5.99	9.25	5.78	14.83
207127	chr6	115134360	115135765	1406	5.72	6.4	-0.68	4.15e-06	0.000766	NA	AC147047.1	lincRNA	ENSMUST00000181883	NA	5' UTR (NM_013681, exon 1 of 11)	161	ENSMUSG00000009394	ENSMUSG00000009394	Syn2	67.84	46.74	47.86	51.64	49	91.84	91.77	88.22	71.03	78.28
27461	chr10	109009663	109010940	1278	5.4	6.1	-0.71	4.24e-06	0.000778	ENSMUSG00000035864	Syt1	protein_coding	ENSMUST00000105276	NA	intron (NM_001252341, intron 1 of 11)	673	ENSMUSG00000035864	ENSMUSG00000035864	Syt1	48.28	41.2	46.41	33.5	41	73.2	64.51	68.3	69.38	68.2
81822	chr15	8170345	8170932	588	-0.45	3.03	-3.49	4.26e-06	0.000779	ENSMUSG00000039801	2410089E03Rik	protein_coding	ENSMUST00000110617	NA	intron (NM_001162906, intron 2 of 52)	1533	ENSMUSG00000039801	ENSMUSG00000039801	2410089E03Rik	0.61	0.61	0.73	0.7	1	3.33	2	14.23	10.74	10.67
220435	chr7	97737236	97738631	1396	5.54	6.24	-0.7	4.26e-06	0.000779	ENSMUSG00000042797	Aqp11	protein_coding	ENSMUST00000084986	NA	exon (NM_175105, exon 1 of 3)	313	ENSMUSG00000042797	ENSMUSG00000042797	Aqp11	56.23	44.28	51.48	39.08	41	71.87	76.48	81.82	63.6	83.62
146305	chr2	155516295	155516547	253	-0.45	2.9	-3.35	4.32e-06	0.000785	ENSMUSG00000027603	Ggt7	protein_coding	ENSMUST00000147601	NA	Intergenic	-1575	ENSMUSG00000027603	ENSMUSG00000027603	Ggt7	0.61	0.61	0.73	0.7	1	7.99	3.99	4.98	6.61	13.64
138147	chr2	73892958	73894373	1416	4.38	5.4	-1.02	4.39e-06	0.000792	NA	AL844581.1	lincRNA	ENSMUST00000181596	NA	Intergenic	-1027	ENSMUSG00000027104	ENSMUSG00000027104	Atf2	14.67	23.37	17.4	18.84	30	59.23	43.23	37.71	38.82	32.62
216187	chr7	63936507	63939029	2523	6.21	6.77	-0.57	4.44e-06	0.000798	ENSMUSG00000052040	Klf13	protein_coding	ENSMUST00000063694	NA	intron (NM_021366, intron 1 of 1)	1147	ENSMUSG00000052040	ENSMUSG00000052040	Klf13	68.45	81.18	72.51	75.37	72	105.15	125.69	96.76	102.42	116.83
241723	chr9	21031054	21033906	2853	6.36	6.94	-0.58	4.52e-06	0.000807	NA	mmu-mir-1900	lincRNA	ENSMUST00000181169	NA	promoter-TSS (NR_035438)	-152	miRBase:MI0008319	ENSMUSG00000084663	Mir1900	94.73	75.64	91.37	83.04	65	132.43	136.33	107.43	108.2	128.1
24308	chr10	80560184	80563353	3170	6.44	7.07	-0.63	4.58e-06	0.000814	ENSMUSG00000047417	Rexo1	protein_coding	ENSMUST00000057910	NA	promoter-TSS (NM_025852)	-209	ENSMUSG00000047417	ENSMUSG00000047417	Rexo1	115.51	83.64	67.44	100.49	67	151.07	135.66	125.21	126.37	132.84
173316	chr4	129641198	129642208	1011	3.38	4.82	-1.44	4.61e-06	0.000816	ENSMUSG00000053841	Txlna	protein_coding	ENSMUST00000133803	-133	promoter-TSS (NM_001005506)	-638	ENSMUSG00000053841	ENSMUSG00000053841	Txlna	14.67	13.53	12.33	10.47	1	26.62	35.25	22.05	33.04	24.31
19945	chr10	40883526	40885112	1587	6.01	6.58	-0.58	4.63e-06	0.000816	ENSMUSG00000019831	Wasf1	protein_coding	ENSMUST00000019975	NA	intron (NM_031877, intron 1 of 8)	785	ENSMUSG00000019831	ENSMUSG00000019831	Wasf1	65.4	67.03	65.99	60.01	63	89.18	98.42	98.89	95.81	96.67
1626	chr1	34432752	34433492	741	3.75	4.9	-1.15	4.71e-06	0.000827	ENSMUSG00000092852	Mir5103	miRNA	ENSMUST00000175111	NA	promoter-TSS (NR_039562)	77	miRBase:MI0018011	ENSMUSG00000092852	Mir5103	13.45	14.14	12.33	8.37	19	32.61	26.6	27.03	33.86	29.06
69803	chr13	100551486	100553159	1674	5.51	6.22	-0.71	4.84e-06	0.000839	ENSMUSG00000021638	Ocln	protein_coding	ENSMUST00000069756	NA	intron (NM_008756, intron 1 of 8)	175	ENSMUSG00000021638	ENSMUSG00000021638	Ocln	42.17	32.59	42.78	52.34	58	75.2	65.84	69.01	75.16	86.58
225271	chr7	130577154	130577714	561	1.11	3.65	-2.54	4.86e-06	0.00084	ENSMUSG00000030852	Tacc2	protein_coding	ENSMUST00000059145	NA	promoter-TSS (NM_206856)	-50	ENSMUSG00000030852	ENSMUSG00000030852	Tacc2	0.61	3.69	0.73	2.79	3	7.99	11.31	20.63	18.17	4.74
246837	chr9	51007895	51009079	1185	5.02	5.83	-0.8	4.91e-06	0.000846	ENSMUSG00000037112	Sik2	retained_intron	ENSMUST00000176327	NA	intron (NM_178710, intron 1 of 15)	586	ENSMUSG00000037112	ENSMUSG00000037112	Sik2	34.84	25.83	36.26	37.68	28	59.23	55.2	58.34	62.77	48.04
170130	chr4	107177740	107179565	1826	5.77	6.41	-0.64	4.96e-06	0.000853	ENSMUSG00000028619	Tceanc2	processed_transcript	ENSMUST00000147375	NA	promoter-TSS (NM_025617)	23	ENSMUSG00000028618	ENSMUSG00000028618	Tmem59	63.56	55.96	57.28	51.64	45	84.52	87.78	83.24	90.03	80.06
136287	chr2	59611542	59613854	2313	6.11	6.75	-0.64	4.98e-06	0.000855	ENSMUSG00000035168	Tanc1	retained_intron	ENSMUST00000142573	NA	intron (NM_198294, intron 1 of 26)	656	ENSMUSG00000035168	ENSMUSG00000035168	Tanc1	89.84	65.8	77.59	60.71	51	121.78	111.06	101.02	99.12	104.97
16670	chr1	192189254	192189675	422	-0.45	3.04	-3.49	5.05e-06	0.000863	ENSMUSG00000058248	Kcnh1	protein_coding	ENSMUST00000078470	-1108	Intergenic	-1312	ENSMUSG00000058248	ENSMUSG00000058248	Kcnh1	0.61	0.61	0.73	0.7	1	2.66	11.31	14.23	1.65	11.27
100399	chr16	45157984	45159468	1485	5.28	6.06	-0.77	5.15e-06	0.000876	ENSMUSG00000022664	Slc35a5	retained_intron	ENSMUST00000181377	NA	promoter-TSS (NM_028756)	-53	ENSMUSG00000022664	ENSMUSG00000022664	Slc35a5	46.45	39.97	31.18	46.76	30	63.22	77.81	57.63	71.03	62.86
241852	chr9	21286730	21287175	446	0.83	3.46	-2.63	5.15e-06	0.000877	ENSMUSG00000035047	Kri1	protein_coding	ENSMUST00000038671	NA	intron (NM_145416, intron 2 of 18)	1016	ENSMUSG00000035047	ENSMUSG00000035047	Kri1	3.06	1.23	2.9	0.7	1	8.65	21.28	5.69	9.91	9.49
20817	chr10	58254507	58254942	436	0.43	3.15	-2.72	5.21e-06	0.000883	ENSMUSG00000038039	Gcc2	protein_coding	ENSMUST00000057659	-554	promoter-TSS (NM_027375)	-801	ENSMUSG00000038039	ENSMUSG00000038039	Gcc2	0.61	0.61	0.73	2.79	2	11.31	7.32	9.25	5.78	10.67
90982	chr15	89474668	89475001	334	3.4	1.01	2.39	5.26e-06	0.000888	ENSMUSG00000022620	Arsa	protein_coding	ENSMUST00000165199	NA	exon (NM_009713, exon 4 of 9)	-1417		ENSMUSG00000084915	C230037L18Rik	12.22	10.45	10.15	9.77	10	0.67	1.33	2.85	1.65	3.56
15986	chr1	185454299	185456197	1899	5.82	6.43	-0.61	5.27e-06	0.000888	NA	AC131980.1	lincRNA	ENSMUST00000180623	NA	non-coding (NR_040305, exon 1 of 3)	320	ENSMUSG00000097615	ENSMUSG00000097615	Gm2061	52.56	54.73	50.76	63.5	61	83.85	80.47	94.62	85.9	85.99
6095	chr1	86526765	86528913	2149	5.81	6.46	-0.65	5.29e-06	0.000889	ENSMUSG00000026238	Ptma	protein_coding	ENSMUST00000045897	NA	intron (NM_008972, intron 1 of 4)	1103	ENSMUSG00000026238	ENSMUSG00000026238	Ptma	60.51	47.35	68.16	55.13	49	103.15	91.77	88.22	77.64	79.47
34734	chr11	52764222	52766076	1855	5.91	6.52	-0.61	5.38e-06	0.000901	ENSMUSG00000036264	Fstl4	protein_coding	ENSMUST00000036796	NA	intron (NM_177059, intron 1 of 15)	443		ENSMUSG00000036264	Fstl4	61.12	49.81	63.81	64.9	60	97.83	79.14	95.33	99.94	85.99
46059	chr11	115366266	115367743	1478	5.1	5.88	-0.78	5.42e-06	0.000905	ENSMUSG00000034586	Hid1	protein_coding	ENSMUST00000106542	NA	intron (NM_175454, intron 1 of 18)	714	ENSMUSG00000034586	ENSMUSG00000034586	Hid1	32.39	38.74	35.53	29.31	35	66.55	49.21	55.49	68.56	53.97
48200	chr11	120452577	120453545	969	3.05	4.62	-1.57	5.42e-06	0.000905	ENSMUSG00000025386	Pde6g	processed_transcript	ENSMUST00000141795	NA	intron (NM_012065, intron 1 of 3)	422	ENSMUSG00000025386	ENSMUSG00000025386	Pde6g	11	7.38	7.98	13.96	1	19.96	28.6	17.07	32.21	24.91
65253	chr13	54590200	54591403	1204	4.61	5.5	-0.89	5.46e-06	0.000907	ENSMUSG00000025868	Higd2a	protein_coding	ENSMUST00000026986	NA	promoter-TSS (NM_178605)	571	ENSMUSG00000025868	ENSMUSG00000025868	Higd2a	25.67	23.37	21.75	23.73	28	47.25	53.87	49.8	33.86	41.51
38198	chr11	70010561	70011184	624	3.6	1.02	2.58	5.5e-06	0.00091	ENSMUSG00000018574	Acadvl	protein_coding	ENSMUST00000102574	NA	TTS (NM_007888)	-1170	miRBase:MI0000595	ENSMUSG00000065534	Mir324	18.34	6.15	20.3	11.86	4	3.99	0.67	2.85	0.83	1.78
83667	chr15	36495686	36497741	2056	5.48	6.22	-0.74	5.54e-06	0.000912	ENSMUSG00000048307	Ankrd46	protein_coding	ENSMUST00000057486	NA	promoter-TSS (NM_175134)	77	ENSMUSG00000048307	ENSMUSG00000048307	Ankrd46	41.56	35.05	58.01	47.45	41	63.22	63.84	72.57	91.68	81.84
236453	chr8	95703044	95704483	1440	5.2	6.11	-0.91	5.59e-06	0.000916	ENSMUSG00000036564	Ndrg4	protein_coding	ENSMUST00000073139	NA	intron (NM_145602, intron 1 of 13)	727	ENSMUSG00000036564	ENSMUSG00000036564	Ndrg4	61.12	30.75	39.88	26.52	26	71.87	81.13	69.01	69.38	55.15
170828	chr4	116876704	116878358	1655	5.69	6.36	-0.67	5.64e-06	0.000922	ENSMUSG00000033948	Zswim5	protein_coding	ENSMUST00000044823	NA	exon (NM_001029912, exon 1 of 14)	129	ENSMUSG00000033948	ENSMUSG00000033948	Zswim5	62.34	45.51	55.11	52.34	43	89.18	81.8	86.08	83.42	69.98
23124	chr10	75764468	75765349	882	3.3	4.63	-1.33	5.82e-06	0.000942	ENSMUSG00000020196	Cabin1	protein_coding	ENSMUST00000001712	-111	promoter-TSS (NM_172549)	-552	ENSMUSG00000020196	ENSMUSG00000020196	Cabin1	9.17	6.76	15.95	8.37	9	26.62	20.62	29.17	20.65	26.69
126952	chr19	45044553	45044837	285	3.08	0.13	2.95	5.83e-06	0.000943	ENSMUSG00000074818	Pdzd7	protein_coding	ENSMUST00000145391	NA	intron (NM_001195265, intron 1 of 15)	1077	ENSMUSG00000074818	ENSMUSG00000074818	Pdzd7	7.33	4.92	7.98	13.96	8	2.66	0.67	0.71	0.83	0.59
252401	chr9	103111029	103113913	2885	6.93	7.43	-0.5	6.06e-06	0.000966	ENSMUSG00000032549	Rab6b	protein_coding	ENSMUST00000035155	NA	intron (NM_173781, intron 1 of 7)	397	ENSMUSG00000032549	ENSMUSG00000032549	Rab6b	128.35	126.69	138.5	116.54	100	190.33	174.9	191.38	158.59	149.45
181930	chr5	34336388	34337364	977	4.65	5.55	-0.9	6.14e-06	0.000975	ENSMUSG00000029110	Rnf4	protein_coding	ENSMUST00000182709	NA	intron (NM_011278, intron 1 of 7)	486	ENSMUSG00000029110	ENSMUSG00000029110	Rnf4	28.73	23.37	32.63	17.45	23	39.93	55.2	44.11	47.91	46.85
109713	chr17	46554537	46556234	1698	6.5	7.08	-0.58	6.17e-06	0.00098	ENSMUSG00000015605	Srf	protein_coding	ENSMUST00000015749	NA	exon (NM_020493, exon 1 of 7)	776	ENSMUSG00000015605	ENSMUSG00000015605	Srf	111.24	83.02	104.42	78.16	77	142.41	158.27	135.89	113.16	128.69
172421	chr4	126428766	126430452	1687	5.33	6.18	-0.85	6.23e-06	0.000983	ENSMUSG00000028842	Ago3	processed_transcript	ENSMUST00000123233	NA	promoter-TSS (NM_153402)	-67		ENSMUSG00000028842	Ago3	47.67	32.59	46.41	48.85	25	74.53	73.82	46.96	75.99	90.73
168572	chr4	99120123	99123081	2959	6.38	6.92	-0.54	6.3e-06	0.00099	ENSMUSG00000028556	Dock7	protein_coding	ENSMUST00000075836	NA	promoter-TSS (NM_026082)	-687	ENSMUSG00000028556	ENSMUSG00000028556	Dock7	91.07	86.1	80.49	75.37	82	120.45	134.33	128.06	120.59	101.41
237901	chr8	111739141	111744956	5816	7.56	7.95	-0.4	6.31e-06	0.00099	ENSMUSG00000031955	Bcar1	protein_coding	ENSMUST00000166232	NA	intron (NM_009954, intron 1 of 6)	1800	ENSMUSG00000031955	ENSMUSG00000031955	Bcar1	194.97	173.43	205.94	175.86	193	233.59	266.67	243.31	239.53	257.38
101240	chr16	74411309	74413200	1892	5.32	6.1	-0.78	6.33e-06	0.000992	ENSMUSG00000052516	Robo2	retained_intron	ENSMUST00000156010	NA	Intergenic	-1343	ENSMUSG00000052516	ENSMUSG00000052516	Robo2	47.67	41.2	40.61	48.15	22	65.88	78.47	61.9	71.03	65.83
81913	chr15	10599114	10599428	315	0.18	3.02	-2.84	6.34e-06	0.000992	ENSMUSG00000022246	Rai14	protein_coding	ENSMUST00000090339	NA	intron (NM_030690, intron 5 of 17)	-1022		NA	Gm10389	0.61	0.61	0.73	0.7	3	5.32	5.99	8.54	8.26	12.45
173420	chr4	129962403	129962688	286	-0.01	2.96	-2.97	6.53e-06	0.00101	ENSMUSG00000085389	1700003M07Rik	lincRNA	ENSMUST00000147634	NA	intron (NR_040648, intron 2 of 2)	1698		ENSMUSG00000085389	1700003M07Rik	0.61	1.23	0.73	1.4	1	8.65	10.64	7.83	4.13	7.71
62564	chr13	34162356	34163920	1565	5.52	6.18	-0.66	6.54e-06	0.00101	ENSMUSG00000071451	Psmg4	protein_coding	ENSMUST00000124996	NA	exon (NM_001101430, exon 1 of 3)	174	ENSMUSG00000071451	ENSMUSG00000071451	Psmg4	50.12	41.82	42.06	46.76	49	78.53	68.5	64.03	77.64	74.72
3328	chr1	51331795	51334103	2309	5.61	6.29	-0.67	6.65e-06	0.00102	ENSMUSG00000045954	Sdpr	protein_coding	ENSMUST00000051572	28836	intron (NR_045151, intron 1 of 4)	830		NA	9330175M20Rik	58.06	44.28	44.23	52.34	46	66.55	74.48	88.93	72.69	88.36
36285	chr11	59963372	59966941	3570	6.77	7.29	-0.52	6.66e-06	0.00102	ENSMUSG00000049892	Rasd1	protein_coding	ENSMUST00000062405	NA	promoter-TSS (NM_009026)	-215	ENSMUSG00000049892	ENSMUSG00000049892	Rasd1	123.46	92.86	133.42	98.4	97	160.38	146.3	146.56	166.02	161.9
10335	chr1	136346173	136346828	656	3.96	5.05	-1.09	6.71e-06	0.00103	ENSMUSG00000041570	Camsap2	protein_coding	ENSMUST00000048309	-69	promoter-TSS (NM_001081360)	-397	ENSMUSG00000041570	ENSMUSG00000041570	Camsap2	18.34	14.14	16.68	18.84	10	35.27	27.93	35.57	36.34	30.84
156801	chr3	95624157	95624753	597	2.75	4.34	-1.59	6.82e-06	0.00104	ENSMUSG00000038619	Ensa	protein_coding	ENSMUST00000058230	-226	promoter-TSS (NM_019561)	-525	ENSMUSG00000038619	ENSMUSG00000038619	Ensa	7.33	11.68	2.9	7.68	4	17.97	21.95	21.34	19	20.76
36793	chr11	61956737	61957502	766	4.69	5.65	-0.96	6.86e-06	0.00104	ENSMUSG00000042331	Specc1	protein_coding	ENSMUST00000049836	NA	intron (NM_001281818, intron 1 of 14)	357	ENSMUSG00000042331	ENSMUSG00000042331	Specc1	34.84	16.6	36.98	20.94	20	53.9	53.87	44.11	41.3	58.12
29494	chr10	128494301	128495701	1401	5.28	6.01	-0.74	6.91e-06	0.00105	ENSMUSG00000039824	Myl6b	protein_coding	ENSMUST00000026428	NA	intron (NM_172259, intron 5 of 6)	-1176	ENSMUSG00000090841	ENSMUSG00000090841	Myl6	39.12	44.28	42.78	35.59	32	79.19	65.17	60.47	56.17	62.27
242189	chr9	21960404	21963800	3397	6.29	6.87	-0.58	7.03e-06	0.00106	ENSMUSG00000006235	Epor	protein_coding	ENSMUST00000006397	NA	intron (NM_010149, intron 2 of 7)	1474	ENSMUSG00000006235	ENSMUSG00000006235	Epor	78.23	74.41	84.84	83.04	70	139.09	113.05	114.54	86.73	132.25
76329	chr14	55644311	55645318	1008	1.84	3.94	-2.1	7.04e-06	0.00106	ENSMUSG00000002320	Tm9sf1	protein_coding	ENSMUST00000122358	-505	Intergenic	-1009	ENSMUSG00000002320	ENSMUSG00000002320	Tm9sf1	3.67	5.53	1.45	6.28	1	18.63	24.61	12.81	8.26	12.45
89256	chr15	82046714	82048523	1810	5.27	6.05	-0.78	7.04e-06	0.00106	ENSMUSG00000063480	Nhp2l1	protein_coding	ENSMUST00000080622	NA	promoter-TSS (NM_011482)	-21	ENSMUSG00000063480	ENSMUSG00000063480	Nhp2l1	43.39	35.05	32.63	37.68	44	48.58	85.12	76.12	61.12	59.9
32381	chr11	33162329	33163079	751	3.68	4.88	-1.2	7.07e-06	0.00106	ENSMUSG00000057113	Npm1	protein_coding	ENSMUST00000075641	NA	intron (NM_001252261, intron 1 of 9)	502	ENSMUSG00000057113	ENSMUSG00000057113	Npm1	15.28	9.22	8.7	13.96	17	30.61	25.27	35.57	34.69	21.35
108533	chr17	32283605	32285453	1849	5.89	6.52	-0.63	7.12e-06	0.00106	NA	Gm22742	miRNA	ENSMUST00000178394	NA	promoter-TSS (NM_020508)	-396	ENSMUSG00000024002	ENSMUSG00000024002	Brd4	59.9	59.04	71.79	43.96	62	95.83	83.79	98.89	97.46	82.43
108319	chr17	31276286	31278335	2050	5.66	6.3	-0.64	7.19e-06	0.00107	ENSMUSG00000024033	Rsph1	protein_coding	ENSMUST00000024832	NA	promoter-TSS (NM_025290)	45	ENSMUSG00000024033	ENSMUSG00000024033	Rsph1	53.17	47.35	44.23	53.73	55	77.86	70.49	72.57	86.73	86.58
227089	chr7	141654271	141654850	580	2.18	3.97	-1.8	7.19e-06	0.00107	ENSMUSG00000048191	Muc6	protein_coding	ENSMUST00000062451	NA	intron (NM_181729, intron 1 of 33)	747	ENSMUSG00000048191	ENSMUSG00000048191	Muc6	6.11	4.92	5.08	3.49	3	11.31	17.29	18.5	12.39	18.98
225662	chr7	132576479	132576917	439	0.77	3.34	-2.56	7.37e-06	0.00109	ENSMUSG00000030849	Fgfr2	protein_coding	ENSMUST00000124096	NA	promoter-TSS (NM_016978)	-300	ENSMUSG00000030934	ENSMUSG00000030934	Oat	0.61	0.61	3.63	0.7	3	7.99	5.32	11.38	15.69	10.08
42555	chr11	97702611	97703138	528	3.01	4.53	-1.51	7.42e-06	0.00109	ENSMUSG00000069744	Psmb3	protein_coding	ENSMUST00000103147	-260	promoter-TSS (NM_011971)	-559	ENSMUSG00000069744	ENSMUSG00000069744	Psmb3	9.17	4.92	10.88	8.37	7	27.29	30.59	22.77	9.09	25.5
181202	chr5	31047636	31049470	1835	5.34	6.04	-0.7	7.46e-06	0.0011	ENSMUSG00000013622	Atraid	protein_coding	ENSMUST00000130250	NA	promoter-TSS (NM_177870)	9	ENSMUSG00000006641	ENSMUSG00000006641	Slc5a6	43.39	34.44	43.51	42.57	39	68.55	63.84	57.63	62.77	77.09
193365	chr5	131878747	131879987	1241	3.25	4.73	-1.48	7.55e-06	0.0011	ENSMUSG00000029673	Auts2	processed_transcript	ENSMUST00000160071	NA	promoter-TSS (NR_040704)	-902		NA	4930563F08Rik	12.22	11.07	5.08	11.17	8	34.61	25.94	36.28	9.91	26.09
239837	chr8	123861646	123861980	335	0.32	3.05	-2.73	7.59e-06	0.00111	ENSMUSG00000092329	Gm20388	protein_coding	ENSMUST00000127664	NA	Intergenic	-1604	ENSMUSG00000031971	ENSMUSG00000031971	Ccsap	1.22	0.61	0.73	0.7	3	7.99	11.97	7.11	4.96	9.49
122858	chr19	5387708	5387999	292	0.65	3.2	-2.55	7.63e-06	0.00111	ENSMUSG00000039148	Sart1	protein_coding	ENSMUST00000044207	NA	promoter-TSS (NR_033224)	-482		NA	D330050I16Rik	2.44	1.23	1.45	0.7	2	9.98	8.65	11.38	5.78	10.08
108836	chr17	34951578	34953201	1624	5.53	6.22	-0.69	7.96e-06	0.00114	ENSMUSG00000092203	1110038B12Rik	lincRNA	ENSMUST00000173070	NA	promoter-TSS (NR_015536)	78	ENSMUSG00000092203	ENSMUSG00000092203	1110038B12Rik	53.17	46.74	45.68	48.15	37	81.19	67.83	60.47	79.29	84.21
115141	chr18	22345510	22345948	439	3.09	0.29	2.8	8.09e-06	0.00115	ENSMUSG00000045215	Asxl3	retained_intron	ENSMUST00000153836	NA	intron (NM_001167777, intron 1 of 12)	640	ENSMUSG00000045215	ENSMUSG00000045215	Asxl3	11.61	6.15	10.15	7.68	7	0.67	3.33	0.71	0.83	0.59
54202	chr12	76369608	76371787	2180	6.33	6.91	-0.58	8.21e-06	0.00116	ENSMUSG00000033454	Zbtb1	protein_coding	ENSMUST00000042779	NA	5' UTR (NM_178744, exon 1 of 2)	432		ENSMUSG00000033454	Zbtb1	72.12	83.64	81.21	93.51	71	149.07	121.03	127.35	98.29	106.15
45154	chr11	108342523	108344989	2467	5.98	6.59	-0.61	8.23e-06	0.00117	ENSMUSG00000000049	Apoh	protein_coding	ENSMUST00000133383	NA	5' UTR (NM_011101, exon 1 of 17)	132	ENSMUSG00000050965	ENSMUSG00000050965	Prkca	72.12	67.03	58.01	66.29	52	114.46	99.75	95.33	85.07	87.77
230414	chr8	24438285	24438785	501	3.31	0.49	2.82	8.28e-06	0.00117	ENSMUSG00000056313	1810011O10Rik	protein_coding	ENSMUST00000052622	NA	3' UTR (NM_026931, exon 1 of 1)	411	ENSMUSG00000056313	ENSMUSG00000056313	1810011O10Rik	14.06	7.99	3.63	11.86	12	0.67	0.67	0.71	0.83	4.15
204267	chr6	91684082	91685524	1443	5.92	6.52	-0.6	8.37e-06	0.00118	ENSMUSG00000030096	Slc6a6	protein_coding	ENSMUST00000032185	NA	intron (NM_009320, intron 1 of 14)	736	ENSMUSG00000030096	ENSMUSG00000030096	Slc6a6	58.67	50.43	73.24	59.32	61	91.17	101.75	87.51	94.16	83.62
60129	chr12	112673153	112675459	2307	6.63	7.16	-0.53	8.46e-06	0.00118	ENSMUSG00000001729	Akt1	protein_coding	ENSMUST00000001780	NA	promoter-TSS (NM_001165894)	-30	ENSMUSG00000001729	ENSMUSG00000001729	Akt1	100.85	91.63	102.24	113.05	88	137.09	168.91	155.09	130.5	122.76
150615	chr3	19310359	19312676	2318	6.21	6.77	-0.56	8.49e-06	0.00118	ENSMUSG00000069094	Pde7a	protein_coding	ENSMUST00000099195	NA	promoter-TSS (NM_001122759)	-196	ENSMUSG00000069094	ENSMUSG00000069094	Pde7a	67.84	63.96	83.39	88.63	67	101.15	116.38	113.12	103.25	112.68
53460	chr12	70345318	70348477	3160	7.07	7.57	-0.5	8.53e-06	0.00119	ENSMUSG00000021071	Trim9	protein_coding	ENSMUST00000167755	NA	exon (NM_001110203, exon 1 of 9)	716	ENSMUSG00000021071	ENSMUSG00000021071	Trim9	158.91	123.61	157.35	122.82	110	205.64	195.51	176.44	166.85	208.75
254720	chr9	113792050	113794386	2337	5.83	6.51	-0.68	8.55e-06	0.00119	ENSMUSG00000087992	Gm25059	snoRNA	ENSMUST00000157367	-15752	promoter-TSS (NM_001286603)	-112	ENSMUSG00000033392	ENSMUSG00000033392	Clasp2	65.4	73.8	57.28	49.55	39	101.15	96.43	81.1	83.42	94.29
122878	chr19	5456027	5459621	3595	6.45	7	-0.56	8.6e-06	0.00119	ENSMUSG00000095098	Ccdc85b	protein_coding	ENSMUST00000179549	NA	promoter-TSS (NM_001243307)	-261		ENSMUSG00000095098	Ccdc85b	102.68	86.1	102.24	80.25	65	137.09	133	118.1	121.42	131.65
154783	chr3	81976179	81976905	727	1.76	3.87	-2.11	8.63e-06	0.0012	ENSMUSG00000028011	Tdo2	protein_coding	ENSMUST00000029645	-429	promoter-TSS (NM_019911)	-814		ENSMUSG00000028011	Tdo2	6.72	4.3	0.73	4.19	1	11.98	12.64	9.96	19	19.57
202290	chr6	77978872	77980223	1352	4.79	5.6	-0.81	8.79e-06	0.00121	ENSMUSG00000063063	Ctnna2	processed_transcript	ENSMUST00000160252	NA	5' UTR (NM_009819, exon 1 of 19)	119	ENSMUSG00000063063	ENSMUSG00000063063	Ctnna2	26.28	26.44	23.93	29.31	32	52.57	54.53	46.24	46.25	42.11
220508	chr7	98360031	98360317	287	3.01	-0.06	3.07	8.97e-06	0.00122	ENSMUSG00000049580	Tsku	protein_coding	ENSMUST00000165257	NA	intron (NM_001168540, intron 1 of 2)	1114	ENSMUSG00000049580	ENSMUSG00000049580	Tsku	7.33	6.15	5.08	5.58	16	0.67	2	0.71	0.83	0.59
83493	chr15	34836387	34839148	2762	6.58	7.11	-0.53	8.99e-06	0.00122	ENSMUSG00000050963	Kcns2	protein_coding	ENSMUST00000072868	NA	promoter-TSS (NM_001271704)	-281		ENSMUSG00000050963	Kcns2	97.79	97.17	94.99	108.16	80	136.43	126.35	144.42	118.11	163.09
40223	chr11	79253516	79255441	1926	5.27	5.99	-0.72	9.02e-06	0.00123	ENSMUSG00000017677	Wsb1	protein_coding	ENSMUST00000017821	NA	5' UTR (NM_019653, exon 1 of 9)	216	ENSMUSG00000017677	ENSMUSG00000017677	Wsb1	45.23	36.9	39.16	29.31	43	72.54	63.84	66.16	52.86	63.45
43621	chr11	102316798	102321342	4545	7.65	8.06	-0.41	9.12e-06	0.00123	ENSMUSG00000020923	Ubtf	protein_coding	ENSMUST00000107117	NA	promoter-TSS (NM_011551)	26	ENSMUSG00000020923	ENSMUSG00000020923	Ubtf	222.47	190.03	218.99	190.51	182	294.81	273.32	265.37	270.09	234.25
115443	chr18	24204931	24206728	1798	6.17	6.76	-0.59	9.21e-06	0.00124	ENSMUSG00000000420	Galnt1	protein_coding	ENSMUST00000000430	NA	promoter-TSS (NM_001160404)	-164	ENSMUSG00000000420	ENSMUSG00000000420	Galnt1	73.95	69.49	72.51	83.04	62	102.49	119.7	123.79	108.2	87.77
150199	chr2	181670320	181672031	1712	5.87	6.47	-0.6	9.27e-06	0.00124	ENSMUSG00000046470	Sox18	protein_coding	ENSMUST00000054491	NA	intron (NM_009236, intron 1 of 1)	464	ENSMUSG00000046470	ENSMUSG00000046470	Sox18	51.95	60.27	52.21	57.92	71	91.17	97.76	95.33	82.6	77.09
78661	chr14	75787130	75787407	278	2.77	-0.53	3.31	9.59e-06	0.00126	ENSMUSG00000022003	Slc25a30	protein_coding	ENSMUST00000022580	-93	promoter-TSS (NM_026232)	-232	ENSMUSG00000022003	ENSMUSG00000022003	Slc25a30	6.72	3.07	7.25	11.17	6	0.67	0.67	0.71	0.83	0.59
232304	chr8	61287311	61287605	295	0.57	3.21	-2.64	9.71e-06	0.00127	ENSMUSG00000031642	Sh3rf1	protein_coding	ENSMUST00000034060	NA	intron (NR_045475, intron 1 of 4)	1414		NA	1700001D01Rik	0.61	0.61	0.73	3.49	2	5.32	8.65	14.23	7.43	10.67
156730	chr3	95141502	95141845	344	2.89	-0.06	2.96	9.73e-06	0.00127	ENSMUSG00000013707	Tnfaip8l2	protein_coding	ENSMUST00000013851	NA	intron (NM_027206, intron 1 of 1)	686	ENSMUSG00000013707	ENSMUSG00000013707	Tnfaip8l2	9.17	7.99	9.43	5.58	5	2	0.67	0.71	0.83	0.59
14897	chr1	178527389	178531363	3975	6.58	7.07	-0.49	9.85e-06	0.00129	ENSMUSG00000026494	Kif26b	protein_coding	ENSMUST00000161017	NA	5' UTR (NM_001161665, exon 1 of 15)	251	ENSMUSG00000026494	ENSMUSG00000026494	Kif26b	99.62	89.17	96.44	97.7	97	120.45	136.99	152.25	132.98	129.88
196460	chr5	149184686	149185534	849	3.45	4.83	-1.38	1.05e-05	0.00134	ENSMUSG00000041264	Uspl1	protein_coding	ENSMUST00000121416	NA	intron (NM_001115150, intron 1 of 7)	550	ENSMUSG00000041264	ENSMUSG00000041264	Uspl1	17.72	12.3	12.33	4.19	8	35.94	32.59	28.46	15.69	29.06
218118	chr7	79466559	79467430	872	2.86	4.55	-1.7	1.05e-05	0.00134	ENSMUSG00000039176	Polg	protein_coding	ENSMUST00000073889	-197	promoter-TSS (NM_017462)	-722	ENSMUSG00000039176	ENSMUSG00000039176	Polg	5.5	17.22	7.98	3.49	2	17.3	33.25	20.63	23.13	23.13
253387	chr9	107904956	107905440	485	1.47	3.67	-2.21	1.05e-05	0.00134	ENSMUSG00000089005	Gm23856	snRNA	ENSMUST00000158380	NA	Intergenic	-1691	ENSMUSG00000032584	ENSMUSG00000032584	Mst1r	1.83	1.84	1.45	7.68	1	17.3	10.64	12.09	12.39	11.27
42042	chr11	95309405	95309655	251	-0.23	2.97	-3.2	1.06e-05	0.00135	ENSMUSG00000038909	Kat7	processed_transcript	ENSMUST00000143171	NA	intron (NM_001195004, intron 1 of 13)	716	ENSMUSG00000038909	ENSMUSG00000038909	Kat7	1.22	0.61	0.73	0.7	1	13.31	11.97	3.56	7.43	2.97
125936	chr19	37375247	37376202	956	4.2	5.21	-1.01	1.07e-05	0.00136	ENSMUSG00000012443	Kif11	protein_coding	ENSMUST00000012587	-200	promoter-TSS (NM_010615)	-678	ENSMUSG00000012443	ENSMUSG00000012443	Kif11	22	15.99	14.5	18.14	21	27.95	34.58	48.38	40.47	33.21
190533	chr5	121384355	121386546	2192	5.63	6.26	-0.63	1.09e-05	0.00137	ENSMUSG00000042726	Trafd1	protein_coding	ENSMUST00000152265	NA	intron (NM_172275, intron 1 of 11)	164	ENSMUSG00000042726	ENSMUSG00000042726	Trafd1	51.34	49.81	56.56	43.27	46	82.52	84.46	71.14	71.03	74.13
150177	chr2	181588833	181589503	671	4.02	2.24	1.78	1.11e-05	0.00139	ENSMUSG00000000823	Znf512b	processed_transcript	ENSMUST00000131866	NA	exon (NM_001164597, exon 6 of 17)	-1200		ENSMUSG00000098824	Mir7006	18.34	14.76	17.4	11.86	19	3.33	7.32	2.85	2.48	7.71
88098	chr15	78913929	78915828	1900	5.95	6.64	-0.69	1.11e-05	0.0014	NA	Pdxp	protein_coding	ENSMUST00000089378	NA	intron (NM_020271, intron 1 of 1)	960	ENSMUSG00000068221	NA	Pdxp	75.79	44.28	68.89	53.73	66	108.47	117.71	105.29	65.25	102.6
103269	chr16	95898210	95898731	522	3.47	1.1	2.37	1.12e-05	0.0014	ENSMUSG00000086899	1600002D24Rik	lincRNA	ENSMUST00000136744	NA	non-coding (NR_040485, exon 1 of 4)	242	ENSMUSG00000086899	ENSMUSG00000086899	1600002D24Rik	6.11	8.61	12.33	13.26	15	0.67	3.99	0.71	4.13	1.19
118079	chr18	54612944	54613917	974	3.23	4.69	-1.47	1.13e-05	0.00141	NA	AC147219.1	lincRNA	ENSMUST00000181269	160104	intron (NR_045400, intron 1 of 2)	1687		NA	9330117O12Rik	2.44	12.3	7.98	18.14	6	27.95	25.94	29.88	23.13	22.54
99370	chr16	38521501	38521699	199	0.13	2.98	-2.85	1.15e-05	0.00142	ENSMUSG00000002846	Timmdc1	protein_coding	ENSMUST00000002925	NA	intron (NM_024273, intron 1 of 6)	1063		ENSMUSG00000002846	Timmdc1	2.44	0.61	0.73	0.7	1	6.65	8.65	7.11	9.91	7.12
108545	chr17	32350802	32351152	351	0.35	3.15	-2.8	1.16e-05	0.00144	ENSMUSG00000002625	Akap8l	protein_coding	ENSMUST00000050214	-221	promoter-TSS (NM_017476)	-400	ENSMUSG00000002625	ENSMUSG00000002625	Akap8l	0.61	0.61	1.45	0.7	3	16.64	3.99	4.98	11.56	7.12
62063	chr13	23563521	23564398	878	3.2	4.6	-1.39	1.17e-05	0.00145	ENSMUSG00000069273	Hist1h3e	protein_coding	ENSMUST00000105107	-1152	Intergenic	-1595		ENSMUSG00000069273	Hist1h3e	12.83	11.07	11.6	5.58	5	21.96	27.93	29.17	14.87	27.28
81642	chr14	123628060	123628430	371	2.9	0.03	2.87	1.17e-05	0.00145	ENSMUSG00000000197	Nalcn	protein_coding	ENSMUST00000000201	-916	Intergenic	-1101	ENSMUSG00000000197	ENSMUSG00000000197	Nalcn	9.78	9.22	7.98	6.28	4	0.67	0.67	0.71	2.48	0.59
247306	chr9	54698522	54700456	1935	6.33	6.87	-0.54	1.18e-05	0.00145	ENSMUSG00000032285	Dnaja4	protein_coding	ENSMUST00000120452	NA	promoter-TSS (NM_021422)	-70	ENSMUSG00000032285	ENSMUSG00000032285	Dnaja4	83.12	87.94	77.59	72.58	81	133.1	119.7	130.19	97.46	104.97
96335	chr16	17722183	17722976	794	4.26	5.2	-0.95	1.2e-05	0.00147	ENSMUSG00000012114	Med15	protein_coding	ENSMUST00000012259	NA	intron (NM_001285886, intron 1 of 16)	320	ENSMUSG00000012114	ENSMUSG00000012114	Med15	15.89	23.37	18.85	19.54	18	37.93	34.58	37.71	39.65	34.4
191156	chr5	123393945	123395774	1830	5.9	6.5	-0.61	1.2e-05	0.00147	ENSMUSG00000086700	Gm15747	antisense	ENSMUST00000141216	NA	promoter-TSS (NM_133917)	62	ENSMUSG00000038342	ENSMUSG00000038342	Mlxip	58.06	65.19	58.01	61.41	55	90.51	114.38	83.24	82.6	83.03
244575	chr9	42470198	42470466	269	0.55	3.2	-2.65	1.2e-05	0.00147	ENSMUSG00000037287	Tbcel	protein_coding	ENSMUST00000066148	NA	intron (NM_173038, intron 1 of 7)	1894	ENSMUSG00000037287	ENSMUSG00000037287	Tbcel	3.06	1.84	0.73	0.7	1	11.31	7.98	4.98	9.09	12.45
15240	chr1	180330386	180334216	3831	6.93	7.39	-0.46	1.22e-05	0.00149	ENSMUSG00000055676	Gm5069	protein_coding	ENSMUST00000050581	NA	5' UTR (NM_001081175, exon 2 of 8)	-1752		ENSMUSG00000055676	Gm5069	132.63	127.3	124.72	127.01	98	157.72	158.94	175.01	174.28	172.57
147966	chr2	164966942	164971753	4812	7.66	8.1	-0.44	1.23e-05	0.0015	ENSMUSG00000017740	Slc12a5	protein_coding	ENSMUST00000124372	NA	intron (NM_020333, intron 1 of 25)	1360	ENSMUSG00000017740	ENSMUSG00000017740	Slc12a5	205.36	199.26	244.37	187.72	173	300.8	269.33	278.88	227.97	291.77
239655	chr8	123410234	123411440	1207	4.84	5.64	-0.8	1.23e-05	0.0015	ENSMUSG00000074037	Mc1r	protein_coding	ENSMUST00000098324	NA	promoter-TSS (NM_023279)	-727	ENSMUSG00000062380	ENSMUSG00000062380	Tubb3	30.56	30.13	22.48	27.91	32	55.9	53.2	55.49	38.82	46.26
247965	chr9	58128816	58130507	1692	4.55	5.45	-0.9	1.23e-05	0.0015	ENSMUSG00000032327	Stra6	protein_coding	ENSMUST00000136154	NA	5' UTR (NM_009291, exon 1 of 19)	313	ENSMUSG00000032327	ENSMUSG00000032327	Stra6	29.34	22.14	26.83	17.45	21	37.93	53.2	46.24	39.65	40.92
255833	chr9	121638803	121644983	6181	7.58	8.01	-0.43	1.23e-05	0.0015	ENSMUSG00000032528	Vipr1	protein_coding	ENSMUST00000035115	NA	promoter-TSS (NM_011703)	-327	ENSMUSG00000032530	ENSMUSG00000032530	Lyzl4	225.53	182.65	198.68	162.6	188	289.49	267.34	249	232.1	249.67
88745	chr15	80709221	80709902	682	3.07	4.53	-1.45	1.26e-05	0.00152	ENSMUSG00000047888	Tnrc6b	protein_coding	ENSMUST00000067689	-1416	Intergenic	-1751	ENSMUSG00000047888	ENSMUSG00000047888	Tnrc6b	13.45	4.3	9.43	11.86	3	23.29	21.28	19.92	23.95	26.69
29055	chr10	126998497	126998843	347	3.24	0.62	2.62	1.28e-05	0.00154	ENSMUSG00000078429	Ctdsp2	protein_coding	ENSMUST00000105255	NA	TTS (NR_030259)	230	miRBase:MI0003517	ENSMUSG00000072837	Mir546	9.17	10.45	15.23	8.37	4	0.67	1.33	4.27	0.83	0.59
36029	chr11	59163442	59164868	1427	5.65	6.27	-0.63	1.3e-05	0.00156	ENSMUSG00000049287	Iba57	protein_coding	ENSMUST00000054523	NA	promoter-TSS (NM_001270791)	-410	ENSMUSG00000049287	ENSMUSG00000049287	Iba57	52.56	49.81	48.58	50.24	49	77.86	85.79	78.97	60.3	83.03
39283	chr11	75732893	75734028	1136	5.62	6.3	-0.68	1.3e-05	0.00156	ENSMUSG00000020849	Ywhae	retained_intron	ENSMUST00000153038	NA	intron (NM_009536, intron 1 of 5)	574	ENSMUSG00000020849	ENSMUSG00000020849	Ywhae	64.79	43.05	45.68	52.34	40	81.86	77.14	91.78	69.38	73.54
46367	chr11	116198214	116199988	1775	5.55	6.2	-0.65	1.3e-05	0.00156	ENSMUSG00000020778	Ten1	retained_intron	ENSMUST00000124663	NA	promoter-TSS (NM_001271898)	-56	ENSMUSG00000020777	ENSMUSG00000020777	Acox1	49.51	49.2	51.48	40.47	43	83.19	65.17	76.84	67.73	73.54
174478	chr4	134394969	134396101	1133	4.43	5.36	-0.94	1.31e-05	0.00156	ENSMUSG00000037366	Pafah2	protein_coding	ENSMUST00000105869	-218	promoter-TSS (NM_133880)	-785	ENSMUSG00000037366	ENSMUSG00000037366	Pafah2	24.45	18.45	23.93	21.63	19	47.25	50.54	42.69	27.26	37.95
142651	chr2	125782075	125784024	1950	5.37	6.09	-0.72	1.33e-05	0.00158	ENSMUSG00000035093	Secisbp2l	protein_coding	ENSMUST00000053699	NA	promoter-TSS (NM_177608)	-180	ENSMUSG00000035093	ENSMUSG00000035093	Secisbp2l	51.34	40.59	44.23	34.19	36	74.53	79.8	72.57	55.34	58.71
93883	chr16	5010054	5013538	3485	6.45	6.95	-0.5	1.36e-05	0.0016	ENSMUSG00000022540	Rogdi	protein_coding	ENSMUST00000023191	NA	intron (NM_133185, intron 4 of 10)	1757	ENSMUSG00000022540	ENSMUSG00000022540	Rogdi	99.62	83.02	88.47	76.06	90	118.46	131.01	120.23	118.11	129.28
232792	chr8	67816718	67818309	1592	5.3	6.03	-0.72	1.39e-05	0.00162	ENSMUSG00000030465	Psd3	protein_coding	ENSMUST00000038959	NA	intron (NM_177698, intron 8 of 14)	781	ENSMUSG00000030465	ENSMUSG00000030465	Psd3	50.12	35.67	36.98	38.38	36	68.55	61.85	66.88	75.16	53.37
251405	chr9	95637305	95638292	988	4.74	5.55	-0.81	1.41e-05	0.00163	ENSMUSG00000086248	Gm16127	processed_transcript	ENSMUST00000131619	NA	exon (NM_029620, exon 1 of 9)	171		ENSMUSG00000015354	Pcolce2	29.34	20.29	29.73	27.22	27	41.93	51.87	46.24	45.43	48.63
165607	chr4	48044094	48054724	10631	8.31	8.65	-0.34	1.42e-05	0.00164	ENSMUSG00000028341	Nr4a3	processed_transcript	ENSMUST00000154186	NA	Intergenic	-1839	ENSMUSG00000028341	ENSMUSG00000028341	Nr4a3	313.54	298.89	337.18	346.13	289	405.28	387.04	380.62	432.81	406.82
5991	chr1	86063839	86064224	386	0.69	3.32	-2.63	1.43e-05	0.00164	ENSMUSG00000026229	Psmd1	retained_intron	ENSMUST00000147807	-162	promoter-TSS (NM_027357)	-587	ENSMUSG00000026229	ENSMUSG00000026229	Psmd1	1.22	0.61	0.73	3.49	2	14.64	7.98	13.52	10.74	2.97
138915	chr2	85047956	85051349	3394	6.6	7.07	-0.47	1.43e-05	0.00164	ENSMUSG00000033955	Tnks1bp1	processed_transcript	ENSMUST00000150200	NA	promoter-TSS (NM_001081260)	-807	ENSMUSG00000033955	ENSMUSG00000033955	Tnks1bp1	103.29	84.87	100.07	93.51	102	125.78	143.64	142.29	131.33	128.69
149936	chr2	180889234	180894914	5681	8.21	8.57	-0.36	1.44e-05	0.00165	ENSMUSG00000065454	Mir124a-3	miRNA	ENSMUST00000083520	NA	Intergenic	-1966		ENSMUSG00000065454	Mir124a-3	319.65	266.91	327.03	303.56	262	386.65	397.68	382.04	373.34	360.57
194784	chr5	140505621	140507024	1404	5.11	5.89	-0.78	1.44e-05	0.00165	ENSMUSG00000036599	Chst12	protein_coding	ENSMUST00000043050	NA	intron (NM_021528, intron 1 of 1)	714		ENSMUSG00000036599	Chst12	45.23	35.05	26.83	36.29	29	69.88	53.87	63.32	46.25	63.45
214494	chr7	45459183	45459856	674	1.82	3.87	-2.05	1.46e-05	0.00166	ENSMUSG00000050708	Ftl1	protein_coding	ENSMUST00000094434	NA	intron (NM_010240, intron 1 of 3)	366	ENSMUSG00000050708	ENSMUSG00000050708	Ftl1	3.67	4.3	7.98	0.7	1	17.3	14.63	19.92	11.56	9.49
157895	chr3	105451006	105453404	2399	6.77	7.26	-0.49	1.48e-05	0.00167	NA	1700095B22Rik	antisense	ENSMUST00000130683	NA	promoter-TSS (NM_001039347)	-125	ENSMUSG00000040896	ENSMUSG00000040896	Kcnd3	124.68	113.16	101.52	117.93	87	151.07	156.28	157.23	165.19	136.4
130886	chr2	23039073	23040156	1084	5.49	6.16	-0.67	1.5e-05	0.00169	ENSMUSG00000058835	Abi1	protein_coding	ENSMUST00000140164	NA	intron (NM_145994, intron 1 of 9)	626	ENSMUSG00000058835	ENSMUSG00000058835	Abi1	48.89	39.36	47.86	53.04	35	79.19	70.49	63.32	69.38	74.13
54229	chr12	76546283	76548430	2148	5.06	5.83	-0.78	1.51e-05	0.0017	ENSMUSG00000052609	Plekhg3	protein_coding	ENSMUST00000075249	NA	intron (NR_046044, intron 2 of 2)	568		NA	AI463170	29.95	33.21	24.65	39.78	39	57.23	48.55	46.96	70.21	62.27
2783	chr1	40580018	40580897	880	3.4	4.64	-1.24	1.52e-05	0.0017	ENSMUSG00000026065	Slc9a4	protein_coding	ENSMUST00000027233	NA	5' UTR (NM_177084, exon 1 of 12)	231	ENSMUSG00000026065	ENSMUSG00000026065	Slc9a4	14.06	8.61	11.6	10.47	8	29.28	21.28	29.17	19	26.09
226712	chr7	140202371	140203239	869	2.86	4.35	-1.49	1.52e-05	0.0017	ENSMUSG00000050366	Olfr524	protein_coding	ENSMUST00000051943	NA	promoter-TSS (NM_001011814)	-37	ENSMUSG00000050366	ENSMUSG00000050366	Olfr524	6.72	8.61	6.53	10.47	4	13.31	18.62	24.9	24.78	20.16
40815	chr11	82871382	82871885	504	1.87	3.82	-1.95	1.54e-05	0.00171	ENSMUSG00000020696	Rffl	protein_coding	ENSMUST00000071152	-172	promoter-TSS (NM_001164571)	-424	ENSMUSG00000020696	ENSMUSG00000020696	Rffl	6.72	3.69	0.73	2.09	5	13.98	13.97	12.09	19.82	10.67
181228	chr5	31179184	31181148	1965	5.59	6.29	-0.7	1.56e-05	0.00173	ENSMUSG00000029144	Gtf3c2	protein_coding	ENSMUST00000101411	NA	promoter-TSS (NM_027901)	-22	ENSMUSG00000029144	ENSMUSG00000029144	Gtf3c2	66.01	44.89	47.13	42.57	40	72.54	95.1	73.28	64.43	85.99
245713	chr9	46011571	46014062	2492	6.29	6.88	-0.59	1.59e-05	0.00175	ENSMUSG00000034135	Sik3	protein_coding	ENSMUST00000126865	NA	promoter-TSS (NM_027498)	-3	ENSMUSG00000034135	ENSMUSG00000034135	Sik3	97.18	68.88	87.02	75.37	64	127.11	97.09	139.44	106.55	119.79
141226	chr2	112492107	112494079	1973	5.86	6.45	-0.59	1.6e-05	0.00176	ENSMUSG00000003604	Aven	protein_coding	ENSMUST00000003705	NA	exon (NM_028844, exon 1 of 6)	129		ENSMUSG00000003604	Aven	69.67	51.04	59.46	57.92	52	83.85	91.77	91.78	78.47	91.33
170087	chr4	107068231	107068536	306	0.29	3.1	-2.81	1.63e-05	0.00178	ENSMUSG00000028621	Cyb5rl	retained_intron	ENSMUST00000156406	NA	Intergenic	-1518	ENSMUSG00000028622	ENSMUSG00000028622	Mrpl37	1.83	1.84	0.73	0.7	1	7.99	12.64	12.81	5.78	3.56
160695	chr3	138064886	138070831	5946	7.53	7.93	-0.4	1.64e-05	0.00179	ENSMUSG00000049349	Gm5105	protein_coding	ENSMUST00000053318	NA	promoter-TSS (NR_037975)	-471	ENSMUSG00000049349	ENSMUSG00000049349	Gm5105	212.08	168.51	184.91	177.25	179	222.94	267.34	256.12	227.14	244.92
213763	chr7	35397631	35397855	225	-0.45	2.75	-3.2	1.65e-05	0.00179	ENSMUSG00000023072	Cep89	nonsense_mediated_decay	ENSMUST00000141704	NA	promoter-TSS (NM_178643)	650	ENSMUSG00000023072	ENSMUSG00000023072	Cep89	0.61	0.61	0.73	0.7	1	3.99	4.66	12.09	5.78	7.12
65502	chr13	55368908	55372931	4024	6.54	7.09	-0.54	1.67e-05	0.0018	ENSMUSG00000052087	Rgs14	protein_coding	ENSMUST00000063771	NA	intron (NM_016758, intron 1 of 14)	1188	ENSMUSG00000052087	ENSMUSG00000052087	Rgs14	111.24	84.25	105.14	92.11	74	149.07	136.33	150.83	108.2	135.81
195105	chr5	142462662	142464745	2084	5.59	6.25	-0.67	1.67e-05	0.0018	ENSMUSG00000039623	Ap5z1	protein_coding	ENSMUST00000038699	NA	promoter-TSS (NM_172725)	-227	ENSMUSG00000039623	ENSMUSG00000039623	Ap5z1	54.4	52.27	51.48	50.94	31	77.2	85.79	71.14	73.51	73.54
47268	chr11	118399057	118402698	3642	6.57	7.08	-0.51	1.73e-05	0.00185	ENSMUSG00000033880	Lgals3bp	protein_coding	ENSMUST00000043722	NA	intron (NM_011150, intron 1 of 5)	1053	ENSMUSG00000033880	ENSMUSG00000033880	Lgals3bp	103.9	89.79	84.11	100.49	98	142.41	115.05	118.81	147.85	152.41
190414	chr5	121203888	121204450	563	4.26	2.62	1.64	1.73e-05	0.00185	ENSMUSG00000029614	Rpl6	protein_coding	ENSMUST00000031617	-30	promoter-TSS (NM_011290)	-332	ENSMUSG00000029614	ENSMUSG00000029614	Rpl6	22	14.14	16.68	23.03	20	5.32	6.65	0.71	7.43	10.67
46586	chr11	116915563	116920112	4550	7.07	7.54	-0.47	1.75e-05	0.00186	ENSMUSG00000043857	Mgat5b	protein_coding	ENSMUST00000103027	NA	Intergenic	-1025	ENSMUSG00000043857	ENSMUSG00000043857	Mgat5b	152.18	129.76	142.85	143.06	105	197.65	203.49	194.93	160.24	174.95
29058	chr10	127000581	127000944	364	1.35	3.47	-2.12	1.76e-05	0.00186	ENSMUSG00000025432	Avil	protein_coding	ENSMUST00000142698	NA	promoter-TSS (NM_009635)	54	ENSMUSG00000025432	ENSMUSG00000025432	Avil	3.06	2.46	0.73	3.49	3	14.64	11.97	10.67	9.09	8.9
48496	chr11	121436740	121437010	271	2.86	-0.06	2.92	1.76e-05	0.00186	ENSMUSG00000025175	Fn3k	protein_coding	ENSMUST00000026175	NA	intron (NM_022014, intron 1 of 5)	1922	ENSMUSG00000025175	ENSMUSG00000025175	Fn3k	5.5	8.61	5.8	6.28	10	2	0.67	0.71	0.83	0.59
127810	chr19	53009531	53010620	1090	4.93	3.83	1.11	1.79e-05	0.00188	ENSMUSG00000025027	Xpnpep1	processed_transcript	ENSMUST00000183188	NA	TTS (NR_105834)	680		ENSMUSG00000098730	Mir6407	23.22	30.75	25.38	35.59	38	13.31	11.31	11.38	16.52	18.38
138705	chr2	80446012	80448080	2069	5.46	6.1	-0.64	1.79e-05	0.00188	ENSMUSG00000027004	Frzb	protein_coding	ENSMUST00000028389	NA	5' UTR (NM_011356, exon 1 of 6)	350	ENSMUSG00000027004	ENSMUSG00000027004	Frzb	46.45	43.66	39.16	41.87	49	72.54	71.82	64.74	73.51	61.08
133457	chr2	32845643	32847235	1593	5.77	6.39	-0.62	1.8e-05	0.00188	ENSMUSG00000085397	Gm13524	antisense	ENSMUST00000125869	NA	intron (NM_001113569, intron 1 of 19)	793	ENSMUSG00000026797	ENSMUSG00000026797	Stxbp1	60.51	57.81	50.03	57.92	46	95.16	85.79	83.95	65.25	87.77
195931	chr5	145139279	145140974	1696	5.46	6.2	-0.74	1.84e-05	0.00191	ENSMUSG00000029623	Pdap1	retained_intron	ENSMUST00000148781	NA	promoter-TSS (NM_001033313)	-38	ENSMUSG00000029623	ENSMUSG00000029623	Pdap1	61.73	43.05	36.26	41.87	37	73.87	77.14	53.36	75.16	88.36
138555	chr2	79255053	79256815	1763	5.64	6.25	-0.61	1.85e-05	0.00192	ENSMUSG00000027009	Itga4	processed_transcript	ENSMUST00000155105	NA	intron (NM_010576, intron 1 of 27)	508	ENSMUSG00000027009	ENSMUSG00000027009	Itga4	53.17	44.28	40.61	53.73	58	74.53	77.81	73.99	81.77	73.54
226756	chr7	140506545	140507756	1212	2.65	4.22	-1.57	1.86e-05	0.00192	ENSMUSG00000052508	Olfr536	protein_coding	ENSMUST00000064392	NA	intron (NM_146520, intron 1 of 3)	167	ENSMUSG00000052508	ENSMUSG00000052508	Olfr536	9.17	4.92	8.7	5.58	3	17.97	13.97	19.21	15.69	26.09
139948	chr2	93333148	93335264	2117	5.36	6.02	-0.66	1.87e-05	0.00193	ENSMUSG00000027217	Tspan18	protein_coding	ENSMUST00000111265	NA	intron (NM_183180, intron 1 of 9)	281	ENSMUSG00000027217	ENSMUSG00000027217	Tspan18	36.06	43.05	43.51	45.36	38	65.88	65.84	64.74	66.08	62.27
96360	chr16	17832657	17837185	4529	7.3	7.74	-0.44	1.88e-05	0.00194	ENSMUSG00000090236	Car15	protein_coding	ENSMUST00000118960	NA	TTS (NR_027959)	1802		NA	B830017H08Rik	186.41	156.82	169.68	139.57	136	232.26	213.47	226.24	194.1	203.41
92074	chr15	97705941	97706300	360	3.33	1.1	2.23	1.92e-05	0.00196	ENSMUSG00000022466	Rpap3	protein_coding	ENSMUST00000023104	-119	promoter-TSS (NM_028003)	-299	ENSMUSG00000022466	ENSMUSG00000022466	Rpap3	12.22	8.61	8.7	9.77	11	3.33	0.67	1.42	4.13	1.19
62050	chr13	23464001	23464814	814	3.11	4.5	-1.39	1.96e-05	0.00199	ENSMUSG00000000706	Btn1a1	protein_coding	ENSMUST00000110434	NA	exon (NM_013483, exon 3 of 8)	1493	ENSMUSG00000000706	ENSMUSG00000000706	Btn1a1	9.78	3.07	9.43	4.88	16	23.29	19.29	29.17	17.35	23.72
90848	chr15	89087072	89090333	3262	6.43	7.03	-0.6	1.97e-05	0.00199	ENSMUSG00000015363	Trabd	protein_coding	ENSMUST00000081702	NA	promoter-TSS (NM_027905)	-404	ENSMUSG00000035757	ENSMUSG00000035757	Selo	111.85	93.48	75.41	74.67	76	163.04	138.99	128.77	102.42	119.79
97000	chr16	22264798	22265926	1129	5.29	5.99	-0.69	1.98e-05	0.00199	ENSMUSG00000022858	Tra2b	protein_coding	ENSMUST00000161286	NA	intron (NM_009186, intron 1 of 8)	567		ENSMUSG00000022858	Tra2b	47.06	35.05	42.78	39.08	32	66.55	67.83	56.92	64.43	61.08
255901	chr9	121791256	121793205	1950	5.9	6.47	-0.57	1.98e-05	0.00199	ENSMUSG00000032523	Hhatl	protein_coding	ENSMUST00000035110	NA	intron (NM_029095, intron 1 of 11)	276	ENSMUSG00000032523	ENSMUSG00000032523	Hhatl	55.62	70.11	56.56	56.52	59	79.86	92.44	91.06	89.2	89.55
46209	chr11	115707762	115708608	847	4.23	5.28	-1.06	2.04e-05	0.00204	ENSMUSG00000059923	Grb2	protein_coding	ENSMUST00000021090	NA	intron (NM_008163, intron 1 of 5)	412	ENSMUSG00000059923	ENSMUSG00000059923	Grb2	32.39	15.37	13.78	18.14	14	48.58	38.57	40.55	36.34	30.84
164700	chr4	43630498	43633095	2598	7	7.42	-0.42	2.04e-05	0.00204	ENSMUSG00000092675	Gm25262	miRNA	ENSMUST00000174934	NA	promoter-TSS (NM_173788)	-138	ENSMUSG00000028469	ENSMUSG00000028469	Npr2	134.46	126.07	129.07	130.5	120	166.37	165.59	181.42	159.41	181.47
59411	chr12	110695391	110696327	937	4.94	5.72	-0.78	2.1e-05	0.00208	ENSMUSG00000021270	Hsp90aa1	protein_coding	ENSMUST00000094361	NA	intron (NM_010480, intron 1 of 10)	536	ENSMUSG00000021270	ENSMUSG00000021270	Hsp90aa1	38.5	21.52	29.01	31.4	33	62.56	51.21	50.51	46.25	52.19
187952	chr5	112342386	112344156	1771	5.68	6.32	-0.65	2.11e-05	0.00208	ENSMUSG00000029346	Srrd	protein_coding	ENSMUST00000146510	NA	promoter-TSS (NM_027323)	176	ENSMUSG00000042328	ENSMUSG00000042328	Hps4	53.17	40.59	68.16	50.94	43	81.86	83.79	68.3	86.73	80.06
44550	chr11	106271192	106272986	1795	5.46	6.17	-0.71	2.12e-05	0.00209	ENSMUSG00000078619	Smarcd2	protein_coding	ENSMUST00000021052	NA	intron (NM_001130187, intron 1 of 12)	883	ENSMUSG00000078619	ENSMUSG00000078619	Smarcd2	62.34	39.36	44.96	36.29	37	69.88	75.81	64.74	66.08	82.43
123086	chr19	6276798	6279344	2547	5.71	6.37	-0.66	2.13e-05	0.0021	ENSMUSG00000024772	Ehd1	retained_intron	ENSMUST00000165797	NA	intron (NM_010119, intron 1 of 4)	1175	ENSMUSG00000024772	ENSMUSG00000024772	Ehd1	64.17	49.81	60.19	55.83	31	87.18	82.46	78.26	83.42	81.25
116936	chr18	38993170	38994467	1298	5.27	6	-0.73	2.15e-05	0.00211	ENSMUSG00000086991	Gm15334	antisense	ENSMUST00000131421	NA	intron (NM_175164, intron 1 of 22)	674	ENSMUSG00000036452	ENSMUSG00000036452	Arhgap26	40.34	43.05	34.81	48.15	26	63.22	68.5	73.28	50.38	64.64
141192	chr2	110949537	110950659	1123	4.56	5.44	-0.88	2.15e-05	0.00211	ENSMUSG00000074968	Ano3	protein_coding	ENSMUST00000099623	NA	exon (NM_001128103, exon 1 of 27)	146	ENSMUSG00000074968	ENSMUSG00000074968	Ano3	22	30.75	20.3	27.91	17	38.6	46.55	51.22	40.47	40.92
30454	chr11	6414520	6415692	1173	4.99	5.78	-0.79	2.17e-05	0.00212	ENSMUSG00000071866	Ppia	protein_coding	ENSMUST00000132846	NA	promoter-TSS (NM_008907)	-764		ENSMUSG00000071866	Ppia	28.11	28.29	43.51	35.59	23	68.55	53.2	49.8	47.91	55.15
66454	chr13	60601819	60603203	1385	5.63	6.23	-0.6	2.17e-05	0.00213	ENSMUSG00000021559	Dapk1	protein_coding	ENSMUST00000077453	NA	5' UTR (NM_134062, exon 2 of 27)	300	ENSMUSG00000021559	ENSMUSG00000021559	Dapk1	51.95	47.97	55.11	48.15	45	74.53	73.82	72.57	76.81	78.87
222864	chr7	113765682	113767607	1926	5.63	6.27	-0.64	2.2e-05	0.00215	ENSMUSG00000038156	Spon1	protein_coding	ENSMUST00000046687	NA	intron (NM_145584, intron 1 of 15)	647	ENSMUSG00000038156	ENSMUSG00000038156	Spon1	42.78	54.12	59.46	38.38	53	74.53	73.82	86.8	65.25	84.8
217422	chr7	73557263	73558495	1233	5.98	6.58	-0.6	2.21e-05	0.00215	ENSMUSG00000078671	Chd2	protein_coding	ENSMUST00000169922	-15517	intron (NR_037569, intron 1 of 4)	516		ENSMUSG00000098496	1810026B05Rik	61.12	54.73	69.61	74.67	55	119.12	97.76	86.8	90.86	83.03
239128	chr8	121950604	121951584	981	5.04	5.83	-0.78	2.22e-05	0.00216	NA	RP23-428C21.5	antisense	ENSMUST00000182352	NA	intron (NM_001285981, intron 1 of 12)	602	ENSMUSG00000025316	ENSMUSG00000025316	Banp	44.01	32.59	27.55	35.59	25	60.56	63.18	63.32	48.73	48.04
174471	chr4	134370158	134372527	2370	6.2	6.73	-0.53	2.26e-05	0.00219	ENSMUSG00000028838	Extl1	protein_coding	ENSMUST00000030643	NA	exon (NM_019578, exon 1 of 11)	1204	ENSMUSG00000028838	ENSMUSG00000028838	Extl1	86.18	67.65	61.64	67.69	85	107.81	101.08	101.02	104.9	117.42
142168	chr2	121141150	121141403	254	-0.2	2.87	-3.07	2.27e-05	0.00219	ENSMUSG00000027259	Adal	retained_intron	ENSMUST00000130221	NA	promoter-TSS (NM_177846)	-579	ENSMUSG00000074890	ENSMUSG00000074890	Lcmt2	0.61	0.61	0.73	1.4	1	2.66	3.99	9.25	12.39	8.3
217022	chr7	67223876	67224122	247	0.62	3.14	-2.52	2.27e-05	0.00219	ENSMUSG00000043831	Lysmd4	protein_coding	ENSMUST00000058771	NA	intron (NM_001191051, intron 2 of 2)	1383	ENSMUSG00000043831	ENSMUSG00000043831	Lysmd4	1.83	0.61	1.45	2.79	1	6.65	5.32	12.81	9.91	9.49
121945	chr18	80932798	80933101	304	-0.45	2.7	-3.16	2.28e-05	0.00219	ENSMUSG00000024566	Atp9b	protein_coding	ENSMUST00000091790	NA	intron (NM_015805, intron 1 of 28)	1108	ENSMUSG00000024566	ENSMUSG00000024566	Atp9b	0.61	0.61	0.73	0.7	1	5.32	6.65	2.85	8.26	9.49
186394	chr5	100039053	100039914	862	5.35	6.01	-0.66	2.29e-05	0.0022	NA	Hnrpdl	protein_coding	ENSMUST00000128187	NA	promoter-TSS (NM_001163035)	-262	ENSMUSG00000029328	ENSMUSG00000029328	Hnrnpdl	41.56	38.13	39.16	40.47	45	68.55	74.48	64.03	59.47	55.75
212096	chr7	19310052	19310999	948	4.55	5.55	-1	2.29e-05	0.0022	ENSMUSG00000003545	Fosb	protein_coding	ENSMUST00000003640	-7	promoter-TSS (NM_008036)	-481	ENSMUSG00000003545	ENSMUSG00000003545	Fosb	28.11	15.99	26.83	36.29	10	47.92	49.21	42.69	36.34	58.71
67439	chr13	80884547	80885554	1008	3.48	4.76	-1.28	2.33e-05	0.00222	ENSMUSG00000089827	1700023H06Rik	processed_transcript	ENSMUST00000161006	NA	intron (NM_001042591, intron 1 of 7)	1629	ENSMUSG00000074794	ENSMUSG00000074794	Arrdc3	19.56	9.22	7.98	13.96	5	29.95	22.61	24.9	25.6	32.62
160726	chr3	138489698	138490044	347	0.86	3.21	-2.34	2.36e-05	0.00224	ENSMUSG00000005813	Metap1	protein_coding	ENSMUST00000029804	-316	promoter-TSS (NM_175224)	-489	ENSMUSG00000005813	ENSMUSG00000005813	Metap1	0.61	0.61	2.18	0.7	5	12.64	8.65	7.83	5.78	11.27
226734	chr7	140324230	140324543	314	-0.45	2.78	-3.23	2.36e-05	0.00224	ENSMUSG00000061489	Olfr525	protein_coding	ENSMUST00000078103	579	TTS (NM_146956)	1686	ENSMUSG00000061489	ENSMUSG00000061489	Olfr525	0.61	0.61	0.73	0.7	1	2.66	11.31	2.85	7.43	10.08
233114	chr8	70210269	70211172	904	3.22	4.7	-1.48	2.38e-05	0.00225	ENSMUSG00000002346	Slc25a42	retained_intron	ENSMUST00000139333	NA	intron (NM_001007570, intron 1 of 7)	1560	ENSMUSG00000002346	ENSMUSG00000002346	Slc25a42	15.28	16.6	5.8	2.79	6	35.27	21.95	24.19	21.48	26.69
181036	chr5	30340753	30341096	344	-0.45	2.74	-3.2	2.44e-05	0.00228	ENSMUSG00000073102	Drc1	protein_coding	ENSMUST00000101448	NA	promoter-TSS (NM_001033460)	-738	ENSMUSG00000073102	ENSMUSG00000073102	Drc1	0.61	0.61	0.73	0.7	1	8.65	7.98	2.13	9.91	4.74
116850	chr18	38296646	38297886	1241	5.18	5.9	-0.72	2.44e-05	0.00229	ENSMUSG00000060450	Rnf14	protein_coding	ENSMUST00000072376	NA	intron (NM_001164621, intron 1 of 9)	461	ENSMUSG00000060450	ENSMUSG00000060450	Rnf14	38.5	25.21	44.23	37.68	35	63.22	70.49	54.07	53.69	56.93
24263	chr10	80405736	80405977	242	-0.45	2.68	-3.14	2.45e-05	0.00229	ENSMUSG00000020163	Uqcr11	processed_transcript	ENSMUST00000138428	NA	intron (NM_025650, intron 1 of 2)	964	ENSMUSG00000020163	ENSMUSG00000020163	Uqcr11	0.61	0.61	0.73	0.7	1	3.33	9.98	5.69	6.61	6.52
230456	chr8	25101078	25103417	2340	5.96	6.55	-0.58	2.48e-05	0.0023	ENSMUSG00000031557	Plekha2	protein_coding	ENSMUST00000064883	NA	promoter-TSS (NM_031257)	-437	ENSMUSG00000031557	ENSMUSG00000031557	Plekha2	57.45	62.73	50.03	72.58	69	85.85	95.76	114.54	80.12	91.33
89755	chr15	84104485	84106792	2308	6.47	6.96	-0.49	2.49e-05	0.00231	ENSMUSG00000018865	Sult4a1	protein_coding	ENSMUST00000082365	NA	5' UTR (NM_013873, exon 1 of 7)	115	ENSMUSG00000018865	ENSMUSG00000018865	Sult4a1	93.51	78.1	90.64	85.14	96	111.14	115.71	139.44	130.5	123.94
95901	chr16	13779724	13781207	1484	5.47	6.14	-0.67	2.5e-05	0.00232	ENSMUSG00000022682	Rrn3	protein_coding	ENSMUST00000023363	NA	promoter-TSS (NM_001039521)	-233	ENSMUSG00000022682	ENSMUSG00000022682	Rrn3	45.23	39.36	46.41	57.92	33	71.87	67.17	69.72	65.25	78.28
121541	chr18	77773379	77774787	1409	5.82	6.43	-0.61	2.51e-05	0.00233	ENSMUSG00000025428	Atp5a1	protein_coding	ENSMUST00000026495	NA	exon (NM_007505, exon 1 of 12)	315	ENSMUSG00000025428	ENSMUSG00000025428	Atp5a1	45.23	54.12	74.69	61.41	47	90.51	91.77	86.08	76.81	86.58
128812	chr19	60873484	60873857	374	3.06	0.44	2.63	2.52e-05	0.00233	ENSMUSG00000024997	Prdx3	protein_coding	ENSMUST00000025961	NA	intron (NM_007452, intron 1 of 6)	867	ENSMUSG00000024997	ENSMUSG00000024997	Prdx3	6.11	5.53	12.33	11.86	6	0.67	0.67	0.71	4.13	0.59
54722	chr12	80434782	80437233	2452	6.72	7.16	-0.44	2.55e-05	0.00235	ENSMUSG00000049106	Dcaf5	protein_coding	ENSMUST00000054145	NA	intron (NM_177267, intron 1 of 8)	593	ENSMUSG00000049106	ENSMUSG00000049106	Dcaf5	106.35	95.94	105.87	115.14	103	138.42	141.65	147.27	151.15	136.99
116414	chr18	35562185	35563455	1271	5.93	6.53	-0.6	2.57e-05	0.00236	ENSMUSG00000037236	Matr3	protein_coding	ENSMUST00000166793	NA	intron (NM_010771, intron 1 of 14)	662	ENSMUSG00000037236	ENSMUSG00000037236	Matr3	68.45	58.42	69.61	61.41	47	100.49	100.42	98.18	88.38	74.72
226270	chr7	138845727	138847474	1748	5.76	6.38	-0.62	2.6e-05	0.00238	ENSMUSG00000041775	Mapk1ip1	protein_coding	ENSMUST00000119664	NA	promoter-TSS (NM_001045483)	215	ENSMUSG00000041769	ENSMUSG00000041769	Ppp2r2d	59.28	48.58	69.61	51.64	42	87.18	89.11	81.82	80.94	76.5
29437	chr10	128375925	128379440	3516	6.78	7.25	-0.47	2.61e-05	0.00239	ENSMUSG00000088393	Gm26308	miRNA	ENSMUST00000157768	NA	intron (NM_172790, intron 2 of 27)	559	ENSMUSG00000014498	ENSMUSG00000014498	Ankrd52	122.85	91.63	127.62	94.21	114	156.39	167.58	148.69	146.2	144.7
58062	chr12	104752172	104753062	891	4.28	5.25	-0.97	2.61e-05	0.00239	ENSMUSG00000041415	Dicer1	protein_coding	ENSMUST00000041987	-220	promoter-TSS (NM_148948)	-665	ENSMUSG00000041415	ENSMUSG00000041415	Dicer1	26.89	20.91	12.33	23.73	13	40.59	36.58	39.84	33.04	40.33
235166	chr8	84976789	84978723	1935	6.34	6.97	-0.62	2.61e-05	0.00239	ENSMUSG00000052837	Junb	protein_coding	ENSMUST00000064922	NA	exon (NM_008416, exon 1 of 1)	992	ENSMUSG00000052837	ENSMUSG00000052837	Junb	103.29	64.57	106.59	73.97	58	130.44	146.97	120.94	109.85	118.01
29061	chr10	127048385	127048695	311	3.07	0.43	2.64	2.65e-05	0.00241	ENSMUSG00000006724	Cyp27b1	protein_coding	ENSMUST00000165764	NA	intron (NM_010009, intron 1 of 8)	294	ENSMUSG00000006724	ENSMUSG00000006724	Cyp27b1	7.33	6.15	13.78	11.86	3	1.33	0.67	2.13	0.83	1.78
256777	chrX	73824294	73825657	1364	5.14	5.86	-0.71	2.65e-05	0.00241	ENSMUSG00000002006	Pdzd4	protein_coding	ENSMUST00000002080	NA	promoter-TSS (NM_001290540)	-7	ENSMUSG00000002006	ENSMUSG00000002006	Pdzd4	36.06	31.36	42.78	34.19	32	59.89	55.2	58.34	66.9	49.22
57488	chr12	101974994	101977090	2097	6.31	6.83	-0.52	2.66e-05	0.00241	ENSMUSG00000041781	Cpsf2	protein_coding	ENSMUST00000047357	NA	promoter-TSS (NM_016856)	68	ENSMUSG00000041781	ENSMUSG00000041781	Cpsf2	91.07	82.41	75.41	82.34	66	105.81	112.39	126.64	111.51	112.08
47285	chr11	118430100	118430323	224	2.77	-0.28	3.04	2.66e-05	0.00242	ENSMUSG00000017446	C1qtnf1	protein_coding	ENSMUST00000124861	NA	intron (NM_001204129, intron 1 of 3)	1755		ENSMUSG00000017446	C1qtnf1	4.28	5.53	12.33	4.88	7	1.33	0.67	0.71	0.83	0.59
154497	chr3	79884367	79884802	436	2.17	4.02	-1.86	2.69e-05	0.00243	ENSMUSG00000027955	Fam198b	protein_coding	ENSMUST00000118853	NA	Intergenic	-1345	ENSMUSG00000027955	ENSMUSG00000027955	Fam198b	6.72	2.46	10.88	1.4	1	17.97	14.63	18.5	14.87	15.42
169556	chr4	104366331	104368963	2633	6.25	6.83	-0.58	2.71e-05	0.00245	ENSMUSG00000028519	Dab1	protein_coding	ENSMUST00000143644	NA	non-coding (NR_104385, exon 1 of 16)	109	ENSMUSG00000028519	ENSMUSG00000028519	Dab1	78.84	68.88	81.21	83.04	69	113.13	109.06	148.69	111.51	87.18
80102	chr14	93886796	93887581	786	1.8	3.83	-2.02	2.72e-05	0.00245	ENSMUSG00000055421	Pcdh9	protein_coding	ENSMUST00000068992	NA	exon (NM_001081377, exon 1 of 4)	1699		ENSMUSG00000055421	Pcdh9	0.61	3.69	2.18	6.98	4	7.32	11.31	12.81	14.04	25.5
143207	chr2	130563728	130565191	1464	5.15	5.97	-0.82	2.72e-05	0.00245	ENSMUSG00000037740	Mrps26	protein_coding	ENSMUST00000145614	NA	promoter-TSS (NR_040348)	703		ENSMUSG00000037740	Mrps26	55.62	40.59	27.55	29.31	25	63.89	69.16	64.74	51.21	64.64
12991	chr1	164863713	164864140	428	0.61	3.13	-2.52	2.73e-05	0.00246	ENSMUSG00000026574	Dpt	protein_coding	ENSMUST00000027861	39447	intron (NR_040303, intron 1 of 4)	806		NA	Gm20743	0.61	0.61	0.73	0.7	5	5.99	13.97	8.54	4.13	11.27
202999	chr6	85431130	85432915	1786	5.72	6.34	-0.63	2.73e-05	0.00246	ENSMUSG00000033706	Smyd5	processed_transcript	ENSMUST00000152218	NA	promoter-TSS (NM_144918)	47	ENSMUSG00000033706	ENSMUSG00000033706	Smyd5	55.62	42.43	47.13	69.78	48	85.18	75.81	90.35	75.16	79.47
111342	chr17	65612420	65614631	2212	6.39	6.93	-0.54	2.77e-05	0.00248	ENSMUSG00000024091	Vapa	protein_coding	ENSMUST00000024897	NA	promoter-TSS (NM_013933)	29	ENSMUSG00000024091	ENSMUSG00000024091	Vapa	96.57	65.8	89.19	78.16	89	141.08	141.65	105.29	112.33	110.3
14105	chr1	171272050	171272264	215	-0.45	2.67	-3.12	2.79e-05	0.0025	ENSMUSG00000052423	B4galt3	protein_coding	ENSMUST00000064272	NA	intron (NM_020579, intron 3 of 7)	1829	ENSMUSG00000052423	ENSMUSG00000052423	B4galt3	0.61	0.61	0.73	0.7	1	9.32	5.32	7.83	5.78	3.56
247184	chr9	53972991	53976149	3159	6.86	7.28	-0.42	2.79e-05	0.0025	ENSMUSG00000041986	Elmod1	protein_coding	ENSMUST00000048409	NA	intron (NM_177769, intron 1 of 10)	731	ENSMUSG00000041986	ENSMUSG00000041986	Elmod1	125.9	107.01	116.75	115.84	116	160.38	164.92	145.85	153.63	154.78
36734	chr11	61578711	61579763	1053	5.41	6.08	-0.66	2.83e-05	0.00251	ENSMUSG00000001036	Epn2	protein_coding	ENSMUST00000108711	NA	intron (NM_001252188, intron 1 of 10)	450	ENSMUSG00000001036	ENSMUSG00000001036	Epn2	49.51	36.9	44.23	47.45	35	62.56	77.14	61.9	70.21	65.83
37193	chr11	66167440	66167744	305	0.67	3.13	-2.45	2.83e-05	0.00251	NA	Dnahc9	retained_intron	ENSMUST00000142836	NA	intron (NM_001099633, intron 1 of 68)	959	ENSMUSG00000056752	ENSMUSG00000056752	Dnah9	0.61	0.61	4.35	1.4	1	9.98	9.31	7.83	8.26	8.3
177381	chr4	150007991	150009693	1703	5.81	6.42	-0.62	2.86e-05	0.00253	ENSMUSG00000028980	H6pd	protein_coding	ENSMUST00000030830	NA	5' UTR (NM_173371, exon 1 of 5)	181	ENSMUSG00000028980	ENSMUSG00000028980	H6pd	60.51	55.96	55.83	55.83	52	87.84	91.77	103.87	80.94	64.64
123030	chr19	6061201	6062586	1386	5.77	6.38	-0.61	2.87e-05	0.00254	ENSMUSG00000075227	Znhit2	protein_coding	ENSMUST00000162726	NA	TTS (NM_028454)	687	ENSMUSG00000075227	ENSMUSG00000075227	Znhit2	59.28	55.96	53.66	53.04	51	95.83	78.47	64.03	93.33	84.21
209070	chr6	127766677	127770928	4252	7.52	7.97	-0.45	2.88e-05	0.00254	ENSMUSG00000030350	Prmt8	protein_coding	ENSMUST00000032500	NA	5' UTR (NM_201371, exon 1 of 10)	356	ENSMUSG00000030350	ENSMUSG00000030350	Prmt8	210.25	172.81	197.23	196.09	139	270.85	255.37	262.52	251.09	209.94
77829	chr14	66909159	66912653	3495	6.54	7.03	-0.49	2.91e-05	0.00257	ENSMUSG00000046204	Pnma2	protein_coding	ENSMUST00000089236	NA	promoter-TSS (NM_175498)	-302	ENSMUSG00000046204	ENSMUSG00000046204	Pnma2	108.79	76.87	99.34	86.53	94	127.11	133	143	128.85	120.98
117970	chr18	53743123	53744723	1601	5.19	5.93	-0.73	2.92e-05	0.00257	ENSMUSG00000048799	Cep120	protein_coding	ENSMUST00000049811	NA	intron (NM_178686, intron 2 of 20)	624	ENSMUSG00000048799	ENSMUSG00000048799	Cep120	33.62	46.74	39.88	37.68	25	57.9	71.16	64.03	54.51	56.34
38096	chr11	69662174	69663963	1790	5.66	6.28	-0.62	2.95e-05	0.00258	ENSMUSG00000018761	Mpdu1	protein_coding	ENSMUST00000018905	NA	promoter-TSS (NM_011900)	26	miRBase:MI0009923	ENSMUSG00000088752	Mir1934	58.67	47.97	48.58	54.43	43	91.17	67.17	81.1	71.86	77.09
78829	chr14	76503420	76507153	3734	6.51	7.02	-0.51	2.95e-05	0.00258	ENSMUSG00000022010	Tsc22d1	protein_coding	ENSMUST00000177207	NA	exon (NM_001177751, exon 2 of 3)	777	ENSMUSG00000022010	ENSMUSG00000022010	Tsc22d1	100.85	84.87	99.34	94.21	76	105.81	130.34	145.13	123.89	144.11
184084	chr5	53998426	54000249	1824	5.75	6.37	-0.61	2.97e-05	0.0026	ENSMUSG00000039156	Stim2	protein_coding	ENSMUST00000117661	NA	intron (NM_001081103, intron 1 of 11)	815	ENSMUSG00000039156	ENSMUSG00000039156	Stim2	59.28	47.97	63.09	54.43	45	85.18	95.76	66.16	82.6	83.03
63525	chr13	43369438	43369826	389	3.09	0.62	2.47	2.98e-05	0.0026	ENSMUSG00000054021	Sirt5	protein_coding	ENSMUST00000066804	-883	Intergenic	-1084	ENSMUSG00000054021	ENSMUSG00000054021	Sirt5	11.61	6.76	6.53	7.68	10	3.33	0.67	1.42	1.65	0.59
87568	chr15	76870587	76872026	1440	5.6	6.22	-0.62	3e-05	0.00261	ENSMUSG00000022526	Zfp251	protein_coding	ENSMUST00000080406	NA	5' UTR (NM_001007568, exon 1 of 4)	128	ENSMUSG00000022526	ENSMUSG00000022526	Zfp251	58.06	39.36	52.21	45.36	48	73.87	79.14	68.3	77.64	73.54
195	chr1	10008598	10009575	978	3.99	5.13	-1.14	3.02e-05	0.00262	ENSMUSG00000025916	Ppp1r42	retained_intron	ENSMUST00000155163	NA	promoter-TSS (NM_145692)	49	ENSMUSG00000025916	ENSMUSG00000025916	Ppp1r42	23.22	15.37	13.78	20.24	7	28.62	28.6	38.42	50.38	29.06
149952	chr2	180926944	180927457	514	3.52	1.54	1.98	3.03e-05	0.00263	ENSMUSG00000038840	Birc7	retained_intron	ENSMUST00000137859	-1565	Intergenic	-1822	ENSMUSG00000038840	ENSMUSG00000038840	Birc7	14.06	9.84	9.43	13.96	10	2.66	2.66	2.85	5.78	0.59
210976	chr6	145864926	145866958	2033	6.09	6.64	-0.56	3.05e-05	0.00264	ENSMUSG00000030256	Bhlhe41	protein_coding	ENSMUST00000032386	NA	promoter-TSS (NM_024469)	-522	ENSMUSG00000030256	ENSMUSG00000030256	Bhlhe41	65.4	65.19	52.93	76.06	80	87.18	108.4	115.96	94.99	93.11
143002	chr2	129699321	129700193	873	3.05	4.47	-1.41	3.07e-05	0.00266	ENSMUSG00000027400	Pdyn	retained_intron	ENSMUST00000152113	NA	5' UTR (NM_018863, exon 1 of 4)	181	ENSMUSG00000027400	ENSMUSG00000027400	Pdyn	10.39	11.07	7.98	2.09	10	17.3	25.94	30.59	19	17.79
87059	chr15	74713163	74714117	955	2.96	4.28	-1.33	3.08e-05	0.00266	ENSMUSG00000022598	Psca	protein_coding	ENSMUST00000023265	-721	Intergenic	-1199	ENSMUSG00000022598	ENSMUSG00000022598	Psca	6.11	6.76	7.25	7.68	11	25.29	17.29	15.65	19	20.16
142937	chr2	129367847	129368209	363	0.67	3.19	-2.52	3.08e-05	0.00266	ENSMUSG00000027398	Il1b	protein_coding	ENSMUST00000028881	NA	exon (NM_008361, exon 4 of 7)	-1874	ENSMUSG00000074805	ENSMUSG00000074805	Il1bos	0.61	0.61	3.63	2.09	1	7.32	9.98	11.38	3.3	13.64
10153	chr1	135583260	135586463	3204	6.68	7.16	-0.47	3.09e-05	0.00266	ENSMUSG00000054412	Gm4793	protein_coding	ENSMUST00000067468	NA	exon (NM_173437, exon 1 of 29)	493	ENSMUSG00000009418	ENSMUSG00000009418	Nav1	124.68	86.71	108.77	99.09	94	144.41	136.99	145.85	137.11	148.26
11614	chr1	155098203	155099586	1384	5.7	6.32	-0.61	3.09e-05	0.00266	ENSMUSG00000056708	Ier5	protein_coding	ENSMUST00000055322	NA	exon (NM_010500, exon 1 of 1)	741	ENSMUSG00000056708	ENSMUSG00000056708	Ier5	56.23	47.97	55.83	54.43	46	93.83	89.78	78.97	66.9	69.39
194879	chr5	140703644	140704742	1099	4.47	5.35	-0.89	3.09e-05	0.00266	ENSMUSG00000000148	Brat1	protein_coding	ENSMUST00000041588	-268	promoter-TSS (NM_001276287)	-818	ENSMUSG00000000148	ENSMUSG00000000148	Brat1	22.61	22.14	29.01	23.73	13	44.59	41.9	39.84	33.86	43.88
92244	chr15	98762159	98764272	2114	6.66	7.14	-0.48	3.18e-05	0.00271	ENSMUSG00000051853	Arf3	protein_coding	ENSMUST00000053183	NA	promoter-TSS (NM_007478)	-98	ENSMUSG00000051853	ENSMUSG00000051853	Arf3	108.79	99.01	117.47	101.19	78	149.07	151.62	135.89	125.55	142.33
254347	chr9	112216369	112218665	2297	5.84	5.06	0.78	3.21e-05	0.00273	ENSMUSG00000032503	Arpp21	retained_intron	ENSMUST00000162050	NA	promoter-TSS (NM_001177623)	-166	ENSMUSG00000032503	ENSMUSG00000032503	Arpp21	56.84	57.81	59.46	43.27	69	25.95	44.56	25.61	39.65	31.43
127423	chr19	46761612	46763134	1523	5.81	6.46	-0.65	3.22e-05	0.00274	ENSMUSG00000064105	Cnnm2	protein_coding	ENSMUST00000099373	NA	exon (NM_001102471, exon 1 of 7)	764	ENSMUSG00000064105	ENSMUSG00000064105	Cnnm2	69.06	61.5	54.38	55.83	40	101.15	101.75	88.93	77.64	70.57
156401	chr3	89729983	89730496	514	3.08	0.46	2.62	3.26e-05	0.00276	ENSMUSG00000027951	Adar	protein_coding	ENSMUST00000098924	NA	promoter-TSS (NM_001146296)	-478	ENSMUSG00000027951	ENSMUSG00000027951	Adar	5.5	7.38	17.4	6.98	5	1.33	2	2.13	0.83	0.59
174480	chr4	134397006	134397541	536	3.41	4.66	-1.25	3.29e-05	0.00277	ENSMUSG00000037366	Pafah2	protein_coding	ENSMUST00000105869	NA	promoter-TSS (NM_001285872)	-197	ENSMUSG00000037366	ENSMUSG00000037366	Pafah2	9.17	17.83	7.25	9.77	9	29.95	17.29	27.75	26.43	24.91
228382	chr8	11549724	11551242	1519	4.95	5.73	-0.78	3.29e-05	0.00278	ENSMUSG00000056228	Cars2	protein_coding	ENSMUST00000049461	NA	intron (NM_024248, intron 1 of 14)	288	ENSMUSG00000056228	ENSMUSG00000056228	Cars2	25.67	35.05	42.78	27.22	24	58.56	51.21	56.92	52.04	46.26
56014	chr12	86678228	86680806	2579	6.57	7.04	-0.48	3.31e-05	0.00279	ENSMUSG00000021256	Vash1	protein_coding	ENSMUST00000021681	NA	5' UTR (NM_177354, exon 1 of 7)	817		ENSMUSG00000021256	Vash1	115.51	90.4	93.54	83.74	91	125.78	133.67	135.17	130.5	134.03
107853	chr17	29886154	29886391	238	-0.2	2.78	-2.98	3.31e-05	0.00279	ENSMUSG00000043557	Mdga1	protein_coding	ENSMUST00000171691	NA	intron (NM_001081160, intron 1 of 15)	1609	ENSMUSG00000043557	ENSMUSG00000043557	Mdga1	0.61	0.61	0.73	1.4	1	6.65	2.66	7.11	10.74	7.12
182658	chr5	36465167	36465947	781	3.64	4.77	-1.13	3.31e-05	0.00279	ENSMUSG00000029198	Grpel1	protein_coding	ENSMUST00000031099	NA	intron (NM_024478, intron 1 of 3)	372	ENSMUSG00000029198	ENSMUSG00000029198	Grpel1	14.06	7.99	16.68	12.56	11	34.61	25.27	31.3	21.48	23.72
156018	chr3	88685808	88686905	1098	4.86	5.66	-0.8	3.35e-05	0.0028	ENSMUSG00000028060	2810403A07Rik	protein_coding	ENSMUST00000029696	NA	exon (NM_028814, exon 2 of 14)	563	ENSMUSG00000028060	ENSMUSG00000028060	2810403A07Rik	37.89	29.52	26.1	21.63	30	60.56	40.57	54.78	51.21	45.66
156928	chr3	96195939	96196218	280	3.15	0.58	2.57	3.35e-05	0.0028	ENSMUSG00000015943	Bola1	protein_coding	ENSMUST00000107099	369	TTS (NM_022030)	1507	ENSMUSG00000015943	ENSMUSG00000015943	Bola1	6.11	8.61	9.43	4.19	16	0.67	2.66	2.13	0.83	1.19
5238	chr1	75478158	75480750	2593	6.46	6.97	-0.51	3.37e-05	0.00282	ENSMUSG00000032997	Chpf	protein_coding	ENSMUST00000079205	NA	promoter-TSS (NM_001001566)	17	ENSMUSG00000032997	ENSMUSG00000032997	Chpf	102.07	83.02	99.34	70.48	86	137.09	136.33	118.1	121.42	113.86
206326	chr6	113306788	113308034	1247	5.22	5.96	-0.74	3.39e-05	0.00282	ENSMUSG00000001632	Brpf1	protein_coding	ENSMUST00000113122	NA	5' UTR (NM_001282128, exon 1 of 14)	274	ENSMUSG00000001632	ENSMUSG00000001632	Brpf1	47.06	40.59	41.33	31.4	26	65.88	62.51	70.43	46.25	65.83
131859	chr2	28204366	28209385	5020	7.22	7.66	-0.44	3.42e-05	0.00284	ENSMUSG00000026833	Olfm1	protein_coding	ENSMUST00000113920	NA	intron (NM_001038612, intron 1 of 3)	1187	ENSMUSG00000026833	ENSMUSG00000026833	Olfm1	176.63	140.22	158.8	137.47	133	187	230.09	216.99	180.06	196.89
178116	chr4	152327043	152327297	255	2.7	-0.53	3.23	3.43e-05	0.00285	ENSMUSG00000028936	Rpl22	processed_transcript	ENSMUST00000142735	NA	intron (NR_102291, intron 1 of 4)	1444	ENSMUSG00000028936	ENSMUSG00000028936	Rpl22	3.67	5.53	9.43	2.79	11	0.67	0.67	0.71	0.83	0.59
36054	chr11	59227309	59228240	932	5.54	6.16	-0.62	3.45e-05	0.00286	ENSMUSG00000048076	Arf1	protein_coding	ENSMUST00000163300	NA	intron (NM_007476, intron 1 of 4)	387	ENSMUSG00000048076	ENSMUSG00000048076	Arf1	45.84	44.28	47.86	51.64	43	79.86	65.84	74.7	59.47	76.5
141009	chr2	106973646	106975091	1446	5.32	5.99	-0.67	3.46e-05	0.00286	ENSMUSG00000027122	Arl14ep	protein_coding	ENSMUST00000028536	NA	promoter-TSS (NM_001025102)	28	ENSMUSG00000027122	ENSMUSG00000027122	Arl14ep	40.95	43.05	34.81	42.57	38	56.57	68.5	52.65	68.56	70.57
32310	chr11	32641541	32644054	2514	6.4	6.95	-0.54	3.48e-05	0.00287	ENSMUSG00000020271	Fbxw11	processed_transcript	ENSMUST00000137898	NA	5' UTR (NM_001271349, exon 1 of 12)	243	ENSMUSG00000020271	ENSMUSG00000020271	Fbxw11	108.18	83.02	78.31	85.14	68	117.79	138.99	135.89	101.59	122.17
122791	chr19	5116931	5119325	2395	6.75	7.19	-0.44	3.49e-05	0.00287	ENSMUSG00000024862	Klc2	protein_coding	ENSMUST00000156717	NA	non-coding (NR_045528, exon 1 of 16)	280	ENSMUSG00000024862	ENSMUSG00000024862	Klc2	117.35	99.63	104.42	103.98	111	163.04	142.31	154.38	135.46	134.03
19788	chr10	40302355	40302982	628	4.01	4.98	-0.97	3.5e-05	0.00287	ENSMUSG00000075232	Amd1	protein_coding	ENSMUST00000099945	-167	promoter-TSS (NM_009665)	-481	ENSMUSG00000075232	ENSMUSG00000075232	Amd1	12.83	12.91	17.4	15.35	22	34.61	26.6	37.71	27.26	31.43
21433	chr10	61090683	61090938	256	3.11	0.77	2.34	3.55e-05	0.0029	ENSMUSG00000020098	Pcbd1	protein_coding	ENSMUST00000020298	NA	intron (NM_025273, intron 1 of 3)	1480	ENSMUSG00000020098	ENSMUSG00000020098	Pcbd1	11	6.76	9.43	9.07	7	2.66	0.67	0.71	3.3	1.19
42590	chr11	97798536	97798878	343	0.07	2.87	-2.8	3.58e-05	0.00292	ENSMUSG00000038366	Lasp1	protein_coding	ENSMUST00000143571	-121	promoter-TSS (NM_010688)	-965	ENSMUSG00000038366	ENSMUSG00000038366	Lasp1	0.61	1.23	0.73	0.7	2	10.65	11.31	5.69	2.48	6.52
171736	chr4	123181779	123185380	3602	6.96	7.39	-0.43	3.6e-05	0.00293	ENSMUSG00000046093	Hpcal4	protein_coding	ENSMUST00000126995	NA	promoter-TSS (NM_174998)	76	ENSMUSG00000046093	ENSMUSG00000046093	Hpcal4	119.79	111.31	143.57	124.91	122	143.75	171.57	173.59	178.41	170.79
93853	chr16	4939122	4941818	2697	6.15	6.74	-0.58	3.61e-05	0.00294	NA	AC167018.1	lincRNA	ENSMUST00000181498	NA	promoter-TSS (NR_037666)	-885	ENSMUSG00000097397	ENSMUSG00000097397	Gm16861	83.73	68.88	84.84	51.64	67	111.14	113.05	115.25	107.38	85.99
158355	chr3	108083897	108086998	3102	6.79	7.24	-0.45	3.61e-05	0.00294	ENSMUSG00000056411	Gm12500	protein_coding	ENSMUST00000070502	NA	promoter-TSS (NM_001289720)	-22	ENSMUSG00000027889	ENSMUSG00000027889	Ampd2	104.51	105.16	137.77	109.56	96	155.72	158.27	155.81	140.41	147.67
116466	chr18	35829040	35833265	4226	6.87	7.36	-0.49	3.62e-05	0.00294	ENSMUSG00000046668	Cxxc5	protein_coding	ENSMUST00000060722	NA	intron (NM_133687, intron 1 of 2)	1335	ENSMUSG00000046668	ENSMUSG00000046668	Cxxc5	125.9	87.94	139.22	106.07	127	161.71	180.88	184.26	147.02	149.45
204693	chr6	96114508	96114963	456	0.64	3.15	-2.52	3.67e-05	0.00297	ENSMUSG00000059187	Fam19a1	processed_transcript	ENSMUST00000129844	NA	intron (NM_182808, intron 1 of 4)	1582	ENSMUSG00000059187	ENSMUSG00000059187	Fam19a1	1.83	0.61	3.63	0.7	1	6.65	15.3	4.98	7.43	10.08
6369	chr1	87851768	87853176	1409	3.44	4.8	-1.36	3.69e-05	0.00298	ENSMUSG00000070738	Dgkd	protein_coding	ENSMUST00000027517	-110	promoter-TSS (NM_177646)	-815	ENSMUSG00000070738	ENSMUSG00000070738	Dgkd	9.17	20.29	11.6	11.17	2	23.29	40.57	29.17	21.48	24.91
87254	chr15	76080978	76082273	1296	5.13	5.91	-0.78	3.76e-05	0.00301	ENSMUSG00000002524	Puf60	protein_coding	ENSMUST00000002599	-32	promoter-TSS (NM_001164600)	-680	ENSMUSG00000002524	ENSMUSG00000002524	Puf60	47.06	37.51	34.08	19.54	37	59.23	60.52	46.24	66.9	68.79
226985	chr7	141446584	141448322	1739	5.81	6.41	-0.6	3.76e-05	0.00301	ENSMUSG00000025508	Rplp2	protein_coding	ENSMUST00000084434	NA	promoter-TSS (NM_026020)	-197	ENSMUSG00000025508	ENSMUSG00000025508	Rplp2	72.73	54.73	53.66	46.06	54	85.85	97.76	76.12	80.94	85.4
211858	chr7	16875319	16876733	1415	4.9	5.63	-0.73	3.77e-05	0.00302	ENSMUSG00000078794	Dact3	protein_coding	ENSMUST00000108493	NA	intron (NM_001081655, intron 1 of 3)	709	ENSMUSG00000078794	ENSMUSG00000078794	Dact3	31.17	27.06	32.63	30.01	28	53.9	48.55	51.94	42.12	50.41
233724	chr8	72239110	72239910	801	3.54	4.71	-1.17	3.77e-05	0.00302	NA	Gm25027	misc_RNA	ENSMUST00000175009	NA	promoter-TSS (NM_007456)	-622	ENSMUSG00000003033	ENSMUSG00000003033	Ap1m1	14.06	7.38	14.5	13.26	9	19.3	27.27	24.9	24.78	34.4
30264	chr11	5900422	5900732	311	-0.23	2.76	-2.99	3.79e-05	0.00303	ENSMUSG00000041798	Gck	protein_coding	ENSMUST00000109823	87	TTS (NM_010292)	-1795	ENSMUSG00000020469	ENSMUSG00000020469	Myl7	0.61	1.23	0.73	0.7	1	7.32	11.31	3.56	7.43	4.15
131296	chr2	26022723	26023108	386	2.81	0.03	2.78	3.8e-05	0.00303	ENSMUSG00000036352	Ubac1	protein_coding	ENSMUST00000036509	-976	Intergenic	-1156	ENSMUSG00000036352	ENSMUSG00000036352	Ubac1	12.22	6.76	7.25	4.88	4	0.67	0.67	0.71	2.48	0.59
173537	chr4	130306656	130309940	3285	6.92	7.38	-0.47	3.8e-05	0.00303	ENSMUSG00000073752	Gm10570	protein_coding	ENSMUST00000097865	NA	promoter-TSS (NM_010174)	-480		ENSMUSG00000028773	Fabp3	146.07	110.7	130.52	113.75	104	170.37	178.89	183.55	142.89	159.53
29421	chr10	128321527	128324109	2583	6.52	7.02	-0.51	3.81e-05	0.00303	ENSMUSG00000025381	Cnpy2	protein_coding	ENSMUST00000026446	NA	intron (NM_019953, intron 1 of 5)	359	ENSMUSG00000025381	ENSMUSG00000025381	Cnpy2	100.23	89.79	108.77	71.18	88	110.47	136.33	125.93	137.11	141.14
47972	chr11	119943090	119944302	1213	4.92	5.76	-0.84	3.81e-05	0.00304	ENSMUSG00000025372	Baiap2	protein_coding	ENSMUST00000026436	NA	intron (NM_001037754, intron 1 of 13)	604	ENSMUSG00000025372	ENSMUSG00000025372	Baiap2	42.78	28.29	34.81	17.45	28	57.23	69.83	46.96	45.43	51.59
24565	chr10	81015270	81015904	635	2.97	4.33	-1.37	3.85e-05	0.00305	ENSMUSG00000048240	Gng7	protein_coding	ENSMUST00000117805	-325	promoter-TSS (NM_010319)	-662	ENSMUSG00000048240	ENSMUSG00000048240	Gng7	6.72	8.61	7.98	9.77	6	19.3	15.96	26.32	13.22	26.09
226491	chr7	139389063	139391139	2077	5.58	6.28	-0.7	3.88e-05	0.00307	ENSMUSG00000025477	Inpp5a	protein_coding	ENSMUST00000106098	NA	intron (NM_001127363, intron 1 of 15)	992	ENSMUSG00000025477	ENSMUSG00000025477	Inpp5a	65.4	31.98	55.11	43.27	43	69.88	84.46	77.55	90.03	66.42
54022	chr12	74283725	74284154	430	3.13	4.36	-1.24	3.93e-05	0.00309	ENSMUSG00000071265	1700086L19Rik	protein_coding	ENSMUST00000095617	-4580	promoter-TSS (NR_030735)	-336		ENSMUSG00000071265	1700086L19Rik	9.17	6.76	9.43	8.37	10	23.29	19.29	20.63	19	20.76
201609	chr6	66534743	66535319	577	4.49	3.3	1.19	3.93e-05	0.00309	ENSMUSG00000029910	Mad2l1	protein_coding	ENSMUST00000116605	-70	promoter-TSS (NM_019499)	-437	ENSMUSG00000029910	ENSMUSG00000029910	Mad2l1	20.17	22.14	22.48	21.63	26	10.65	7.32	10.67	9.91	10.67
200407	chr6	48394728	48397849	3122	6.15	6.71	-0.56	3.94e-05	0.0031	NA	AC162464.1	lincRNA	ENSMUST00000181943	NA	intron (NM_133922, intron 1 of 17)	703	ENSMUSG00000042810	ENSMUSG00000042810	Krba1	62.95	59.65	75.41	91.42	65	99.82	89.11	105.29	122.24	107.34
213043	chr7	28807692	28810268	2577	6.48	6.99	-0.51	3.95e-05	0.0031	ENSMUSG00000015165	Hnrnpl	retained_intron	ENSMUST00000173750	NA	Intergenic	-1910	ENSMUSG00000015165	ENSMUSG00000015165	Hnrnpl	88.62	78.1	109.49	95.6	74	129.77	131.67	115.25	112.33	145.29
58941	chr12	108334302	108335113	812	4.25	5.15	-0.91	3.96e-05	0.0031	ENSMUSG00000021259	Cyp46a1	protein_coding	ENSMUST00000021684	NA	intron (NM_010010, intron 1 of 14)	327	ENSMUSG00000021259	ENSMUSG00000021259	Cyp46a1	17.72	20.91	20.3	20.94	15	41.93	32.59	34.15	29.73	39.73
161593	chr3	152664868	152665294	427	2.98	0.5	2.48	3.96e-05	0.0031	ENSMUSG00000039058	Ak5	protein_coding	ENSMUST00000045262	NA	intron (NM_001081277, intron 1 of 13)	-1832	ENSMUSG00000097745	ENSMUSG00000097745	AI115009	9.17	12.3	5.08	6.98	6	0.67	1.33	1.42	2.48	1.19
108762	chr17	34670483	34673579	3097	7.04	7.51	-0.47	3.97e-05	0.0031	ENSMUSG00000033327	Tnxb	protein_coding	ENSMUST00000168533	NA	exon (NM_031176, exon 2 of 33)	1496	ENSMUSG00000033327	ENSMUSG00000033327	Tnxb	128.96	122.38	151.55	138.87	116	202.31	160.27	205.61	190.8	150.04
169131	chr4	103113784	103115316	1533	5.57	6.18	-0.61	3.97e-05	0.0031	ENSMUSG00000028522	Mier1	processed_transcript	ENSMUST00000136092	NA	promoter-TSS (NM_146254)	160	ENSMUSG00000028522	ENSMUSG00000028522	Mier1	50.73	40.59	44.23	43.96	58	76.53	79.14	59.76	71.86	74.13
232075	chr8	54953547	54956875	3329	6.64	7.13	-0.49	3.99e-05	0.00311	ENSMUSG00000031517	Gpm6a	protein_coding	ENSMUST00000033915	NA	5' UTR (NM_001253756, exon 1 of 6)	483	ENSMUSG00000031517	ENSMUSG00000031517	Gpm6a	105.73	83.02	126.17	89.32	95	149.07	148.3	123.08	140.41	139.96
171893	chr4	123718312	123718759	448	2.29	3.99	-1.71	4.01e-05	0.00312	ENSMUSG00000028648	Ndufs5	protein_coding	ENSMUST00000030401	-110	promoter-TSS (NM_001030274)	-350	ENSMUSG00000028648	ENSMUSG00000028648	Ndufs5	3.67	4.92	4.35	10.47	1	13.98	13.97	18.5	19	14.23
45731	chr11	113682993	113684104	1112	4.96	5.76	-0.8	4.06e-05	0.00314	ENSMUSG00000041629	Fam104a	protein_coding	ENSMUST00000120194	NA	promoter-TSS (NM_177777)	602	ENSMUSG00000041629	ENSMUSG00000041629	Fam104a	37.89	20.29	31.18	39.78	26	57.9	67.17	54.07	42.12	49.22
209234	chr6	128376028	128376616	589	2.64	4.21	-1.57	4.08e-05	0.00315	ENSMUSG00000079304	4933413G19Rik	processed_transcript	ENSMUST00000130785	NA	TTS (NM_008021)	812	ENSMUSG00000079304	ENSMUSG00000079304	4933413G19Rik	3.67	1.84	6.53	11.17	8	22.63	11.31	24.9	17.35	16.61
146851	chr2	156990488	156992121	1634	5.65	6.25	-0.61	4.12e-05	0.00318	ENSMUSG00000027634	Ndrg3	protein_coding	ENSMUST00000069600	NA	intron (NM_180956, intron 1 of 16)	806	ENSMUSG00000027634	ENSMUSG00000027634	Ndrg3	45.23	45.51	55.11	58.62	46	89.84	71.16	81.1	66.08	72.94
99056	chr16	35983013	35984285	1273	5.18	5.88	-0.7	4.15e-05	0.00319	ENSMUSG00000086324	Gm15564	antisense	ENSMUST00000173605	NA	intron (NM_008465, intron 1 of 13)	286	ENSMUSG00000022905	ENSMUSG00000022905	Kpna1	33.62	38.13	40.61	32.8	36	63.89	66.5	61.9	56.99	44.48
192385	chr5	129007285	129008566	1282	5.16	5.84	-0.68	4.15e-05	0.00319	ENSMUSG00000029428	Stx2	protein_coding	ENSMUST00000031378	NA	intron (NM_001286033, intron 1 of 9)	646	ENSMUSG00000029428	ENSMUSG00000029428	Stx2	33	41.2	36.98	34.19	34	62.56	61.18	60.47	47.91	55.15
234694	chr8	83898504	83899626	1123	4.3	5.37	-1.06	4.15e-05	0.00319	NA	AC156028.1	lincRNA	ENSMUST00000181723	NA	Intergenic	-1033	ENSMUSG00000013033	ENSMUSG00000013033	Lphn1	33	19.68	23.93	16.05	6	52.57	37.91	39.13	37.99	38.55
72335	chr14	20694342	20696080	1739	5.78	6.38	-0.6	4.16e-05	0.00319	ENSMUSG00000039357	Fut11	protein_coding	ENSMUST00000048016	NA	TTS (NM_001168273)	243	ENSMUSG00000039357	ENSMUSG00000039357	Fut11	65.4	44.89	56.56	51.64	57	102.49	86.45	72.57	80.12	75.91
42809	chr11	98681959	98682165	207	-0.45	2.64	-3.09	4.17e-05	0.00319	ENSMUSG00000017221	Psmd3	protein_coding	ENSMUST00000017365	-388	promoter-TSS (NM_009439)	-492	ENSMUSG00000017221	ENSMUSG00000017221	Psmd3	0.61	0.61	0.73	0.7	1	6.65	6.65	2.13	7.43	8.3
34142	chr11	46310888	46313076	2189	6.52	7.02	-0.5	4.17e-05	0.0032	ENSMUSG00000020340	Cyfip2	protein_coding	ENSMUST00000129474	NA	5' UTR (NM_001252460, exon 1 of 31)	376	ENSMUSG00000020340	ENSMUSG00000020340	Cyfip2	107.57	71.34	104.42	95.6	80	128.44	123.03	130.19	135.46	131.65
93641	chr16	4417991	4421126	3136	6.8	7.26	-0.45	4.18e-05	0.0032	ENSMUSG00000005580	Adcy9	protein_coding	ENSMUST00000117801	NA	5' UTR (NM_009624, exon 2 of 11)	939	ENSMUSG00000005580	ENSMUSG00000005580	Adcy9	122.85	113.77	121.82	109.56	91	155.06	168.25	148.69	157.76	136.4
24207	chr10	80292458	80293863	1406	5.16	5.86	-0.7	4.23e-05	0.00322	ENSMUSG00000063457	Rps15	protein_coding	ENSMUST00000068408	NA	intron (NM_009091, intron 2 of 3)	730	ENSMUSG00000063457	ENSMUSG00000063457	Rps15	42.78	39.36	39.16	26.52	31	63.89	59.85	52.65	54.51	60.49
225014	chr7	127822718	127825698	2981	6.33	6.86	-0.53	4.25e-05	0.00323	ENSMUSG00000030806	Stx1b	protein_coding	ENSMUST00000106267	NA	intron (NM_024414, intron 1 of 9)	323		ENSMUSG00000030806	Stx1b	97.79	91.02	79.76	60.71	73	118.46	124.36	113.12	109.03	115.64
151031	chr3	27709286	27709511	226	2.78	-0.22	3.01	4.27e-05	0.00324	ENSMUSG00000039286	Fndc3b	protein_coding	ENSMUST00000046157	NA	intron (NM_173182, intron 1 of 25)	1040	ENSMUSG00000039286	ENSMUSG00000039286	Fndc3b	9.17	7.99	10.88	1.4	5	0.67	0.67	0.71	1.65	0.59
180179	chr5	24684624	24686437	1814	5.84	6.41	-0.57	4.27e-05	0.00324	ENSMUSG00000028954	Nub1	protein_coding	ENSMUST00000068825	NA	promoter-TSS (NM_016736)	-284	ENSMUSG00000028954	ENSMUSG00000028954	Nub1	54.4	62.11	59.46	61.41	49	93.83	76.48	96.04	83.42	76.5
122552	chr19	4396311	4397132	822	4.96	5.8	-0.84	4.29e-05	0.00324	ENSMUSG00000054611	Kdm2a	retained_intron	ENSMUST00000176495	NA	5' UTR (NM_001001984, exon 1 of 21)	355	ENSMUSG00000054611	ENSMUSG00000054611	Kdm2a	42.17	33.82	33.36	22.33	24	71.87	59.85	59.05	50.38	37.95
110134	chr17	48249319	48249813	495	1.89	3.7	-1.81	4.32e-05	0.00326	ENSMUSG00000041754	Trem3	protein_coding	ENSMUST00000048065	NA	exon (NM_021407, exon 2 of 4)	1837	ENSMUSG00000041754	ENSMUSG00000041754	Trem3	4.28	4.92	2.9	3.49	3	13.31	13.3	12.81	17.35	8.3
87307	chr15	76231017	76233946	2930	6.67	7.13	-0.46	4.38e-05	0.00329	ENSMUSG00000022565	Plec	retained_intron	ENSMUST00000165135	NA	TTS (NM_001163575)	-1104	ENSMUSG00000022565	ENSMUSG00000022565	Plec	108.79	86.71	109.49	108.86	95	153.73	140.98	141.58	137.11	125.13
108740	chr17	34626096	34627426	1331	4.66	5.48	-0.82	4.42e-05	0.00331	ENSMUSG00000015474	Ppt2	protein_coding	ENSMUST00000167097	NA	intron (NM_019441, intron 1 of 7)	336	ENSMUSG00000015474	ENSMUSG00000015474	Ppt2	28.11	20.29	32.63	23.73	22	41.93	51.87	41.98	34.69	53.37
23761	chr10	78351316	78353920	2605	6.69	7.17	-0.48	4.43e-05	0.00331	ENSMUSG00000001211	Agpat3	protein_coding	ENSMUST00000001240	NA	promoter-TSS (NM_053014)	-918	ENSMUSG00000001211	ENSMUSG00000001211	Agpat3	128.35	84.87	104.42	103.28	94	150.4	133	155.09	148.67	133.43
14532	chr1	176835663	176836002	340	0.66	3.1	-2.44	4.46e-05	0.00332	ENSMUSG00000026504	Sdccag8	retained_intron	ENSMUST00000150429	NA	non-coding (NR_037996, exon 1 of 1)	300		NA	Hmga2-ps1	0.61	0.61	2.9	2.79	1	6.65	12.64	7.11	9.91	6.52
40424	chr11	80302085	80303351	1267	4.14	5.08	-0.94	4.46e-05	0.00332	ENSMUSG00000017692	Rhbdl3	protein_coding	ENSMUST00000017836	NA	intron (NM_139228, intron 2 of 8)	1806	ENSMUSG00000017692	ENSMUSG00000017692	Rhbdl3	22	17.83	17.4	13.96	17	43.26	31.92	29.17	31.39	33.8
91485	chr15	94543006	94543516	511	3.1	4.42	-1.33	4.47e-05	0.00333	ENSMUSG00000033356	Pus7l	retained_intron	ENSMUST00000147832	NA	promoter-TSS (NM_029926)	246	ENSMUSG00000033356	ENSMUSG00000033356	Pus7l	7.33	9.84	6.53	9.07	10	17.97	13.97	29.17	16.52	29.65
124128	chr19	17836231	17837657	1427	4.21	5.19	-0.98	4.5e-05	0.00335	ENSMUSG00000024713	Pcsk5	protein_coding	ENSMUST00000025618	NA	intron (NM_001163144, intron 1 of 20)	688	ENSMUSG00000024713	ENSMUSG00000024713	Pcsk5	22	21.52	7.98	18.14	23	36.6	47.22	32.73	34.69	31.43
92382	chr15	99223252	99225642	2391	6.56	7.07	-0.5	4.52e-05	0.00335	ENSMUSG00000037579	Kcnh3	protein_coding	ENSMUST00000041415	NA	promoter-TSS (NM_010601)	-529	ENSMUSG00000037579	ENSMUSG00000037579	Kcnh3	99.62	89.17	108.04	75.37	101	149.73	133	147.27	132.15	107.93
178906	chr4	155891837	155893064	1228	5.31	5.99	-0.68	4.53e-05	0.00336	ENSMUSG00000029033	Acap3	protein_coding	ENSMUST00000105584	NA	promoter-TSS (NM_001033490)	576	ENSMUSG00000029033	ENSMUSG00000029033	Acap3	43.39	39.97	50.03	32.8	32	65.22	73.15	58.34	53.69	67.01
245711	chr9	45983857	45985578	1722	5.64	6.21	-0.57	4.56e-05	0.00337	ENSMUSG00000003131	Pafah1b2	protein_coding	ENSMUST00000172450	NA	5' UTR (NM_008775, exon 1 of 6)	153	ENSMUSG00000003131	ENSMUSG00000003131	Pafah1b2	47.06	45.51	48.58	52.34	56	75.87	81.8	69.01	65.25	79.47
194198	chr5	137313853	137315813	1961	5.79	6.35	-0.56	4.58e-05	0.00338	ENSMUSG00000023348	Trip6	protein_coding	ENSMUST00000024119	NA	promoter-TSS (NM_011639)	-592	ENSMUSG00000023348	ENSMUSG00000023348	Trip6	61.12	46.74	57.28	52.34	59	83.19	77.81	89.64	76.81	79.47
201490	chr6	59425201	59425438	238	3.03	0.6	2.43	4.61e-05	0.00339	ENSMUSG00000045441	Gprin3	protein_coding	ENSMUST00000051065	NA	intron (NM_183183, intron 1 of 1)	970	ENSMUSG00000045441	ENSMUSG00000045441	Gprin3	9.17	11.07	6.53	6.98	7	0.67	1.33	3.56	0.83	1.19
211492	chr7	5055934	5059299	3366	6.59	7.05	-0.45	4.61e-05	0.00339	ENSMUSG00000086604	Gm15510	processed_transcript	ENSMUST00000123644	NA	exon (NM_001290429, exon 2 of 6)	891	ENSMUSG00000035228	ENSMUSG00000035228	Ccdc106	105.73	92.86	94.99	87.93	101	125.11	125.69	124.5	148.67	136.4
43189	chr11	100618656	100620764	2109	6.23	6.73	-0.5	4.62e-05	0.00339	ENSMUSG00000017837	Nkiras2	protein_coding	ENSMUST00000107376	NA	5' UTR (NM_019795, exon 1 of 14)	458	ENSMUSG00000014195	ENSMUSG00000014195	Dnajc7	84.34	68.88	77.59	78.86	65	96.5	106.4	109.56	106.55	112.08
158530	chr3	108535640	108537099	1460	5.28	5.96	-0.68	4.64e-05	0.0034	ENSMUSG00000027886	1700013F07Rik	processed_transcript	ENSMUST00000138375	NA	5' UTR (NM_001033304, exon 1 of 21)	152	ENSMUSG00000040412	ENSMUSG00000040412	5330417C22Rik	47.67	42.43	39.16	32.1	33	65.88	63.84	65.45	60.3	55.15
43366	chr11	101327791	101329572	1782	5.17	5.88	-0.72	4.65e-05	0.0034	ENSMUSG00000078651	Aoc2	protein_coding	ENSMUST00000041095	NA	intron (NM_178932, intron 2 of 3)	-1924	ENSMUSG00000019326	ENSMUSG00000019326	Aoc3	45.84	28.9	36.26	28.61	40	50.58	51.21	60.47	70.21	62.86
235898	chr8	93810562	93813673	3112	6.8	7.24	-0.44	4.65e-05	0.0034	ENSMUSG00000031748	Gnao1	retained_intron	ENSMUST00000125695	NA	non-coding (NR_026888, exon 1 of 1)	1280	ENSMUSG00000031748	ENSMUSG00000031748	Gnao1	122.24	91.63	113.84	122.12	109	161.71	146.3	151.54	154.46	143.51
106751	chr17	26197898	26198347	450	3.26	0.86	2.39	4.7e-05	0.00342	ENSMUSG00000024184	Pdia2	protein_coding	ENSMUST00000039113	NA	exon (NM_001081070, exon 2 of 11)	964	ENSMUSG00000024184	ENSMUSG00000024184	Pdia2	16.5	9.22	9.43	5.58	7	0.67	3.33	0.71	0.83	3.56
186102	chr5	92082473	92083783	1311	5.46	6.12	-0.67	4.7e-05	0.00342	ENSMUSG00000029405	G3bp2	protein_coding	ENSMUST00000169094	NA	promoter-TSS (NM_001080797)	-211	ENSMUSG00000029405	ENSMUSG00000029405	G3bp2	41.56	38.74	46.41	55.83	37	77.2	61.85	83.24	67.73	58.12
49417	chr12	8498121	8499998	1878	6.31	6.8	-0.5	4.71e-05	0.00343	ENSMUSG00000054364	Rhob	protein_coding	ENSMUST00000067384	NA	exon (NM_007483, exon 1 of 1)	925	ENSMUSG00000054364	ENSMUSG00000054364	Rhob	81.9	84.25	87.74	78.86	63	109.81	109.06	118.81	102.42	118.61
123016	chr19	6014420	6016948	2529	6.71	7.13	-0.42	4.73e-05	0.00344	ENSMUSG00000024942	Capn1	protein_coding	ENSMUST00000025891	NA	promoter-TSS (NM_007600)	141	ENSMUSG00000024942	ENSMUSG00000024942	Capn1	105.73	108.24	108.04	97.7	104	143.75	140.32	130.91	142.07	145.29
136648	chr2	65021769	65023354	1586	5.96	6.52	-0.56	4.73e-05	0.00344	ENSMUSG00000026888	Grb14	processed_transcript	ENSMUST00000146807	NA	exon (NM_016719, exon 1 of 14)	204	ENSMUSG00000026888	ENSMUSG00000026888	Grb14	57.45	62.11	52.21	68.39	71	81.19	89.11	103.87	104.07	80.06
217108	chr7	67645439	67646425	987	4.82	5.64	-0.83	4.74e-05	0.00344	ENSMUSG00000030556	Lrrc28	protein_coding	ENSMUST00000053950	-203	promoter-TSS (NM_175124)	-696	ENSMUSG00000030556	ENSMUSG00000030556	Lrrc28	33	19.68	28.28	36.99	23	37.27	56.53	61.18	48.73	46.26
158465	chr3	108365413	108365805	393	1.02	3.26	-2.24	4.78e-05	0.00346	ENSMUSG00000068745	Mybphl	protein_coding	ENSMUST00000090563	NA	intron (NM_026831, intron 1 of 8)	698	ENSMUSG00000068745	ENSMUSG00000068745	Mybphl	2.44	3.07	2.9	0.7	1	11.31	13.3	6.4	7.43	9.49
25136	chr10	83359188	83360133	946	4.57	5.4	-0.83	4.8e-05	0.00346	ENSMUSG00000020255	D10Wsu102e	protein_coding	ENSMUST00000020488	-87	promoter-TSS (NM_026579)	-560	ENSMUSG00000020255	ENSMUSG00000020255	D10Wsu102e	25.67	22.75	18.85	30.7	21	40.59	38.57	37.71	47.91	46.26
238949	chr8	121591920	121592222	303	-0.45	2.75	-3.21	4.82e-05	0.00347	ENSMUSG00000031812	Map1lc3b	protein_coding	ENSMUST00000034270	NA	intron (NM_026160, intron 1 of 3)	1603		ENSMUSG00000031812	Map1lc3b	0.61	0.61	0.73	0.7	1	13.31	2.66	2.13	4.96	10.67
191882	chr5	125531329	125535767	4439	7.64	8.02	-0.37	4.83e-05	0.00347	ENSMUSG00000070498	Tmem132b	protein_coding	ENSMUST00000031446	NA	intron (NM_001190352, intron 1 of 8)	1130	ENSMUSG00000070498	ENSMUSG00000070498	Tmem132b	221.25	178.96	220.44	207.96	171	260.87	262.02	265.37	246.96	259.16
175155	chr4	137861750	137863997	2248	5.63	6.26	-0.63	4.84e-05	0.00348	ENSMUSG00000057530	Ece1	protein_coding	ENSMUST00000102518	NA	intron (NM_199307, intron 1 of 19)	637	ENSMUSG00000057530	ENSMUSG00000057530	Ece1	38.5	59.04	47.13	42.57	60	73.2	62.51	86.8	85.9	74.13
123038	chr19	6081054	6081289	236	-0.23	2.76	-2.99	4.87e-05	0.00349	ENSMUSG00000024792	Zfpl1	protein_coding	ENSMUST00000025707	NA	TTS (NM_001111317)	1134	ENSMUSG00000047733	ENSMUSG00000047733	BC048609	0.61	1.23	0.73	0.7	1	2.66	5.99	11.38	9.09	4.74
150174	chr2	181587757	181587992	236	2.71	-0.26	2.97	4.88e-05	0.00349	ENSMUSG00000000823	Znf512b	nonsense_mediated_decay	ENSMUST00000132538	NA	promoter-TSS (NR_105973)	93		ENSMUSG00000098824	Mir7006	7.33	3.07	5.8	5.58	11	0.67	0.67	1.42	0.83	0.59
40287	chr11	79590197	79593160	2964	6.77	7.21	-0.44	4.89e-05	0.0035	ENSMUSG00000017639	Rab11fip4	protein_coding	ENSMUST00000017783	NA	intron (NM_175543, intron 1 of 14)	467	ENSMUSG00000017639	ENSMUSG00000017639	Rab11fip4	119.18	118.69	106.59	105.37	96	146.41	156.28	155.09	143.72	137.58
126430	chr19	41741955	41744665	2711	5.99	6.56	-0.57	4.93e-05	0.00351	ENSMUSG00000025020	Slit1	protein_coding	ENSMUST00000169141	NA	exon (NM_015748, exon 1 of 37)	546	ENSMUSG00000025020	ENSMUSG00000025020	Slit1	73.95	68.26	57.28	69.78	48	94.5	90.44	84.66	91.68	109.12
105984	chr17	24204476	24213313	8838	8.56	8.89	-0.33	4.96e-05	0.00352	ENSMUSG00000079662	Ntn3	protein_coding	ENSMUST00000024931	NA	exon (NM_010947, exon 1 of 6)	492	ENSMUSG00000079662	ENSMUSG00000079662	Ntn3	372.21	364.08	437.98	365.67	350	493.79	478.81	517.93	436.94	451.3
161777	chr3	152980375	152982276	1902	6.35	6.85	-0.49	4.97e-05	0.00353	ENSMUSG00000039037	St6galnac5	processed_transcript	ENSMUST00000161757	NA	intron (NM_012028, intron 1 of 4)	881		ENSMUSG00000039037	St6galnac5	95.96	69.49	83.39	76.06	84	118.46	129.68	112.41	109.85	105.56
103161	chr16	94996014	94998430	2417	6.53	6.99	-0.46	5e-05	0.00354	ENSMUSG00000043301	Kcnj6	protein_coding	ENSMUST00000095873	NA	5' UTR (NM_001025585, exon 1 of 3)	474	ENSMUSG00000043301	ENSMUSG00000043301	Kcnj6	102.07	80.56	97.89	87.23	95	132.43	133	123.08	113.16	132.84
78783	chr14	76413730	76416857	3128	6.94	7.38	-0.44	5.03e-05	0.00355	ENSMUSG00000022010	Tsc22d1	processed_transcript	ENSMUST00000177333	NA	promoter-TSS (NM_207652)	-527	ENSMUSG00000022010	ENSMUSG00000022010	Tsc22d1	122.85	121.77	114.57	129.8	124	179.02	197.51	162.92	154.46	138.77
251976	chr9	98031793	98033996	2204	6.39	6.89	-0.5	5.03e-05	0.00355	ENSMUSG00000032452	Clstn2	protein_coding	ENSMUST00000035027	NA	exon (NM_022319, exon 1 of 18)	272	ENSMUSG00000032452	ENSMUSG00000032452	Clstn2	97.18	90.4	71.06	75.37	85	101.82	129.68	128.77	109.85	123.94
247631	chr9	56864337	56865372	1036	4.73	3.41	1.32	5.04e-05	0.00356	ENSMUSG00000032911	Cspg4	protein_coding	ENSMUST00000035661	NA	promoter-TSS (NM_139001)	-249	ENSMUSG00000032911	ENSMUSG00000032911	Cspg4	30.56	19.68	32.63	20.24	30	5.32	13.97	9.96	4.96	18.98
70451	chr13	108042745	108044354	1610	4.71	5.53	-0.82	5.06e-05	0.00357	ENSMUSG00000071180	Smim15	protein_coding	ENSMUST00000095458	-2069	promoter-TSS (NM_001048250)	-924		ENSMUSG00000071180	Smim15	26.28	24.6	16.68	36.29	27	45.92	41.9	39.13	51.21	52.19
44075	chr11	103952498	103954857	2360	5.95	6.52	-0.56	5.07e-05	0.00357	ENSMUSG00000034187	Nsf	protein_coding	ENSMUST00000103075	NA	intron (NM_008740, intron 1 of 20)	378	ENSMUSG00000034187	ENSMUSG00000034187	Nsf	76.4	58.42	63.81	57.22	54	104.48	97.76	86.08	78.47	90.73
30145	chr11	5098303	5100602	2300	6.36	6.89	-0.53	5.08e-05	0.00357	ENSMUSG00000034175	Rhbdd3	protein_coding	ENSMUST00000101610	NA	promoter-TSS (NM_001283062)	180	ENSMUSG00000034175	ENSMUSG00000034175	Rhbdd3	93.51	71.95	97.17	80.95	67	131.1	135.66	110.98	94.16	122.76
91401	chr15	93593888	93597385	3498	6.78	7.25	-0.47	5.13e-05	0.0036	ENSMUSG00000036158	Prickle1	protein_coding	ENSMUST00000048982	NA	intron (NM_001033217, intron 1 of 7)	254	ENSMUSG00000036158	ENSMUSG00000036158	Prickle1	135.68	105.78	116.02	103.98	88	149.07	156.94	163.63	150.33	140.55
158565	chr3	108721803	108722321	519	3.02	4.38	-1.36	5.14e-05	0.0036	ENSMUSG00000027883	Gpsm2	protein_coding	ENSMUST00000029482	NA	5' UTR (NM_029522, exon 1 of 15)	237	ENSMUSG00000027883	ENSMUSG00000027883	Gpsm2	9.78	6.15	5.08	12.56	7	19.3	29.93	23.48	15.69	16.01
153586	chr3	65658125	65658384	260	0.42	2.99	-2.57	5.16e-05	0.00361	ENSMUSG00000074579	Lekr1	protein_coding	ENSMUST00000099075	-7843	Intergenic	-1033	miRBase:MI0026052	ENSMUSG00000098944	Mir8120	3.06	1.23	0.73	0.7	1	7.99	9.31	4.27	9.91	8.3
96174	chr16	17276254	17278593	2340	6.61	7.08	-0.47	5.19e-05	0.00362	ENSMUSG00000055692	Tmem191c	protein_coding	ENSMUST00000164950	NA	intron (NM_177473, intron 6 of 9)	1124	ENSMUSG00000055692	ENSMUSG00000055692	Tmem191c	116.12	89.17	97.89	97	87	142.41	145.64	139.44	114.81	132.25
233620	chr8	71590609	71593923	3315	6.91	7.35	-0.44	5.23e-05	0.00364	ENSMUSG00000031807	Pgls	protein_coding	ENSMUST00000034264	NA	promoter-TSS (NM_025396)	82	ENSMUSG00000031807	ENSMUSG00000031807	Pgls	121.01	102.09	140.67	133.98	104	151.07	168.25	160.79	173.45	163.68
41518	chr11	87986342	87987504	1163	5.46	6.14	-0.68	5.26e-05	0.00365	ENSMUSG00000020483	Dynll2	protein_coding	ENSMUST00000020775	NA	promoter-TSS (NM_001168472)	-338	ENSMUSG00000020483	ENSMUSG00000020483	Dynll2	58.67	33.21	48.58	36.29	43	68.55	61.18	87.51	68.56	67.01
118665	chr18	61106528	61107137	610	4.06	2.64	1.43	5.26e-05	0.00365	ENSMUSG00000024621	Csf1r	protein_coding	ENSMUST00000025523	NA	intron (NM_001037859, intron 2 of 21)	1261	ENSMUSG00000024621	ENSMUSG00000024621	Csf1r	18.95	12.3	19.58	18.84	14	5.32	5.99	7.83	6.61	5.34
187918	chr5	112278100	112278576	477	1.37	3.41	-2.05	5.26e-05	0.00365	ENSMUSG00000029344	Tpst2	protein_coding	ENSMUST00000031287	NA	intron (NM_009419, intron 1 of 6)	1631	ENSMUSG00000029344	ENSMUSG00000029344	Tpst2	1.83	1.84	0.73	3.49	5	17.97	9.98	7.83	7.43	10.08
57007	chr12	99626449	99628418	1970	5.87	6.46	-0.59	5.28e-05	0.00366	NA	AC133083.1	lincRNA	ENSMUST00000180686	6411	intron (NR_045288, intron 1 of 1)	540		NA	1700064M15Rik	61.73	55.96	48.58	75.37	50	97.16	81.13	101.74	75.99	84.21
171166	chr4	119359281	119360316	1036	4.44	5.33	-0.89	5.3e-05	0.00367	ENSMUSG00000028637	Ccdc30	retained_intron	ENSMUST00000154606	NA	promoter-TSS (NM_001270446)	95	ENSMUSG00000028637	ENSMUSG00000028637	Ccdc30	26.28	23.98	12.33	21.63	24	32.61	50.54	36.28	36.34	45.07
174805	chr4	136469105	136469676	572	3.41	4.69	-1.28	5.31e-05	0.00367	ENSMUSG00000001089	Luzp1	protein_coding	ENSMUST00000170102	-84	promoter-TSS (NM_024452)	-370	ENSMUSG00000001089	ENSMUSG00000001089	Luzp1	17.11	2.46	15.23	8.37	10	25.29	26.6	25.61	22.3	29.65
208745	chr6	125165757	125169135	3379	6.8	7.29	-0.49	5.32e-05	0.00368	ENSMUSG00000057666	Gapdh	protein_coding	ENSMUST00000117757	NA	promoter-TSS (NM_001289726)	-979	ENSMUSG00000057666	ENSMUSG00000057666	Gapdh	119.79	110.08	140.67	96.3	90	179.68	160.93	164.34	131.33	148.26
99380	chr16	38549589	38550967	1379	5.61	6.21	-0.6	5.33e-05	0.00368	ENSMUSG00000034064	Poglut1	retained_intron	ENSMUST00000137762	NA	promoter-TSS (NM_001300827)	-22	ENSMUSG00000034064	ENSMUSG00000034064	Poglut1	58.67	44.89	52.93	43.96	44	73.2	66.5	81.82	75.99	73.54
116207	chr18	34861222	34863191	1970	5.76	6.35	-0.59	5.34e-05	0.00368	ENSMUSG00000038418	Egr1	protein_coding	ENSMUST00000064795	NA	intron (NM_007913, intron 1 of 1)	1000		ENSMUSG00000038418	Egr1	61.12	63.96	48.58	41.17	56	86.51	87.12	79.68	80.12	74.13
25267	chr10	84534840	84535038	199	2.96	0.39	2.57	5.4e-05	0.00372	ENSMUSG00000046841	Ckap4	protein_coding	ENSMUST00000167671	-804	Intergenic	-1051	ENSMUSG00000046841	ENSMUSG00000046841	Ckap4	6.11	9.22	5.08	10.47	8	0.67	0.67	1.42	0.83	2.97
57474	chr12	101028339	101029698	1360	5.1	5.87	-0.77	5.41e-05	0.00372	ENSMUSG00000021182	Ccdc88c	protein_coding	ENSMUST00000085096	NA	promoter-TSS (NM_026681)	-36	ENSMUSG00000021182	ENSMUSG00000021182	Ccdc88c	31.78	41.82	28.28	38.38	31	76.53	41.23	61.18	62.77	49.82
253447	chr9	108049302	108050466	1165	4.04	5.12	-1.08	5.41e-05	0.00373	ENSMUSG00000070284	Gmppb	processed_transcript	ENSMUST00000150700	NA	intron (NM_177910, intron 2 of 8)	594	ENSMUSG00000070284	ENSMUSG00000070284	Gmppb	14.06	6.76	29.01	13.26	19	32.61	38.57	28.46	29.73	44.48
133592	chr2	33086695	33088149	1455	5.22	4.16	1.05	5.47e-05	0.00375	ENSMUSG00000038860	Garnl3	processed_transcript	ENSMUST00000135296	NA	promoter-TSS (NM_178888)	-218	ENSMUSG00000038860	ENSMUSG00000038860	Garnl3	37.89	42.43	37.71	43.96	24	22.63	7.32	11.38	23.95	24.31
250762	chr9	78480447	78481684	1238	5.68	6.29	-0.62	5.48e-05	0.00375	ENSMUSG00000037742	Eef1a1	retained_intron	ENSMUST00000150960	NA	intron (NM_010106, intron 1 of 7)	658	ENSMUSG00000037742	ENSMUSG00000037742	Eef1a1	55.62	50.43	57.28	54.43	38	77.86	70.49	90.35	86.73	67.01
224730	chr7	126860941	126861894	954	3.79	4.89	-1.1	5.49e-05	0.00375	ENSMUSG00000030689	Ino80e	protein_coding	ENSMUST00000106342	NA	promoter-TSS (NM_172746)	45		ENSMUSG00000030689	Ino80e	16.5	9.84	17.4	6.28	19	33.94	25.27	24.9	23.95	40.33
32440	chr11	35121006	35123053	2048	6.38	6.86	-0.48	5.52e-05	0.00376	ENSMUSG00000056427	Slit3	protein_coding	ENSMUST00000069837	NA	intron (NM_011412, intron 1 of 35)	574	ENSMUSG00000056427	ENSMUSG00000056427	Slit3	95.34	73.8	79.76	77.46	90	114.46	121.03	129.48	98.29	118.61
1305	chr1	25827076	25831039	3964	6.45	6.92	-0.47	5.53e-05	0.00376	NA	Gm9884	protein_coding	ENSMUST00000064487	NA	intron (NM_175642, intron 1 of 30)	649	ENSMUSG00000033569	ENSMUSG00000033569	Bai3	95.34	81.18	76.86	89.32	95	108.47	121.03	116.68	132.15	126.32
37907	chr11	69086765	69090328	3564	6.86	7.37	-0.51	5.53e-05	0.00376	ENSMUSG00000020894	Vamp2	protein_coding	ENSMUST00000117780	NA	promoter-TSS (NM_009497)	19	ENSMUSG00000020894	ENSMUSG00000020894	Vamp2	132.02	104.55	148.65	106.07	91	189.66	171.57	165.05	134.63	165.46
123532	chr19	8941850	8942845	996	5.04	5.74	-0.69	5.57e-05	0.00378	ENSMUSG00000071646	Mta2	protein_coding	ENSMUST00000096240	NA	TTS (NM_144872)	428	ENSMUSG00000071646	ENSMUSG00000071646	Mta2	36.67	30.13	27.55	26.52	44	55.9	58.52	51.22	49.56	51.59
43503	chr11	102024370	102028623	4254	6.65	7.2	-0.54	5.6e-05	0.00379	ENSMUSG00000052373	Mpp3	processed_transcript	ENSMUST00000155751	NA	intron (NM_007863, intron 1 of 18)	458	ENSMUSG00000052373	ENSMUSG00000052373	Mpp3	120.4	102.09	105.87	105.37	69	165.71	142.98	167.9	142.07	114.46
117913	chr18	53244553	53245003	451	2.03	3.78	-1.75	5.63e-05	0.0038	ENSMUSG00000024535	Snx24	protein_coding	ENSMUST00000165032	-658	promoter-TSS (NM_029394)	-884	ENSMUSG00000024535	ENSMUSG00000024535	Snx24	4.89	4.92	0.73	4.88	5	12.64	19.29	14.23	8.26	14.23
46101	chr11	115446087	115446520	434	3.41	1.12	2.29	5.65e-05	0.00381	ENSMUSG00000070332	4933422H20Rik	protein_coding	ENSMUST00000093914	NA	intron (NM_001033775, intron 5 of 7)	1756	miRBase:MI0016977	ENSMUSG00000093096	Mir3968	12.22	8.61	13.78	5.58	13	3.33	0.67	0.71	0.83	5.34
42708	chr11	98201538	98202538	1001	4.6	5.45	-0.85	5.68e-05	0.00382	ENSMUSG00000003119	Cdk12	protein_coding	ENSMUST00000107539	-520	Intergenic	-1267	ENSMUSG00000003119	ENSMUSG00000003119	Cdk12	28.11	15.37	31.91	23.73	22	44.59	32.59	45.53	47.08	48.04
109178	chr17	43157617	43159363	1747	4.79	5.67	-0.88	5.73e-05	0.00385	ENSMUSG00000023915	Tnfrsf21	protein_coding	ENSMUST00000024708	68429	promoter-TSS (NR_045154)	-199		NA	E130008D07Rik	35.45	28.29	21.03	23.73	30	47.92	29.93	51.22	74.34	51.59
114410	chr18	10725577	10726899	1323	5.85	6.42	-0.57	5.76e-05	0.00386	ENSMUSG00000024294	Mib1	protein_coding	ENSMUST00000052838	NA	5' UTR (NM_144860, exon 1 of 21)	613	ENSMUSG00000024294	ENSMUSG00000024294	Mib1	65.4	49.81	55.11	64.9	53	89.18	99.09	79.68	85.9	74.13
62253	chr13	24800960	24802395	1436	5.53	6.16	-0.63	5.92e-05	0.00393	ENSMUSG00000019132	BC005537	protein_coding	ENSMUST00000019276	NA	promoter-TSS (NM_024473)	21		ENSMUSG00000019132	BC005537	53.78	43.05	55.11	33.5	46	75.87	71.16	74.7	71.86	63.45
93214	chr15	102142653	102143043	391	0.13	2.91	-2.77	5.93e-05	0.00394	ENSMUSG00000023046	Igfbp6	protein_coding	ENSMUST00000023807	-1318	Intergenic	-1338	ENSMUSG00000023046	ENSMUSG00000023046	Igfbp6	1.83	1.23	0.73	0.7	1	6.65	15.96	5.69	3.3	5.93
233000	chr8	69900431	69903222	2792	6.63	7.06	-0.44	5.99e-05	0.00396	ENSMUSG00000036199	Ndufa13	protein_coding	ENSMUST00000110167	NA	promoter-TSS (NM_032004)	-388	ENSMUSG00000047654	ENSMUSG00000047654	Tssk6	103.29	93.48	105.14	106.07	86	139.75	130.34	131.62	130.5	136.99
149947	chr2	180920213	180920955	743	4.64	5.45	-0.81	6.1e-05	0.00402	ENSMUSG00000038848	Ythdf1	protein_coding	ENSMUST00000037299	NA	intron (NM_173761, intron 1 of 4)	352	ENSMUSG00000038848	ENSMUSG00000038848	Ythdf1	26.28	19.06	31.91	26.52	21	43.92	51.87	47.67	37.17	37.95
107160	chr17	27621314	27621623	310	-0.45	2.7	-3.16	6.11e-05	0.00402	ENSMUSG00000024213	Nudt3	protein_coding	ENSMUST00000025050	NA	intron (NM_019837, intron 1 of 4)	1495	ENSMUSG00000024213	ENSMUSG00000024213	Nudt3	0.61	0.61	0.73	0.7	1	5.99	11.31	10.67	1.65	2.97
256335	chrX	7638699	7640088	1390	4.92	5.68	-0.76	6.17e-05	0.00404	ENSMUSG00000031144	Syp	retained_intron	ENSMUST00000149795	NA	intron (NM_009305, intron 1 of 6)	814	ENSMUSG00000031144	ENSMUSG00000031144	Syp	26.28	39.97	31.18	28.61	25	58.56	41.23	54.78	44.6	56.34
7402	chr1	92906617	92908612	1996	6.13	6.68	-0.55	6.28e-05	0.00409	ENSMUSG00000047067	Dusp28	protein_coding	ENSMUST00000060913	NA	exon (NM_175118, exon 2 of 2)	626	ENSMUSG00000047067	ENSMUSG00000047067	Dusp28	83.12	62.73	76.14	69.78	59	127.77	91.11	96.04	95.81	102
44533	chr11	106216552	106216816	265	3.31	1.09	2.22	6.3e-05	0.00409	ENSMUSG00000020705	Ddx42	protein_coding	ENSMUST00000021046	-109	promoter-TSS (NM_026009)	-242	ENSMUSG00000020705	ENSMUSG00000020705	Ddx42	13.45	9.84	15.95	6.28	4	2.66	1.33	1.42	1.65	3.56
26221	chr10	94147360	94149031	1672	5.93	6.46	-0.52	6.31e-05	0.0041	ENSMUSG00000005897	Nr2c1	protein_coding	ENSMUST00000105290	NA	intron (NM_011629, intron 1 of 13)	265	ENSMUSG00000005897	ENSMUSG00000005897	Nr2c1	67.84	51.66	57.28	64.9	64	90.51	90.44	82.53	86.73	89.55
115847	chr18	31446409	31448189	1781	4.99	5.68	-0.68	6.31e-05	0.0041	ENSMUSG00000024261	Syt4	protein_coding	ENSMUST00000025110	NA	5' UTR (NM_009308, exon 1 of 4)	116	ENSMUSG00000024261	ENSMUSG00000024261	Syt4	31.78	28.9	32.63	32.1	34	55.24	50.54	46.96	47.08	55.75
158177	chr3	107456702	107457221	520	1.93	3.74	-1.81	6.39e-05	0.00413	ENSMUSG00000027895	Kcnc4	protein_coding	ENSMUST00000009617	NA	intron (NM_145922, intron 1 of 3)	1936	ENSMUSG00000027895	ENSMUSG00000027895	Kcnc4	1.83	1.23	1.45	5.58	9	9.98	11.31	12.81	19	13.64
104053	chr17	5491562	5494145	2584	6.37	6.9	-0.53	6.4e-05	0.00413	ENSMUSG00000034265	Zdhhc14	protein_coding	ENSMUST00000089185	NA	5' UTR (NM_146073, exon 1 of 9)	254	ENSMUSG00000034265	ENSMUSG00000034265	Zdhhc14	109.4	74.41	87.02	75.37	67	132.43	113.72	113.12	119.77	116.24
175034	chr4	137356845	137357699	855	5.41	6.04	-0.63	6.41e-05	0.00414	ENSMUSG00000006699	Cdc42	protein_coding	ENSMUST00000051477	NA	intron (NM_009861, intron 1 of 5)	487	ENSMUSG00000006699	ENSMUSG00000006699	Cdc42	47.67	41.2	44.96	37.68	41	71.21	75.81	69.72	58.64	54.56
158178	chr3	107457378	107460868	3491	7.09	7.51	-0.43	6.47e-05	0.00416	ENSMUSG00000027895	Kcnc4	protein_coding	ENSMUST00000009617	NA	promoter-TSS (NM_145922)	-225	ENSMUSG00000027895	ENSMUSG00000027895	Kcnc4	150.96	115.62	146.48	131.19	136	163.71	214.13	189.24	180.06	167.24
204692	chr6	96112956	96113554	599	1.88	3.81	-1.93	6.48e-05	0.00416	ENSMUSG00000059187	Fam19a1	processed_transcript	ENSMUST00000125951	NA	5' UTR (NM_182808, exon 1 of 5)	101	ENSMUSG00000059187	ENSMUSG00000059187	Fam19a1	6.72	0.61	1.45	5.58	4	10.65	13.97	24.9	9.91	10.67
174673	chr4	134923600	134924454	855	4.35	5.26	-0.9	6.49e-05	0.00416	NA	D4Wsu53e	retained_intron	ENSMUST00000148900	NA	exon (NM_023665, exon 2 of 5)	402	ENSMUSG00000037266	ENSMUSG00000037266	Rsrp1	26.89	22.14	23.93	18.14	11	43.26	40.57	36.28	34.69	36.18
36914	chr11	62538250	62539893	1644	6.22	6.74	-0.51	6.51e-05	0.00417	ENSMUSG00000018509	Cenpv	protein_coding	ENSMUST00000018653	NA	exon (NM_028448, exon 1 of 5)	189	ENSMUSG00000018509	ENSMUSG00000018509	Cenpv	78.84	73.18	81.94	78.86	61	107.14	106.4	125.21	96.64	97.26
212672	chr7	27258777	27260836	2060	5.8	6.33	-0.53	6.54e-05	0.00418	ENSMUSG00000003762	Adck4	processed_transcript	ENSMUST00000152342	NA	intron (NM_010950, intron 1 of 9)	1046	ENSMUSG00000063160	ENSMUSG00000063160	Numbl	55.62	49.81	59.46	55.13	59	79.19	81.13	80.39	83.42	79.47
237330	chr8	107047760	107049489	1730	5.65	6.29	-0.64	6.54e-05	0.00418	ENSMUSG00000078931	Pdf	protein_coding	ENSMUST00000055316	NA	promoter-TSS (NM_026513)	-11	ENSMUSG00000078931	ENSMUSG00000078931	Pdf	58.67	36.28	65.26	47.45	43	88.51	84.46	76.84	72.69	67.61
34503	chr11	51583123	51585896	2774	6.25	6.75	-0.5	6.57e-05	0.0042	NA	Agxt2l2	retained_intron	ENSMUST00000164864	NA	promoter-TSS (NM_028398)	-247		ENSMUSG00000020359	Phykpl	81.29	67.65	80.49	82.34	70	115.13	105.07	123.08	90.03	106.15
164711	chr4	43655115	43656498	1384	5.57	6.15	-0.58	6.59e-05	0.00421	ENSMUSG00000028470	Hint2	processed_transcript	ENSMUST00000151238	NA	intron (NM_026871, intron 1 of 4)	638	ENSMUSG00000028470	ENSMUSG00000028470	Hint2	41.56	51.04	39.16	51.64	54	73.87	68.5	69.01	75.16	69.39
246893	chr9	51764061	51764397	337	0.58	3.11	-2.52	6.59e-05	0.00421	ENSMUSG00000053199	Arhgap20	retained_intron	ENSMUST00000124907	-939	Intergenic	-1123	ENSMUSG00000053199	ENSMUSG00000053199	Arhgap20	2.44	1.23	0.73	2.09	1	13.31	3.99	7.83	13.22	4.74
52634	chr12	51690794	51692603	1810	6.7	7.14	-0.44	6.61e-05	0.00422	ENSMUSG00000020955	Ap4s1	protein_coding	ENSMUST00000021338	NA	exon (NM_001172098, exon 1 of 16)	215	ENSMUSG00000020954	ENSMUSG00000020954	Strn3	112.46	89.79	110.94	107.47	98	141.75	140.32	155.81	141.24	125.72
135612	chr2	52556825	52558929	2105	5.07	5.78	-0.71	6.61e-05	0.00422	ENSMUSG00000017412	Cacnb4	protein_coding	ENSMUST00000178799	NA	intron (NM_001285427, intron 1 of 13)	734	ENSMUSG00000017412	ENSMUSG00000017412	Cacnb4	39.12	28.9	33.36	27.22	39	56.57	58.52	54.78	61.95	42.11
253096	chr9	106430218	106430793	576	0.61	3.09	-2.48	6.61e-05	0.00422	ENSMUSG00000048758	Rpl29	protein_coding	ENSMUST00000150576	NA	intron (NM_009082, intron 3 of 3)	967	ENSMUSG00000048758	ENSMUSG00000048758	Rpl29	0.61	0.61	0.73	0.7	5	12.64	14.63	4.98	4.96	5.34
72431	chr14	21074575	21075271	697	2.08	3.87	-1.79	6.64e-05	0.00422	ENSMUSG00000039197	Adk	protein_coding	ENSMUST00000045376	NA	intron (NM_134079, intron 1 of 10)	-1229	ENSMUSG00000039197	ENSMUSG00000039197	Adk	9.17	1.84	4.35	2.79	3	9.98	13.97	22.05	14.04	13.05
164223	chr4	40969644	40971816	2173	6.14	6.68	-0.54	6.66e-05	0.00423	ENSMUSG00000028423	Nfx1	protein_coding	ENSMUST00000030133	NA	promoter-TSS (NM_023739)	-176	ENSMUSG00000028423	ENSMUSG00000028423	Nfx1	88.01	56.58	55.11	72.58	80	105.15	99.09	105.29	105.72	96.67
41767	chr11	93954923	93956954	2032	6.1	6.61	-0.51	6.67e-05	0.00423	ENSMUSG00000020857	Nme2	protein_coding	ENSMUST00000021217	NA	promoter-TSS (NM_001077529)	-156	ENSMUSG00000020857	ENSMUSG00000020857	Nme2	72.12	71.34	75.41	65.6	59	86.51	104.41	96.76	101.59	100.22
96429	chr16	18067929	18068204	276	2.78	-0.06	2.84	6.68e-05	0.00424	ENSMUSG00000003531	Dgcr6	protein_coding	ENSMUST00000076757	NA	intron (NR_110380, intron 2 of 4)	1664	ENSMUSG00000003531	ENSMUSG00000003531	Dgcr6	12.83	4.3	5.8	3.49	8	2	0.67	0.71	0.83	0.59
235234	chr8	85379854	85381979	2126	5.09	5.86	-0.77	6.68e-05	0.00424	ENSMUSG00000031698	Mylk3	protein_coding	ENSMUST00000137290	NA	exon (NM_001297612, exon 1 of 13)	124	ENSMUSG00000031698	ENSMUSG00000031698	Mylk3	41.56	30.13	28.28	47.45	23	48.58	69.83	56.92	50.38	64.05
143433	chr2	131261332	131262319	988	4.66	5.46	-0.81	6.7e-05	0.00424	ENSMUSG00000037514	Pank2	processed_transcript	ENSMUST00000131779	-175	promoter-TSS (NM_153501)	-674	ENSMUSG00000037514	ENSMUSG00000037514	Pank2	27.5	23.98	18.85	27.91	28	31.94	51.87	39.84	45.43	51.59
172703	chr4	127969122	127969536	415	0.16	2.93	-2.76	6.7e-05	0.00424	ENSMUSG00000028813	CK137956	protein_coding	ENSMUST00000030614	NA	intron (NM_001134733, intron 1 of 6)	1512	ENSMUSG00000028813	ENSMUSG00000028813	CK137956	0.61	1.84	1.45	0.7	1	8.65	3.33	14.23	8.26	3.56
2033	chr1	37299892	37300545	654	4.1	5.05	-0.95	6.76e-05	0.00426	ENSMUSG00000026113	Inpp4a	processed_transcript	ENSMUST00000146676	NA	intron (NM_001290797, intron 1 of 25)	381	ENSMUSG00000026113	ENSMUSG00000026113	Inpp4a	20.78	9.84	17.4	20.94	17	33.94	31.92	34.15	26.43	39.14
24260	chr10	80398479	80399491	1013	5.36	6.04	-0.68	6.76e-05	0.00426	ENSMUSG00000035478	Mbd3	protein_coding	ENSMUST00000092295	NA	intron (NM_013595, intron 1 of 6)	494	ENSMUSG00000035478	ENSMUSG00000035478	Mbd3	45.23	30.13	50.76	49.55	30	71.87	65.84	71.86	56.99	62.86
30217	chr11	5740385	5741585	1201	5.44	6.09	-0.65	6.76e-05	0.00426	ENSMUSG00000049680	Urgcp	protein_coding	ENSMUST00000093362	NA	intron (NM_001077661, intron 1 of 5)	191	ENSMUSG00000049680	ENSMUSG00000049680	Urgcp	53.17	42.43	46.41	46.06	29	71.21	66.5	70.43	69.38	62.27
167826	chr4	86873280	86873563	284	0.99	3.32	-2.34	6.76e-05	0.00426	ENSMUSG00000038007	Acer2	protein_coding	ENSMUST00000045224	-832	promoter-TSS (NM_001290541)	-992	ENSMUSG00000038007	ENSMUSG00000038007	Acer2	2.44	4.3	1.45	0.7	1	4.66	7.32	8.54	16.52	13.05
148861	chr2	167688207	167690220	2014	6.65	7.12	-0.47	6.8e-05	0.00427	ENSMUSG00000090213	Tmem189	processed_transcript	ENSMUST00000148262	NA	exon (NM_009883, exon 1 of 1)	299	ENSMUSG00000056501	ENSMUSG00000056501	Cebpb	104.51	92.86	109.49	93.51	102	148.4	152.29	159.36	127.2	110.3
121535	chr18	77714936	77715180	245	2.61	-0.53	3.14	6.93e-05	0.00434	ENSMUSG00000056682	4930465K10Rik	pseudogene	ENSMUST00000056675	NA	non-coding (NR_027978, exon 1 of 1)	874		ENSMUSG00000056682	4930465K10Rik	4.28	3.69	13.05	3.49	6	0.67	0.67	0.71	0.83	0.59
206395	chr6	113481886	113484627	2742	6.83	7.31	-0.48	6.93e-05	0.00434	ENSMUSG00000030284	Creld1	retained_intron	ENSMUST00000147932	NA	promoter-TSS (NM_133930)	-312	ENSMUSG00000030284	ENSMUSG00000030284	Creld1	131.4	95.94	121.82	128.4	91	189	157.61	151.54	133.81	163.68
35036	chr11	54100080	54101633	1554	5.86	6.4	-0.55	6.94e-05	0.00435	ENSMUSG00000018906	P4ha2	protein_coding	ENSMUST00000151218	NA	promoter-TSS (NM_011031)	-67	ENSMUSG00000018906	ENSMUSG00000018906	P4ha2	57.45	45.51	58.01	66.99	62	77.2	81.8	93.2	87.55	83.62
197795	chr6	24515792	24516054	263	1.41	3.46	-2.06	6.94e-05	0.00435	ENSMUSG00000046192	Iqub	protein_coding	ENSMUST00000052277	-725	promoter-TSS (NM_172535)	-856	ENSMUSG00000046192	ENSMUSG00000046192	Iqub	4.89	2.46	0.73	4.19	1	11.31	14.63	9.96	11.56	7.71
173317	chr4	129642377	129643530	1154	3.27	4.5	-1.23	6.97e-05	0.00436	ENSMUSG00000003731	Kpna6	protein_coding	ENSMUST00000102590	449	Intergenic	-1889	ENSMUSG00000053841	ENSMUSG00000053841	Txlna	10.39	9.84	13.78	11.17	3	23.29	21.28	26.32	19.82	22.54
242175	chr9	21939075	21939464	390	2.94	0.48	2.46	7.03e-05	0.00438	ENSMUSG00000040563	BC018242	protein_coding	ENSMUST00000046371	NA	intron (NM_001290299, intron 2 of 9)	996	ENSMUSG00000040563	NA	Lppr2	7.95	9.22	12.33	4.88	4	0.67	1.33	2.13	1.65	1.19
30226	chr11	5787174	5789410	2237	5.81	6.45	-0.64	7.09e-05	0.0044	ENSMUSG00000020476	Dbnl	protein_coding	ENSMUST00000109845	NA	promoter-TSS (NM_001146308)	-191	ENSMUSG00000020476	ENSMUSG00000020476	Dbnl	72.12	43.05	57.28	45.36	63	103.15	98.42	91.06	60.3	84.21
117576	chr18	45558028	45559339	1312	4.96	5.68	-0.72	7.1e-05	0.00441	ENSMUSG00000054477	Kcnn2	protein_coding	ENSMUST00000066890	NA	Intergenic	-1470	ENSMUSG00000054477	ENSMUSG00000054477	Kcnn2	37.89	24.6	31.91	33.5	28	47.92	47.22	56.92	55.34	49.22
130896	chr2	23156489	23157104	616	3.46	4.68	-1.22	7.11e-05	0.00441	ENSMUSG00000026775	Yme1l1	processed_transcript	ENSMUST00000149240	NA	promoter-TSS (NM_025979)	292	ENSMUSG00000026775	ENSMUSG00000026775	Yme1l1	11	4.3	19.58	11.17	9	20.63	27.27	20.63	30.56	29.06
29524	chr10	128673489	128674688	1200	4.56	5.35	-0.79	7.19e-05	0.00444	ENSMUSG00000049858	Suox	protein_coding	ENSMUST00000054764	NA	promoter-TSS (NM_173733)	-171	ENSMUSG00000049858	ENSMUSG00000049858	Suox	15.28	22.75	23.93	27.22	29	41.93	43.23	39.13	37.17	42.7
146266	chr2	155380859	155383520	2662	6.13	6.67	-0.54	7.21e-05	0.00445	ENSMUSG00000038375	Trp53inp2	protein_coding	ENSMUST00000151466	NA	intron (NM_178111, intron 1 of 3)	334	ENSMUSG00000038375	ENSMUSG00000038375	Trp53inp2	90.46	70.11	69.61	66.99	54	93.17	103.08	98.89	109.03	106.75
207092	chr6	115038048	115038342	295	1.06	3.32	-2.27	7.25e-05	0.00447	ENSMUSG00000030316	Tamm41	protein_coding	ENSMUST00000032461	-172	promoter-TSS (NM_026894)	-321	ENSMUSG00000030316	ENSMUSG00000030316	Tamm41	4.28	3.69	0.73	0.7	1	8.65	13.97	8.54	12.39	6.52
64663	chr13	51650843	51652103	1261	5.48	6.11	-0.62	7.26e-05	0.00447	ENSMUSG00000035139	Secisbp2	processed_transcript	ENSMUST00000127360	NA	promoter-TSS (NM_029279)	-241	ENSMUSG00000035139	ENSMUSG00000035139	Secisbp2	53.78	45.51	35.53	50.94	38	63.89	69.83	69.01	72.69	69.39
35924	chr11	58330359	58330677	319	1.62	3.56	-1.94	7.31e-05	0.00449	NA	Gm9900	protein_coding	ENSMUST00000065533	-20	promoter-TSS (NM_001256520)	-179	ENSMUSG00000049755	ENSMUSG00000049755	Zfp672	4.28	0.61	5.8	0.7	4	13.98	13.97	8.54	12.39	10.08
197797	chr6	24526813	24528741	1929	5.28	5.97	-0.69	7.31e-05	0.00449	ENSMUSG00000023089	Ndufa5	protein_coding	ENSMUST00000023851	NA	promoter-TSS (NM_080847)	-90		ENSMUSG00000023089	Ndufa5	50.12	36.28	36.26	35.59	36	56.57	60.52	77.55	47.91	69.98
174725	chr4	135873968	135874693	726	3.66	4.75	-1.1	7.32e-05	0.00449	ENSMUSG00000028675	Pnrc2	protein_coding	ENSMUST00000030436	-118	promoter-TSS (NM_026383)	-485	ENSMUSG00000028675	ENSMUSG00000028675	Pnrc2	13.45	6.76	10.88	9.07	23	29.95	31.92	25.61	19	28.47
224232	chr7	123371075	123371287	213	0.43	2.93	-2.51	7.41e-05	0.00453	ENSMUSG00000030766	Arhgap17	protein_coding	ENSMUST00000106442	-1160	Intergenic	-1266	ENSMUSG00000030766	ENSMUSG00000030766	Arhgap17	1.83	2.46	0.73	0.7	1	6.65	6.65	11.38	5.78	7.71
230669	chr8	25808335	25808565	231	2.97	0.49	2.48	7.41e-05	0.00453	ENSMUSG00000031574	Star	protein_coding	ENSMUST00000033979	NA	promoter-TSS (NM_011485)	-63		ENSMUSG00000031574	Star	8.56	5.53	9.43	7.68	8	0.67	0.67	4.27	0.83	0.59
124990	chr19	27216084	27219067	2984	6.83	7.26	-0.43	7.43e-05	0.00453	ENSMUSG00000024924	Vldlr	retained_intron	ENSMUST00000164509	NA	5' UTR (NM_013703, exon 1 of 19)	556	ENSMUSG00000024924	ENSMUSG00000024924	Vldlr	131.4	105.16	95.72	121.42	116	154.39	144.97	167.19	156.11	145.89
82119	chr15	12321439	12322282	844	5.57	6.16	-0.59	7.44e-05	0.00453	ENSMUSG00000097221	1810049J17Rik	protein_coding	ENSMUST00000180521	NA	exon (NM_025673, exon 1 of 4)	365	ENSMUSG00000022200	ENSMUSG00000022200	Golph3	48.89	47.97	52.21	50.94	38	73.87	76.48	71.14	63.6	72.35
106712	chr17	26089658	26090633	976	4.62	5.45	-0.83	7.46e-05	0.00454	ENSMUSG00000036775	Decr2	retained_intron	ENSMUST00000150534	NA	promoter-TSS (NM_011933)	18	ENSMUSG00000036775	ENSMUSG00000036775	Decr2	31.78	19.68	32.63	18.14	21	37.93	51.87	45.53	42.12	41.51
109050	chr17	35916951	35919046	2096	6.18	6.8	-0.62	7.46e-05	0.00454	ENSMUSG00000039220	Ppp1r10	retained_intron	ENSMUST00000154856	NA	TTS (NR_035445)	110	miRBase:MI0008326	ENSMUSG00000084751	Mir1894	102.68	67.03	79.04	69.09	44	114.46	123.03	93.91	118.94	106.15
147892	chr2	164787600	164788159	560	0.87	3.28	-2.41	7.46e-05	0.00454	ENSMUSG00000050373	Snx21	protein_coding	ENSMUST00000152471	NA	intron (NM_133924, intron 2 of 2)	1859		ENSMUSG00000050373	Snx21	1.83	0.61	2.9	2.79	1	19.96	12.64	4.98	4.96	5.93
106217	chr17	24936083	24937022	940	4.93	5.63	-0.7	7.47e-05	0.00455	ENSMUSG00000024163	Mapk8ip3	retained_intron	ENSMUST00000148360	NA	exon (NM_001163449, exon 1 of 33)	424	ENSMUSG00000024163	ENSMUSG00000024163	Mapk8ip3	33	28.29	28.28	30.7	32	49.91	43.23	54.78	47.91	51
130558	chr2	18055785	18058547	2763	6.62	7.07	-0.45	7.51e-05	0.00457	ENSMUSG00000086340	1810059C17Rik	processed_transcript	ENSMUST00000125173	NA	promoter-TSS (NR_106115)	-680	miRBase:MI0024995	ENSMUSG00000099050	Mir7655	110.62	92.86	94.99	107.47	87	141.08	143.64	139.44	128.02	120.98
79476	chr14	78536194	78538853	2660	6.42	6.93	-0.51	7.54e-05	0.00458	ENSMUSG00000022016	Akap11	protein_coding	ENSMUST00000123853	NA	promoter-TSS (NM_001164503)	-664	ENSMUSG00000022016	ENSMUSG00000022016	Akap11	98.4	76.26	97.89	87.23	68	126.44	133	133.04	94.99	122.17
103304	chr16	96081496	96083656	2161	6.39	6.9	-0.5	7.55e-05	0.00459	ENSMUSG00000022915	1700093J21Rik	antisense	ENSMUST00000143671	NA	promoter-TSS (NM_001103179)	-148	ENSMUSG00000022914	ENSMUSG00000022914	Brwd1	94.12	68.26	91.37	92.81	74	123.12	119.7	124.5	94.99	133.43
107701	chr17	29362053	29362248	196	2.52	-0.53	3.05	7.62e-05	0.0046	ENSMUSG00000024013	Fgd2	processed_transcript	ENSMUST00000145124	NA	intron (NM_013710, intron 1 of 15)	1237	ENSMUSG00000024013	ENSMUSG00000024013	Fgd2	7.95	8.61	3.63	3.49	5	0.67	0.67	0.71	0.83	0.59
189991	chr5	118560291	118561476	1186	5.41	6.08	-0.67	7.62e-05	0.0046	ENSMUSG00000018076	Med13l	protein_coding	ENSMUST00000100816	NA	intron (NM_172424, intron 1 of 30)	165	ENSMUSG00000018076	ENSMUSG00000018076	Med13l	44.62	37.51	54.38	41.17	35	69.21	76.48	76.84	66.9	49.22
203188	chr6	86404253	86405309	1057	5.46	6.06	-0.61	7.71e-05	0.00464	ENSMUSG00000071337	Tia1	processed_transcript	ENSMUST00000154983	NA	intron (NM_011585, intron 1 of 12)	562	ENSMUSG00000071337	ENSMUSG00000071337	Tia1	40.34	38.74	44.96	51.64	44	69.21	72.49	54.78	66.08	71.76
117722	chr18	46311125	46312216	1092	4.46	5.29	-0.82	7.72e-05	0.00465	ENSMUSG00000071855	Ccdc112	protein_coding	ENSMUST00000072835	NA	intron (NM_001160399, intron 1 of 9)	257	ENSMUSG00000071855	ENSMUSG00000071855	Ccdc112	28.11	17.83	19.58	23.73	21	36.6	37.24	37.71	37.99	45.66
147677	chr2	163657442	163657728	287	0.35	2.93	-2.59	7.75e-05	0.00466	ENSMUSG00000035268	Pkig	protein_coding	ENSMUST00000164399	-657	promoter-TSS (NM_001164055)	-801	ENSMUSG00000035268	ENSMUSG00000035268	Pkig	1.22	0.61	0.73	2.79	1	5.99	5.99	14.23	6.61	5.34
164135	chr4	36949695	36952116	2422	5.84	6.4	-0.56	7.75e-05	0.00466	ENSMUSG00000045083	Lingo2	processed_transcript	ENSMUST00000125128	NA	intron (NM_001165999, intron 1 of 7)	838	ENSMUSG00000045083	ENSMUSG00000045083	Lingo2	55.62	54.12	55.83	71.88	48	83.19	83.13	97.47	80.94	77.09
77541	chr14	65261505	65263124	1620	5.7	6.31	-0.61	7.8e-05	0.00467	ENSMUSG00000007989	Fzd3	protein_coding	ENSMUST00000131309	NA	intron (NM_021458, intron 1 of 6)	148		ENSMUSG00000007989	Fzd3	54.4	45.51	50.76	63.5	45	90.51	84.46	91.78	63.6	65.83
4739	chr1	72285543	72285981	439	3.7	2	1.69	7.89e-05	0.0047	ENSMUSG00000026188	Tmem169	protein_coding	ENSMUST00000027380	NA	intron (NM_175564, intron 1 of 2)	1389	ENSMUSG00000026188	ENSMUSG00000026188	Tmem169	12.22	9.84	13.78	16.05	13	2	3.99	2.85	8.26	2.97
104738	chr17	8282438	8284833	2396	6.67	7.12	-0.44	7.91e-05	0.0047	ENSMUSG00000023861	Mpc1	protein_coding	ENSMUST00000145402	NA	promoter-TSS (NM_018819)	-177	ENSMUSG00000023861	ENSMUSG00000023861	Mpc1	110.01	92.86	106.59	108.86	92	151.73	138.99	149.4	116.46	136.99
208744	chr6	125164059	125165632	1574	5.48	6.11	-0.63	7.92e-05	0.00471	ENSMUSG00000057666	Gapdh	TEC	ENSMUST00000180897	NA	intron (NM_001289726, intron 2 of 6)	927	ENSMUSG00000057666	ENSMUSG00000057666	Gapdh	55.01	31.36	51.48	39.08	46	79.19	69.83	64.03	66.08	67.01
227733	chr8	4253100	4253953	854	4.31	5.16	-0.85	7.97e-05	0.00472	ENSMUSG00000011837	Snapc2	protein_coding	ENSMUST00000011981	NA	intron (NM_133968, intron 1 of 4)	425	ENSMUSG00000011837	ENSMUSG00000011837	Snapc2	18.95	20.91	21.75	13.26	24	39.93	35.25	38.42	32.21	32.62
42582	chr11	97765916	97766572	657	3.41	4.59	-1.18	7.98e-05	0.00472	ENSMUSG00000018541	Cwc25	protein_coding	ENSMUST00000018685	NA	intron (NM_026186, intron 1 of 9)	369	ENSMUSG00000018541	ENSMUSG00000018541	Cwc25	9.17	10.45	15.95	7.68	10	29.28	19.29	15.65	27.26	29.06
126723	chr19	43439974	43442324	2351	6.73	7.19	-0.46	7.99e-05	0.00473	ENSMUSG00000025189	Cnnm1	protein_coding	ENSMUST00000165311	NA	exon (NM_031396, exon 1 of 11)	713	ENSMUSG00000025189	ENSMUSG00000025189	Cnnm1	124.07	94.09	111.67	106.07	95	135.76	162.26	160.79	149.5	123.94
19992	chr10	41072475	41072702	228	-0.19	2.67	-2.86	8.04e-05	0.00474	ENSMUSG00000046922	Gpr6	protein_coding	ENSMUST00000061796	-190	Intergenic	-1005	ENSMUSG00000046922	ENSMUSG00000046922	Gpr6	0.61	0.61	1.45	0.7	1	3.99	5.32	9.25	9.09	4.15
163902	chr4	33247868	33248520	653	5.36	6.06	-0.69	8.04e-05	0.00474	ENSMUSG00000040128	Pnrc1	protein_coding	ENSMUST00000049357	NA	exon (NM_001033225, exon 1 of 2)	593	ENSMUSG00000040128	ENSMUSG00000040128	Pnrc1	45.23	33.82	52.21	46.76	28	77.86	64.51	78.26	54.51	58.12
177294	chr4	149738204	149739010	807	3.34	4.51	-1.17	8.05e-05	0.00474	ENSMUSG00000044700	Tmem201	protein_coding	ENSMUST00000105687	-160	promoter-TSS (NM_177672)	-539	ENSMUSG00000044700	ENSMUSG00000044700	Tmem201	12.22	8.61	13.05	4.88	12	27.29	20.62	24.19	19.82	21.94
74823	chr14	31000716	31002639	1924	5.96	6.53	-0.57	8.21e-05	0.0048	ENSMUSG00000021917	Spcs1	protein_coding	ENSMUST00000182501	NA	promoter-TSS (NM_026911)	-12	ENSMUSG00000021917	ENSMUSG00000021917	Spcs1	72.73	60.88	60.91	73.27	44	86.51	82.46	107.43	90.86	95.48
63034	chr13	38150998	38152381	1384	4.88	5.67	-0.79	8.24e-05	0.00481	NA	Gm10129	protein_coding	ENSMUST00000078232	NA	exon (NM_023842, exon 1 of 24)	396	ENSMUSG00000054889	ENSMUSG00000054889	Dsp	25.67	31.36	24.65	41.87	24	41.93	48.55	64.74	55.34	43.88
105572	chr17	12317624	12319351	1728	6.01	6.54	-0.53	8.26e-05	0.00482	ENSMUSG00000014426	Map3k4	protein_coding	ENSMUST00000089058	NA	promoter-TSS (NR_045290)	172	ENSMUSG00000014426	ENSMUSG00000014426	Map3k4	71.51	54.12	75.41	60.71	61	85.85	89.78	96.76	85.9	107.34
113784	chr17	87796772	87799896	3125	6.51	6.98	-0.47	8.28e-05	0.00482	ENSMUSG00000050138	Kcnk12	protein_coding	ENSMUST00000055221	NA	promoter-TSS (NM_199251)	-340	ENSMUSG00000050138	ENSMUSG00000050138	Kcnk12	95.96	79.95	100.79	75.37	104	133.76	122.36	135.89	129.68	109.12
245116	chr9	44102559	44102737	179	2.52	-0.53	3.05	8.34e-05	0.00485	ENSMUSG00000053128	Rnf26	processed_transcript	ENSMUST00000162196	NA	intron (NM_145613, intron 4 of 13)	878	ENSMUSG00000079592	ENSMUSG00000079592	C1qtnf5	6.11	7.99	6.53	2.09	6	0.67	0.67	0.71	0.83	0.59
201798	chr6	71908480	71909067	588	3.34	4.53	-1.19	8.36e-05	0.00485	ENSMUSG00000063884	Ptcd3	protein_coding	ENSMUST00000082094	NA	promoter-TSS (NM_027275)	-12	ENSMUSG00000063884	ENSMUSG00000063884	Ptcd3	12.83	8.61	13.05	9.07	7	17.3	27.27	19.92	20.65	30.24
226907	chr7	141192653	141194004	1352	5.17	5.9	-0.73	8.36e-05	0.00485	NA	Hras1	protein_coding	ENSMUST00000026572	NA	promoter-TSS (NM_001172064)	675	ENSMUSG00000025499	ENSMUSG00000025499	Hras	51.95	28.9	31.18	38.38	30	64.55	59.19	71.14	50.38	53.37
45713	chr11	113648456	113650762	2307	6.45	6.9	-0.45	8.37e-05	0.00485	ENSMUSG00000018661	Cog1	protein_coding	ENSMUST00000018805	NA	promoter-TSS (NM_013581)	80	ENSMUSG00000018661	ENSMUSG00000018661	Cog1	88.62	80.56	97.17	89.32	80	133.1	115.71	118.81	109.03	119.79
87674	chr15	77152291	77153801	1511	5.31	5.93	-0.62	8.48e-05	0.0049	ENSMUSG00000033565	Rbfox2	protein_coding	ENSMUST00000166610	NA	intron (NM_175387, intron 2 of 12)	766	ENSMUSG00000033565	ENSMUSG00000033565	Rbfox2	36.06	35.05	41.33	43.96	42	64.55	62.51	54.07	55.34	67.61
38670	chr11	72689944	72690939	996	4.49	5.4	-0.9	8.52e-05	0.00491	ENSMUSG00000020790	Ankfy1	retained_intron	ENSMUST00000150172	NA	intron (NM_009671, intron 1 of 24)	440	ENSMUSG00000020790	ENSMUSG00000020790	Ankfy1	26.89	26.44	24.65	23.73	11	51.24	38.57	44.11	27.26	49.22
77680	chr14	66279501	66281518	2018	6.07	6.66	-0.6	8.53e-05	0.00491	ENSMUSG00000059456	Ptk2b	protein_coding	ENSMUST00000022622	NA	intron (NM_001162365, intron 1 of 30)	542	ENSMUSG00000059456	ENSMUSG00000059456	Ptk2b	84.34	59.04	79.04	60.71	52	119.79	109.06	92.49	74.34	110.9
136304	chr2	59644314	59648812	4499	6.65	7.11	-0.46	8.58e-05	0.00493	ENSMUSG00000035168	Tanc1	retained_intron	ENSMUST00000142573	NA	promoter-TSS (NM_001290659)	-206	ENSMUSG00000035168	ENSMUSG00000035168	Tanc1	102.07	98.4	113.84	97	90	144.41	144.31	134.46	107.38	158.34
202892	chr6	85068550	85069994	1445	5.4	6.05	-0.66	8.59e-05	0.00493	ENSMUSG00000033769	Exoc6b	protein_coding	ENSMUST00000160783	NA	intron (NM_177077, intron 1 of 21)	241	ENSMUSG00000033769	ENSMUSG00000033769	Exoc6b	53.78	36.28	44.23	41.17	35	76.53	69.83	64.03	48.73	72.94
248760	chr9	62810242	62812990	2749	6.83	7.24	-0.41	8.66e-05	0.00496	ENSMUSG00000032244	Fem1b	protein_coding	ENSMUST00000034775	NA	promoter-TSS (NM_010193)	32	ENSMUSG00000032244	ENSMUSG00000032244	Fem1b	119.18	103.32	124	111.65	109	142.41	155.61	145.85	163.54	145.89
201907	chr6	72357208	72357488	281	2.89	0.49	2.4	8.79e-05	0.00502	ENSMUSG00000055912	Tmem150a	protein_coding	ENSMUST00000069695	NA	intron (NM_144916, intron 4 of 7)	1865	ENSMUSG00000055912	ENSMUSG00000055912	Tmem150a	10.39	5.53	7.98	6.28	7	0.67	2	0.71	2.48	1.19
173153	chr4	129136129	129138337	2209	6.92	7.33	-0.41	8.82e-05	0.00503	ENSMUSG00000087416	Gm15906	lincRNA	ENSMUST00000124746	NA	intron (NM_027402, intron 1 of 5)	173	ENSMUSG00000001334	ENSMUSG00000001334	Fndc5	130.79	111.93	129.8	113.75	120	157.72	162.26	182.84	152.8	148.26
39048	chr11	75192777	75196666	3890	6.89	7.36	-0.47	8.86e-05	0.00505	ENSMUSG00000045287	Rtn4rl1	protein_coding	ENSMUST00000102514	NA	intron (NM_177708, intron 1 of 1)	729	ENSMUSG00000045287	ENSMUSG00000045287	Rtn4rl1	125.29	115	134.15	122.82	95	187	190.86	151.54	126.37	166.05
5114	chr1	75179425	75180340	916	4.6	5.43	-0.83	8.89e-05	0.00506	ENSMUSG00000026198	Abcb6	protein_coding	ENSMUST00000027396	NA	TTS (NR_109938)	400	ENSMUSG00000026198	ENSMUSG00000026198	Abcb6	34.84	22.75	19.58	25.82	18	43.92	41.9	49.8	42.95	36.77
90871	chr15	89127417	89129328	1912	5.92	6.47	-0.55	8.92e-05	0.00507	ENSMUSG00000062906	Hdac10	processed_transcript	ENSMUST00000129398	NA	intron (NM_199198, intron 1 of 19)	327	ENSMUSG00000062906	ENSMUSG00000062906	Hdac10	70.29	51.04	66.71	60.71	53	94.5	75.81	100.31	78.47	93.7
95236	chr16	10394713	10395846	1134	4.95	5.67	-0.71	8.92e-05	0.00507	ENSMUSG00000039179	Tekt5	protein_coding	ENSMUST00000043415	NA	exon (NM_001099275, exon 1 of 6)	168	ENSMUSG00000039179	ENSMUSG00000039179	Tekt5	20.17	25.21	32.63	32.8	44	54.57	53.2	45.53	51.21	49.22
156175	chr3	89181215	89182031	817	3.73	1.93	1.8	8.92e-05	0.00507	ENSMUSG00000086718	Gm16069	antisense	ENSMUST00000131146	NA	intron (NM_011886, intron 7 of 8)	-1602	ENSMUSG00000032657	ENSMUSG00000032657	Fam189b	12.83	9.22	15.23	16.05	13	1.33	5.32	5.69	0.83	5.93
173418	chr4	129958883	129961638	2756	6.39	6.88	-0.49	8.93e-05	0.00507	ENSMUSG00000085389	1700003M07Rik	lincRNA	ENSMUST00000147634	NA	promoter-TSS (NR_040647)	-113		ENSMUSG00000085389	1700003M07Rik	96.57	87.94	89.92	76.06	70	136.43	115.05	110.27	103.25	125.13
181933	chr5	34369853	34370824	972	5.61	6.21	-0.6	8.95e-05	0.00508	ENSMUSG00000037210	Fam193a	protein_coding	ENSMUST00000180376	NA	exon (NM_001243123, exon 1 of 21)	406	ENSMUSG00000037210	ENSMUSG00000037210	Fam193a	55.01	38.74	56.56	46.06	47	75.87	74.48	75.41	84.25	59.9
58186	chr12	105453160	105455418	2259	6.2	6.69	-0.49	9e-05	0.0051	ENSMUSG00000094910	D430019H16Rik	protein_coding	ENSMUST00000178224	NA	intron (NM_001252508, intron 1 of 1)	433	ENSMUSG00000094910	ENSMUSG00000094910	D430019H16Rik	78.84	81.79	65.99	76.06	64	95.83	108.4	100.31	100.77	110.3
205476	chr6	107529000	107531264	2265	6.22	6.72	-0.49	9.07e-05	0.00513	ENSMUSG00000034648	Lrrn1	protein_coding	ENSMUST00000049285	NA	5' UTR (NM_008516, exon 1 of 2)	406	ENSMUSG00000034648	ENSMUSG00000034648	Lrrn1	89.23	63.34	77.59	69.78	74	104.48	97.76	106.72	113.16	103.78
174639	chr4	134704449	134705492	1044	4.61	5.38	-0.77	9.1e-05	0.00514	ENSMUSG00000037306	Man1c1	protein_coding	ENSMUST00000054096	-159	promoter-TSS (NM_207237)	-681	ENSMUSG00000037306	ENSMUSG00000037306	Man1c1	25.06	19.06	29.01	25.82	23	49.91	41.23	39.13	37.99	40.33
89211	chr15	81936109	81939807	3699	6.69	7.15	-0.46	9.11e-05	0.00514	ENSMUSG00000042109	Csdc2	protein_coding	ENSMUST00000038757	NA	intron (NM_145473, intron 1 of 3)	1199	ENSMUSG00000042109	ENSMUSG00000042109	Csdc2	116.12	110.08	112.39	88.63	89	145.74	145.64	157.94	116.46	144.11
93807	chr16	4834801	4835172	372	1.48	3.45	-1.97	9.11e-05	0.00514	ENSMUSG00000022518	4930562C15Rik	non_stop_decay	ENSMUST00000177042	-243	promoter-TSS (NM_030192)	-429	ENSMUSG00000022518	ENSMUSG00000022518	4930562C15Rik	4.28	0.61	2.9	4.19	2	11.98	9.31	16.36	8.26	8.9
33740	chr11	42001249	42001481	233	0.62	3.01	-2.39	9.15e-05	0.00516	ENSMUSG00000020436	Gabrg2	protein_coding	ENSMUST00000070725	-392	promoter-TSS (NM_177408)	-651	ENSMUSG00000020436	ENSMUSG00000020436	Gabrg2	1.83	0.61	1.45	2.79	1	8.65	3.99	7.83	11.56	8.3
93480	chr15	103214829	103215428	600	3.07	4.43	-1.35	9.19e-05	0.00517	ENSMUSG00000009575	Cbx5	protein_coding	ENSMUST00000127191	NA	intron (NM_001110216, intron 1 of 5)	223	ENSMUSG00000009575	ENSMUSG00000009575	Cbx5	13.45	10.45	10.15	6.98	1	20.63	18.62	24.9	23.13	20.16
89824	chr15	84324052	84326824	2773	6.17	6.71	-0.54	9.21e-05	0.00517	ENSMUSG00000022439	Parvg	processed_transcript	ENSMUST00000127551	NA	promoter-TSS (NM_001162500)	-681	ENSMUSG00000022439	ENSMUSG00000022439	Parvg	67.23	88.56	77.59	64.9	61	87.84	114.38	123.79	93.33	103.19
256221	chr9	122804764	122806592	1829	5.87	6.4	-0.53	9.21e-05	0.00517	ENSMUSG00000046603	Tcaim	processed_transcript	ENSMUST00000149659	NA	5' UTR (NM_001013405, exon 1 of 11)	131	ENSMUSG00000046603	ENSMUSG00000046603	Tcaim	62.95	57.81	52.21	62.11	57	81.86	73.15	89.64	89.2	88.36
255872	chr9	121710348	121711261	914	4.24	5.19	-0.95	9.25e-05	0.00519	ENSMUSG00000032526	Deb1	protein_coding	ENSMUST00000035113	NA	intron (NM_026794, intron 2 of 2)	416	ENSMUSG00000032526	ENSMUSG00000032526	Deb1	26.28	17.83	23.2	17.45	10	45.25	41.9	35.57	30.56	29.65
212953	chr7	28451125	28453543	2419	6.04	6.58	-0.54	9.26e-05	0.00519	NA	Samd4b	protein_coding	ENSMUST00000040531	NA	promoter-TSS (NM_001141921)	96		ENSMUSG00000030600	Lrfn1	69.06	55.35	57.28	79.55	68	107.14	103.74	100.31	88.38	78.87
123939	chr19	16131903	16134516	2614	6.84	7.28	-0.44	9.28e-05	0.0052	ENSMUSG00000024639	Gnaq	protein_coding	ENSMUST00000025541	NA	5' UTR (NM_008139, exon 1 of 7)	379	ENSMUSG00000024639	ENSMUSG00000024639	Gnaq	130.79	107.01	112.39	114.45	109	164.38	172.9	170.03	144.54	127.5
116563	chr18	36195829	36198309	2481	6.6	7.04	-0.43	9.31e-05	0.00521	ENSMUSG00000060275	Nrg2	protein_coding	ENSMUST00000115713	NA	promoter-TSS (NM_001167891)	91	ENSMUSG00000060275	ENSMUSG00000060275	Nrg2	95.96	87.94	87.02	109.56	105	129.1	118.37	143	132.98	132.84
143736	chr2	132263202	132264585	1384	5.34	6.01	-0.66	9.41e-05	0.00525	ENSMUSG00000058793	Cds2	protein_coding	ENSMUST00000110158	NA	intron (NM_138651, intron 1 of 12)	746	ENSMUSG00000058793	ENSMUSG00000058793	Cds2	44.62	34.44	52.93	39.78	31	73.2	51.87	69.01	63.6	63.45
17950	chr10	10471880	10472769	890	3.89	4.98	-1.09	9.44e-05	0.00527	ENSMUSG00000050994	Adgb	protein_coding	ENSMUST00000132573	NA	promoter-TSS (NM_001127353)	-11	ENSMUSG00000050994	ENSMUSG00000050994	Adgb	12.83	17.22	12.33	23.73	8	17.97	33.25	37.71	31.39	37.95
148564	chr2	166906045	166907220	1176	4.57	5.33	-0.76	9.44e-05	0.00527	ENSMUSG00000002718	Cse1l	processed_transcript	ENSMUST00000171410	NA	intron (NM_023565, intron 1 of 24)	537	ENSMUSG00000002718	ENSMUSG00000002718	Cse1l	22.61	19.06	25.38	23.73	28	34.61	44.56	41.26	40.47	40.92
214602	chr7	45783240	45785250	2011	6.18	6.71	-0.54	9.45e-05	0.00527	ENSMUSG00000062044	Lmtk3	protein_coding	ENSMUST00000133428	NA	intron (NM_001005511, intron 1 of 15)	298	ENSMUSG00000062044	ENSMUSG00000062044	Lmtk3	89.23	73.18	73.24	67.69	58	119.12	119.04	102.45	88.38	94.89
92403	chr15	99294402	99296951	2550	5.75	6.32	-0.57	9.47e-05	0.00527	ENSMUSG00000023007	Prpf40b	protein_coding	ENSMUST00000128352	NA	intron (NM_018786, intron 1 of 25)	268	ENSMUSG00000023007	ENSMUSG00000023007	Prpf40b	60.51	54.12	60.91	44.66	48	74.53	68.5	84.66	88.38	82.43
40027	chr11	78503047	78504358	1312	4.93	5.68	-0.75	9.51e-05	0.00528	ENSMUSG00000001103	Sebox	protein_coding	ENSMUST00000001130	NA	intron (NM_008759, intron 1 of 2)	190	ENSMUSG00000001103	ENSMUSG00000001103	Sebox	37.28	36.28	34.08	25.82	19	51.24	49.88	57.63	47.91	49.22
92731	chr15	100422101	100423063	963	4.7	5.46	-0.76	9.56e-05	0.0053	ENSMUSG00000087444	Gm5475	protein_coding	ENSMUST00000132119	NA	promoter-TSS (NR_040351)	473	ENSMUSG00000023030	ENSMUSG00000023030	Slc11a2	25.67	26.44	21.75	32.8	23	44.59	40.57	50.51	37.17	46.85
113176	chr17	84188607	84188857	251	2.63	-0.3	2.93	9.58e-05	0.00531	ENSMUSG00000045817	Zfp36l2	protein_coding	ENSMUST00000060366	-660	promoter-TSS (NM_001001806)	-785	ENSMUSG00000045817	ENSMUSG00000045817	Zfp36l2	12.22	4.92	2.9	4.88	6	0.67	0.67	0.71	0.83	1.19
110707	chr17	56134007	56135627	1621	5.32	4.48	0.84	9.67e-05	0.00534	ENSMUSG00000001227	Sema6b	protein_coding	ENSMUST00000001256	NA	promoter-TSS (NM_013662)	-965	ENSMUSG00000001227	ENSMUSG00000001227	Sema6b	39.73	36.28	38.43	36.99	48	31.94	21.28	22.05	20.65	15.42
121981	chr18	82474463	82476973	2511	6.55	6.99	-0.44	9.67e-05	0.00534	ENSMUSG00000041607	Mbp	protein_coding	ENSMUST00000091789	NA	intron (NM_001025245, intron 1 of 3)	595	ENSMUSG00000041607	ENSMUSG00000041607	Mbp	99.62	95.32	97.17	91.42	85	140.42	131.01	125.21	117.29	120.39
42893	chr11	98836584	98838606	2023	6.5	6.98	-0.49	9.73e-05	0.00536	ENSMUSG00000038020	Rapgefl1	protein_coding	ENSMUST00000107479	NA	exon (NM_001080925, exon 1 of 15)	810	ENSMUSG00000038020	ENSMUSG00000038020	Rapgefl1	110.01	81.18	89.19	87.93	83	128.44	146.97	125.93	99.94	130.47
177438	chr4	150281604	150282638	1035	5.27	5.89	-0.62	9.76e-05	0.00537	ENSMUSG00000039852	Rere	processed_transcript	ENSMUST00000129188	NA	intron (NM_001085492, intron 1 of 22)	205	ENSMUSG00000039852	ENSMUSG00000039852	Rere	37.89	34.44	41.33	36.29	43	63.22	67.83	59.05	51.21	55.15
34352	chr11	50358307	50360184	1878	6.32	6.78	-0.46	9.78e-05	0.00538	ENSMUSG00000050087	Cby3	protein_coding	ENSMUST00000164067	NA	Intergenic	-1367	miRBase:MI0005203	ENSMUSG00000076450	Mir804	78.23	66.42	79.04	83.74	93	112.47	115.05	98.18	113.16	112.08
71949	chr14	14011917	14013596	1680	5.88	6.44	-0.56	9.84e-05	0.0054	ENSMUSG00000021738	Atxn7	protein_coding	ENSMUST00000022257	NA	intron (NM_139227, intron 1 of 11)	266	ENSMUSG00000021738	ENSMUSG00000021738	Atxn7	60.51	49.81	63.81	52.34	68	98.49	105.74	81.1	74.34	74.13
118603	chr18	60956714	60957359	646	4.67	3.57	1.1	9.86e-05	0.00541	ENSMUSG00000024617	Camk2a	protein_coding	ENSMUST00000102888	NA	intron (NM_177407, intron 7 of 17)	-1036		ENSMUSG00000098475	Mir6982	23.22	20.91	33.36	21.63	28	13.98	13.97	12.81	7.43	11.27
122426	chr19	4036686	4038631	1946	5.52	6.13	-0.6	9.91e-05	0.00543	ENSMUSG00000060803	Gstp1	protein_coding	ENSMUST00000169613	NA	intron (NM_013541, intron 1 of 6)	253	ENSMUSG00000060803	ENSMUSG00000060803	Gstp1	40.34	41.2	53.66	55.83	39	62.56	77.14	65.45	69.38	74.72
24002	chr10	79926029	79928657	2629	6.37	6.84	-0.47	0.0001	0.00547	ENSMUSG00000019564	Arid3a	protein_coding	ENSMUST00000019708	NA	promoter-TSS (NM_001288625)	2	ENSMUSG00000019564	ENSMUSG00000019564	Arid3a	84.34	70.11	97.89	89.32	72	115.79	121.03	120.94	109.03	107.93
236291	chr8	94917786	94918018	233	2.79	0.22	2.57	0.0001	0.00547	ENSMUSG00000063605	Ccdc102a	protein_coding	ENSMUST00000077955	NA	intron (NM_001033533, intron 1 of 8)	196	ENSMUSG00000063605	ENSMUSG00000063605	Ccdc102a	5.5	5.53	5.08	12.56	6	0.67	0.67	1.42	2.48	0.59
236858	chr8	104443330	104443817	488	2.08	3.78	-1.69	0.0001	0.00547	ENSMUSG00000035770	Dync1li2	protein_coding	ENSMUST00000041769	-283	promoter-TSS (NM_001013380)	-527	ENSMUSG00000035770	ENSMUSG00000035770	Dync1li2	1.83	4.92	1.45	6.98	6	9.98	12.64	15.65	19	11.27
103346	chr16	96279025	96283080	4056	6.76	7.2	-0.44	0.0001	0.00548	ENSMUSG00000074892	B3galt5	protein_coding	ENSMUST00000113800	NA	promoter-TSS (NM_033149)	21	ENSMUSG00000074892	ENSMUSG00000074892	B3galt5	117.35	116.85	100.07	115.14	92	148.4	128.35	140.15	152.8	164.27
42661	chr11	98025420	98027795	2376	6.25	6.78	-0.53	0.000101	0.00548	ENSMUSG00000017404	Rpl19	protein_coding	ENSMUST00000092425	NA	promoter-TSS (NM_001159483)	-102	ENSMUSG00000017404	ENSMUSG00000017404	Rpl19	102.07	70.72	68.16	69.78	71	109.81	116.38	123.08	93.33	106.75
69395	chr13	98636761	98636969	209	-0.23	2.61	-2.84	0.000101	0.00548	ENSMUSG00000046082	Tmem174	protein_coding	ENSMUST00000050389	NA	exon (NM_026685, exon 1 of 2)	545	ENSMUSG00000046082	ENSMUSG00000046082	Tmem174	1.22	0.61	0.73	0.7	1	3.99	4.66	9.25	6.61	5.93
237684	chr8	110919783	110922144	2362	6.02	6.54	-0.52	0.000101	0.0055	ENSMUSG00000031749	St3gal2	protein_coding	ENSMUST00000117534	NA	intron (NM_009179, intron 1 of 6)	1099	ENSMUSG00000031749	ENSMUSG00000031749	St3gal2	64.79	63.34	74.69	52.34	69	107.14	85.12	95.33	76.81	102
212588	chr7	25394327	25394900	574	3.89	2	1.89	0.000102	0.00551	ENSMUSG00000003123	Lipe	protein_coding	ENSMUST00000003207	NA	promoter-TSS (NR_015569)	-99		ENSMUSG00000053714	4732471J01Rik	8.56	12.91	22.48	20.94	9	4.66	0.67	2.13	10.74	1.78
78669	chr14	75844154	75846136	1983	6.08	6.63	-0.55	0.000102	0.00553	ENSMUSG00000085829	Gm4285	antisense	ENSMUST00000131222	NA	promoter-TSS (NM_009429)	-111		ENSMUSG00000060126	Tpt1	84.34	62.11	78.31	64.2	49	96.5	102.41	103.87	83.42	109.12
178176	chr4	152444369	152451145	6777	7.55	7.94	-0.38	0.000102	0.00553	ENSMUSG00000028931	Kcnab2	protein_coding	ENSMUST00000159840	NA	intron (NM_010598, intron 1 of 15)	1098	ENSMUSG00000028931	ENSMUSG00000028931	Kcnab2	193.13	183.27	225.51	164.69	172	224.94	267.34	248.29	220.53	263.9
167618	chr4	83525578	83526081	504	3.03	4.43	-1.4	0.000103	0.00555	ENSMUSG00000052407	Ccdc171	protein_coding	ENSMUST00000126429	NA	intron (NM_001081012, intron 1 of 25)	285	ENSMUSG00000052407	ENSMUSG00000052407	Ccdc171	12.83	10.45	2.9	12.56	2	21.96	19.95	22.05	23.95	19.57
222030	chr7	111121612	111123529	1918	6.49	6.93	-0.45	0.000103	0.00555	ENSMUSG00000005610	Eif4g2	protein_coding	ENSMUST00000106666	-38582	non-coding (NR_015573, exon 1 of 3)	104		NA	1700012D14Rik	88.01	81.18	94.99	101.19	83	117.79	129.68	122.37	108.2	132.84
233421	chr8	70755576	70755968	393	3.64	1.88	1.75	0.000103	0.00555	ENSMUSG00000031840	Rab3a	protein_coding	ENSMUST00000110093	NA	intron (NM_001166399, intron 1 of 4)	1093	ENSMUSG00000031840	ENSMUSG00000031840	Rab3a	11.61	12.91	15.95	7.68	14	4.66	5.99	3.56	2.48	1.78
158570	chr3	108740093	108740557	465	1.08	3.26	-2.18	0.000104	0.00556	ENSMUSG00000049565	Aknad1	protein_coding	ENSMUST00000133931	NA	intron (NM_177859, intron 1 of 11)	667	ENSMUSG00000049565	ENSMUSG00000049565	Aknad1	0.61	0.61	2.18	4.19	3	4.66	7.98	14.23	7.43	13.64
30233	chr11	5801717	5804149	2433	6.1	6.6	-0.5	0.000104	0.00557	ENSMUSG00000020475	Pgam2	protein_coding	ENSMUST00000020768	NA	intron (NM_018870, intron 2 of 2)	863	ENSMUSG00000020475	ENSMUSG00000020475	Pgam2	78.23	66.42	65.26	69.78	63	89.84	111.72	91.06	94.99	97.26
152091	chr3	51339637	51342075	2439	6.12	6.62	-0.5	0.000104	0.00558	ENSMUSG00000037174	Elf2	protein_coding	ENSMUST00000091144	NA	promoter-TSS (NM_001291059)	-212	ENSMUSG00000037174	ENSMUSG00000037174	Elf2	72.12	68.88	61.64	67.69	77	89.84	115.71	103.16	96.64	85.99
40266	chr11	79524994	79525290	297	0.73	3.05	-2.32	0.000105	0.0056	ENSMUSG00000070354	Gm21975	nonsense_mediated_decay	ENSMUST00000093983	NA	intron (NM_146023, intron 2 of 3)	-1380		ENSMUSG00000093938	Evi2b	2.44	0.61	0.73	3.49	1	9.32	11.97	6.4	6.61	7.12
161200	chr3	144570455	144571182	728	4.49	5.28	-0.79	0.000106	0.00564	ENSMUSG00000037072	2015-09-01	processed_transcript	ENSMUST00000144859	NA	promoter-TSS (NM_011828)	392	ENSMUSG00000037072	ENSMUSG00000037072	2015-09-01	23.84	21.52	19.58	25.12	22	45.25	36.58	34.86	35.52	41.51
230754	chr8	27041905	27043764	1860	5.34	6.07	-0.73	0.000106	0.00565	NA	1700024N20Rik	antisense	ENSMUST00000178990	NA	intron (NM_054057, intron 1 of 7)	280	ENSMUSG00000031485	ENSMUSG00000031485	Prosc	50.73	25.83	55.11	27.22	44	51.91	72.49	72.57	66.9	72.35
84720	chr15	44786612	44789072	2461	5.98	6.53	-0.55	0.000106	0.00566	NA	AC100730.1	lincRNA	ENSMUST00000181839	NA	promoter-TSS (NR_040309)	79	ENSMUSG00000097102	ENSMUSG00000097102	2310069G16Rik	81.9	51.66	60.19	62.81	58	93.83	99.75	79.68	85.07	102.6
256909	chrX	99135265	99135564	300	0.73	3.01	-2.28	0.000106	0.00566	ENSMUSG00000031217	Efnb1	protein_coding	ENSMUST00000052839	-565	promoter-TSS (NM_010110)	-715	ENSMUSG00000031217	ENSMUSG00000031217	Efnb1	1.83	0.61	0.73	2.09	3	7.32	11.97	4.27	6.61	10.08
43106	chr11	100318997	100319682	686	3.76	4.77	-1.01	0.000107	0.00567	ENSMUSG00000035530	Eif1	protein_coding	ENSMUST00000049385	-202	promoter-TSS (NM_011508)	-656	ENSMUSG00000035530	ENSMUSG00000035530	Eif1	7.95	9.22	13.78	14.65	22	31.94	27.27	27.03	21.48	28.47
205779	chr6	110645512	110647601	2090	6.21	6.68	-0.47	0.000108	0.00571	ENSMUSG00000092448	Gm20387	processed_transcript	ENSMUST00000173609	NA	intron (NM_177328, intron 1 of 9)	959	ENSMUSG00000056755	ENSMUSG00000056755	Grm7	73.34	67.65	78.31	76.06	75	102.49	109.73	91.78	97.46	110.3
233243	chr8	70438116	70439613	1498	5.22	5.87	-0.65	0.000108	0.00571	ENSMUSG00000003575	Crtc1	retained_intron	ENSMUST00000125613	NA	intron (NM_001004062, intron 1 of 13)	708	ENSMUSG00000003575	ENSMUSG00000003575	Crtc1	42.17	33.82	40.61	28.61	41	61.22	57.86	54.78	66.08	51.59
34869	chr11	53349927	53352148	2222	6.31	6.88	-0.57	0.000109	0.00572	ENSMUSG00000049470	Aff4	protein_coding	ENSMUST00000060945	NA	5' UTR (NM_033565, exon 1 of 21)	271	ENSMUSG00000049470	ENSMUSG00000049470	Aff4	93.51	79.33	91.37	83.74	49	137.76	139.65	109.56	99.94	103.78
46327	chr11	116086467	116086893	427	1.97	3.76	-1.8	0.000109	0.00573	ENSMUSG00000034341	Wbp2	processed_transcript	ENSMUST00000146339	NA	intron (NM_016852, intron 1 of 7)	284	ENSMUSG00000034341	ENSMUSG00000034341	Wbp2	5.5	3.07	5.08	4.88	1	12.64	15.3	14.23	4.96	20.76
106547	chr17	25835880	25838537	2658	6.56	7.05	-0.49	0.00011	0.00577	ENSMUSG00000025735	Rhbdl1	protein_coding	ENSMUST00000026831	NA	promoter-TSS (NM_144816)	-82	ENSMUSG00000025735	ENSMUSG00000025735	Rhbdl1	101.46	102.7	102.97	87.23	79	151.07	117.71	157.23	110.68	126.32
87846	chr15	77955400	77957078	1679	5.52	6.14	-0.62	0.000111	0.00579	ENSMUSG00000016552	Foxred2	protein_coding	ENSMUST00000016696	NA	intron (NM_001017983, intron 1 of 8)	483	ENSMUSG00000016552	ENSMUSG00000016552	Foxred2	56.23	51.66	44.23	43.96	33	79.19	61.18	76.84	67.73	68.2
44534	chr11	106216919	106217533	615	3.86	4.89	-1.03	0.000112	0.0058	ENSMUSG00000020705	Ddx42	protein_coding	ENSMUST00000021046	NA	promoter-TSS (NM_026009)	300	ENSMUSG00000020705	ENSMUSG00000020705	Ddx42	12.22	7.38	17.4	21.63	14	28.62	36.58	25.61	22.3	35.58
76841	chr14	62759619	62761138	1520	6.52	7	-0.48	0.000112	0.0058	ENSMUSG00000035161	Ints6	protein_coding	ENSMUST00000053959	NA	promoter-TSS (NR_045503)	-122	ENSMUSG00000097775	ENSMUSG00000097775	4931440J10Rik	98.4	74.41	99.34	103.28	84	153.06	126.35	125.93	123.07	111.49
155877	chr3	88335293	88337941	2649	5.91	6.51	-0.59	0.000112	0.0058	ENSMUSG00000001415	Smg5	protein_coding	ENSMUST00000001451	NA	intron (NM_178246, intron 1 of 21)	357	ENSMUSG00000001415	ENSMUSG00000001415	Smg5	75.18	51.66	67.44	69.09	38	94.5	93.77	98.18	89.2	79.47
53033	chr12	59130626	59132068	1443	5.4	6.02	-0.62	0.000112	0.00581	ENSMUSG00000021000	Ctage5	retained_intron	ENSMUST00000175803	NA	promoter-TSS (NM_001165253)	-106	ENSMUSG00000021000	ENSMUSG00000021000	Ctage5	38.5	43.66	43.51	51.64	34	55.24	69.83	64.74	64.43	69.98
62094	chr13	23760234	23761181	948	2.91	4.4	-1.49	0.000112	0.00581	ENSMUSG00000060093	Hist1h4a	protein_coding	ENSMUST00000102964	NA	TTS (NM_178192)	541		ENSMUSG00000060093	Hist1h4a	8.56	2.46	14.5	11.17	1	21.96	23.28	16.36	25.6	18.38
80303	chr14	102980428	102983247	2820	6.69	7.18	-0.49	0.000113	0.00583	ENSMUSG00000098557	Kctd12	pseudogene	ENSMUST00000060692	NA	TTS (NR_039592)	794	miRBase:MI0018042	ENSMUSG00000092901	Mir5130	126.52	90.4	100.79	115.14	83	170.37	133.67	150.83	143.72	125.13
148817	chr2	167491446	167493789	2344	6.43	6.94	-0.51	0.000114	0.00585	ENSMUSG00000047030	Spata2	protein_coding	ENSMUST00000057627	NA	promoter-TSS (NM_030743)	-27	ENSMUSG00000006418	ENSMUSG00000006418	Rnf114	81.29	74.41	103.69	84.44	86	152.4	138.99	112.41	94.16	115.05
96422	chr16	18052460	18053860	1401	4.6	5.37	-0.78	0.000114	0.00587	ENSMUSG00000003531	Dgcr6	protein_coding	ENSMUST00000143343	NA	intron (NM_010047, intron 1 of 5)	300	ENSMUSG00000003531	ENSMUSG00000003531	Dgcr6	23.84	23.98	21.03	30.01	22	39.26	43.23	48.38	31.39	45.07
247761	chr9	57536633	57538477	1845	6.06	6.56	-0.5	0.000114	0.00587	NA	AC164548.1	lincRNA	ENSMUST00000181462	NA	promoter-TSS (NM_001166364)	27	ENSMUSG00000032305	ENSMUSG00000032305	Fam219b	76.4	68.88	59.46	57.92	72	93.83	95.76	93.91	98.29	90.14
180155	chr5	24590737	24593282	2546	6.6	6.11	0.49	0.000114	0.00588	ENSMUSG00000076387	Mir671	miRNA	ENSMUST00000102432	NA	promoter-TSS (NR_030423)	-104		ENSMUSG00000076387	Mir671	99.01	95.94	112.39	88.63	90	69.21	63.84	69.72	82.6	60.49
238839	chr8	120534911	120540619	5709	7.79	8.13	-0.34	0.000115	0.00588	ENSMUSG00000031822	Gse1	protein_coding	ENSMUST00000034279	NA	promoter-TSS (NR_106159)	356	ENSMUSG00000031822	ENSMUSG00000031822	Gse1	238.36	191.88	237.84	232.38	205	276.18	308.57	268.21	268.44	281.1
250124	chr9	71894276	71894496	221	2.54	-0.53	3.07	0.000115	0.00591	ENSMUSG00000032228	Tcf12	protein_coding	ENSMUST00000034755	NA	intron (NM_001253865, intron 3 of 14)	1710	ENSMUSG00000032228	ENSMUSG00000032228	Tcf12	7.95	9.84	5.8	1.4	4	0.67	0.67	0.71	0.83	0.59
122894	chr19	5490502	5491740	1239	5.51	6.11	-0.6	0.000115	0.00592	ENSMUSG00000056201	Cfl1	protein_coding	ENSMUST00000116560	NA	intron (NM_007687, intron 1 of 3)	666		ENSMUSG00000056201	Cfl1	43.39	39.36	52.93	53.73	38	75.2	60.52	75.41	61.95	71.76
90275	chr15	85831335	85833406	2072	5.88	6.42	-0.55	0.000116	0.00592	ENSMUSG00000035944	Ttc38	nonsense_mediated_decay	ENSMUST00000124011	NA	promoter-TSS (NM_001033337)	67	ENSMUSG00000035944	ENSMUSG00000035944	Ttc38	55.01	60.88	58.74	55.13	64	67.21	95.76	99.6	72.69	93.7
131461	chr2	26910802	26911980	1179	4.5	5.31	-0.81	0.000116	0.00592	ENSMUSG00000062647	Rpl7a	protein_coding	ENSMUST00000102898	NA	promoter-TSS (NM_001033908)	584	ENSMUSG00000062647	ENSMUSG00000062647	Rpl7a	16.5	22.75	26.83	27.22	20	35.27	43.89	40.55	32.21	46.26
38965	chr11	74925380	74926691	1312	5.07	5.77	-0.7	0.000116	0.00593	ENSMUSG00000001323	Srr	protein_coding	ENSMUST00000065211	NA	promoter-TSS (NM_013761)	164	ENSMUSG00000038290	ENSMUSG00000038290	Smg6	42.17	30.13	34.08	32.8	29	70.54	47.88	50.51	53.69	50.41
76134	chr14	54863387	54864889	1503	5.61	6.17	-0.56	0.000116	0.00593	ENSMUSG00000057156	Homez	protein_coding	ENSMUST00000142283	NA	promoter-TSS (NM_001177705)	20	ENSMUSG00000057156	ENSMUSG00000057156	Homez	52.56	43.05	55.83	45.36	48	75.2	64.51	74.7	69.38	77.09
211638	chr7	16098618	16099734	1117	4.94	5.64	-0.7	0.000116	0.00593	ENSMUSG00000006024	Napa	protein_coding	ENSMUST00000006181	NA	intron (NM_025898, intron 1 of 10)	533	ENSMUSG00000006024	ENSMUSG00000006024	Napa	33.62	33.82	30.46	30.01	26	45.92	59.19	52.65	47.08	45.07
104887	chr17	8800513	8803911	3399	7.03	7.47	-0.44	0.000117	0.00595	ENSMUSG00000023868	Pde10a	retained_intron	ENSMUST00000141877	NA	intron (NM_011866, intron 1 of 21)	467	ENSMUSG00000023868	ENSMUSG00000023868	Pde10a	160.13	119.31	115.29	129.8	129	170.37	208.15	174.3	179.23	152.41
121329	chr18	77046246	77047067	822	3.42	4.51	-1.09	0.000117	0.00595	ENSMUSG00000025420	Katnal2	protein_coding	ENSMUST00000126153	NA	intron (NM_027721, intron 1 of 13)	639	ENSMUSG00000025420	ENSMUSG00000025420	Katnal2	9.78	7.99	12.33	10.47	13	22.63	23.28	17.07	27.26	23.72
153213	chr3	58414740	58417396	2657	6.23	6.73	-0.5	0.000117	0.00595	ENSMUSG00000027806	Tsc22d2	protein_coding	ENSMUST00000099090	NA	exon (NM_001081229, exon 1 of 4)	379	ENSMUSG00000027806	ENSMUSG00000027806	Tsc22d2	67.84	67.65	79.76	93.51	67	99.16	112.39	99.6	116.46	102
72352	chr14	20733673	20735754	2082	6	6.58	-0.58	0.000117	0.00596	ENSMUSG00000021820	Camk2g	protein_coding	ENSMUST00000100837	NA	promoter-TSS (NM_010811)	-152	ENSMUSG00000039308	ENSMUSG00000039308	Ndst2	83.73	58.42	62.36	55.83	59	109.81	107.07	102.45	85.07	72.94
4507	chr1	65063279	65063562	284	2.46	-0.53	2.99	0.000118	0.00598	ENSMUSG00000067299	Crygd	protein_coding	ENSMUST00000045028	NA	promoter-TSS (NM_007776)	19	ENSMUSG00000067299	ENSMUSG00000067299	Crygd	7.95	5.53	7.25	2.79	4	0.67	0.67	0.71	0.83	0.59
177982	chr4	152086103	152091086	4984	7.36	7.78	-0.42	0.000118	0.00599	ENSMUSG00000039713	Plekhg5	protein_coding	ENSMUST00000105662	NA	intron (NR_104381, intron 2 of 21)	1732	ENSMUSG00000039713	ENSMUSG00000039713	Plekhg5	188.86	140.83	194.33	140.96	154	208.96	249.38	224.1	185.84	230.69
253354	chr9	107637071	107637537	467	3.86	2.13	1.73	0.000118	0.00599	ENSMUSG00000032562	Gnai2	protein_coding	ENSMUST00000055704	-1729	Intergenic	-1962	ENSMUSG00000032562	ENSMUSG00000032562	Gnai2	15.28	15.99	20.3	11.17	10	7.32	0.67	2.13	4.13	7.71
187917	chr5	112276711	112277575	865	4.25	5.19	-0.94	0.000119	0.00601	ENSMUSG00000029344	Tpst2	protein_coding	ENSMUST00000031287	NA	intron (NM_009419, intron 1 of 6)	436	ENSMUSG00000029344	ENSMUSG00000029344	Tpst2	23.84	19.06	19.58	20.94	12	29.95	47.88	44.11	35.52	25.5
235702	chr8	90827829	90829700	1872	5.98	6.55	-0.56	0.00012	0.00602	ENSMUSG00000056608	Chd9	protein_coding	ENSMUST00000109614	NA	promoter-TSS (NM_177224)	-70	ENSMUSG00000056608	ENSMUSG00000056608	Chd9	66.62	67.65	60.19	55.83	66	116.46	76.48	81.82	78.47	113.86
96302	chr16	17573022	17577452	4431	7.28	7.67	-0.39	0.00012	0.00604	ENSMUSG00000022756	Slc7a4	protein_coding	ENSMUST00000172164	NA	exon (NM_144852, exon 2 of 5)	1434	ENSMUSG00000022756	ENSMUSG00000022756	Slc7a4	175.41	143.29	155.18	167.48	134	178.35	216.79	221.97	198.23	201.63
202579	chr6	83114644	83116627	1984	5.59	6.46	-0.88	0.000121	0.00606	ENSMUSG00000030036	Mogs	processed_transcript	ENSMUST00000145403	NA	exon (NM_020619, exon 1 of 4)	130	ENSMUSG00000030036	ENSMUSG00000030036	Mogs	58.06	33.21	73.24	39.78	36	84.52	100.42	97.47	74.34	84.21
130286	chr2	13009060	13011629	2570	6.65	7.06	-0.41	0.000121	0.00607	ENSMUSG00000049630	C1ql3	protein_coding	ENSMUST00000061545	NA	exon (NM_153155, exon 1 of 2)	519		ENSMUSG00000049630	C1ql3	102.07	98.4	94.99	108.86	98	125.11	135.66	140.15	139.59	128.69
35956	chr11	58948917	58950727	1811	5.66	6.26	-0.61	0.000121	0.00608	ENSMUSG00000056895	Hist3h2ba	protein_coding	ENSMUST00000078267	NA	TTS (NM_030082)	911	ENSMUSG00000056895	ENSMUSG00000056895	Hist3h2ba	60.51	46.74	58.74	46.06	40	79.86	77.14	57.63	88.38	81.25
89042	chr15	81585383	81587031	1649	6.65	7.1	-0.46	0.000121	0.00608	ENSMUSG00000080527	Gm23880	miRNA	ENSMUST00000116877	NA	promoter-TSS (NM_177821)	-7	ENSMUSG00000055024	ENSMUSG00000055024	Ep300	117.35	83.64	112.39	104.68	83	144.41	148.3	129.48	133.81	131.65
23961	chr10	79854629	79855344	716	4.93	5.65	-0.71	0.000122	0.0061	ENSMUSG00000091994	E130317F20Rik	processed_transcript	ENSMUST00000168521	NA	promoter-TSS (NR_029447)	-16		ENSMUSG00000091994	E130317F20Rik	35.45	27.67	31.18	31.4	27	63.89	51.87	44.11	47.08	43.29
42553	chr11	97699703	97701313	1611	5.71	6.26	-0.55	0.000122	0.0061	ENSMUSG00000018537	Pcgf2	protein_coding	ENSMUST00000018681	NA	promoter-TSS (NM_001163308)	-11	ENSMUSG00000018537	ENSMUSG00000018537	Pcgf2	50.73	48.58	64.54	46.06	51	73.2	75.81	69.72	86.73	77.69
31691	chr11	29373139	29374560	1422	5.89	6.4	-0.51	0.000122	0.00611	ENSMUSG00000032740	Ccdc88a	protein_coding	ENSMUST00000109477	NA	promoter-TSS (NM_176841)	-322	ENSMUSG00000032740	ENSMUSG00000032740	Ccdc88a	62.95	55.35	55.11	61.41	62	85.85	83.79	84.66	87.55	79.47
189895	chr5	118153497	118153703	207	2.53	-0.53	3.06	0.000122	0.00611	ENSMUSG00000032867	Fbxw8	protein_coding	ENSMUST00000049474	NA	intron (NM_172721, intron 1 of 10)	1858	ENSMUSG00000032867	ENSMUSG00000032867	Fbxw8	9.78	4.92	5.8	1.4	7	0.67	0.67	0.71	0.83	0.59
151048	chr3	28263286	28264933	1648	5.84	6.37	-0.53	0.000123	0.00614	ENSMUSG00000027692	Tnik	nonsense_mediated_decay	ENSMUST00000160934	NA	intron (NM_001163007, intron 1 of 31)	896	ENSMUSG00000027692	ENSMUSG00000027692	Tnik	55.01	47.97	60.19	60.01	63	74.53	83.13	93.91	88.38	73.54
253702	chr9	108808383	108809856	1474	5.17	5.88	-0.71	0.000123	0.00615	ENSMUSG00000032598	Nckipsd	protein_coding	ENSMUST00000035218	NA	intron (NM_030729, intron 1 of 12)	740	ENSMUSG00000032598	ENSMUSG00000032598	Nckipsd	42.78	28.9	49.31	32.1	27	68.55	62.51	61.9	47.91	52.78
20113	chr10	42274355	42276759	2405	6.11	6.58	-0.47	0.000124	0.00616	ENSMUSG00000048756	Foxo3	protein_coding	ENSMUST00000105501	NA	intron (NM_019740, intron 1 of 3)	1185	ENSMUSG00000048756	ENSMUSG00000048756	Foxo3	66.01	63.34	68.16	68.39	80	96.5	98.42	97.47	89.2	96.07
62072	chr13	23584269	23585993	1725	4.43	5.29	-0.86	0.000124	0.00616	ENSMUSG00000047246	Hist1h2be	protein_coding	ENSMUST00000091704	NA	TTS (NM_001290530)	839	ENSMUSG00000047246	ENSMUSG00000047246	Hist1h2be	17.11	22.14	24.65	11.86	32	35.27	43.23	28.46	44.6	44.48
214282	chr7	44972926	44974821	1896	5.63	6.3	-0.67	0.000124	0.00616	ENSMUSG00000007783	Cpt1c	protein_coding	ENSMUST00000063761	NA	5' UTR (NM_001252470, exon 2 of 19)	977	ENSMUSG00000007783	ENSMUSG00000007783	Cpt1c	68.45	43.66	56.56	52.34	27	77.2	91.11	71.14	74.34	79.47
250229	chr9	72806136	72807963	1828	6.42	6.86	-0.45	0.000124	0.00616	ENSMUSG00000036030	Prtg	protein_coding	ENSMUST00000055535	NA	promoter-TSS (NM_175485)	-224	ENSMUSG00000036030	ENSMUSG00000036030	Prtg	84.95	73.8	85.56	97.7	85	119.79	114.38	125.21	109.85	112.08
569	chr1	16618160	16619317	1158	5.71	6.28	-0.57	0.000125	0.0062	ENSMUSG00000025939	Ube2w	protein_coding	ENSMUST00000182554	NA	intron (NR_073122, intron 1 of 4)	599	ENSMUSG00000025939	ENSMUSG00000025939	Ube2w	48.89	41.2	68.16	54.43	49	83.19	84.46	78.97	75.16	67.61
38242	chr11	70237981	70239849	1869	5.69	6.24	-0.56	0.000125	0.0062	ENSMUSG00000040904	Gm21988	nonsense_mediated_decay	ENSMUST00000176116	NA	intron (NM_173742, intron 2 of 2)	937	ENSMUSG00000093989	ENSMUSG00000093989	Rnasek	50.12	57.19	48.58	54.43	47	67.21	77.14	86.08	79.29	69.39
110067	chr17	47628001	47630427	2427	5.4	6.12	-0.72	0.000126	0.00623	ENSMUSG00000023984	Gm20517	retained_intron	ENSMUST00000146105	NA	Intergenic	-1476		ENSMUSG00000090115	Usp49	64.79	49.81	32.63	31.4	32	81.19	70.49	68.3	61.12	66.42
212537	chr7	25306874	25307192	319	1.11	3.23	-2.12	0.000126	0.00624	ENSMUSG00000043843	Tmem145	retained_intron	ENSMUST00000140016	NA	intron (NM_183311, intron 1 of 14)	925	ENSMUSG00000043843	ENSMUSG00000043843	Tmem145	3.67	0.61	0.73	2.79	3	4.66	10.64	11.38	8.26	11.86
41117	chr11	85353195	85353769	575	3.12	4.5	-1.37	0.000127	0.00625	ENSMUSG00000059439	Bcas3	protein_coding	ENSMUST00000138423	NA	intron (NM_001166643, intron 1 of 23)	318	ENSMUSG00000059439	ENSMUSG00000059439	Bcas3	17.11	10.45	2.9	9.07	4	23.29	25.27	25.61	14.87	23.72
118949	chr18	62323115	62324666	1552	6.22	6.75	-0.53	0.000127	0.00625	ENSMUSG00000026322	Htr4	protein_coding	ENSMUST00000027560	NA	promoter-TSS (NM_008313)	-313	ENSMUSG00000026322	ENSMUSG00000026322	Htr4	89.84	76.26	60.19	76.06	70	101.82	102.41	139.44	90.86	104.37
75089	chr14	33216488	33216700	213	2.66	-0.01	2.68	0.000127	0.00626	ENSMUSG00000063506	Arhgap22	processed_transcript	ENSMUST00000165792	NA	promoter-TSS (NM_153800)	-229	ENSMUSG00000063506	ENSMUSG00000063506	Arhgap22	7.95	3.69	10.15	4.88	5	0.67	1.33	0.71	1.65	0.59
69441	chr13	98890192	98891269	1078	5.29	5.91	-0.62	0.000128	0.00629	ENSMUSG00000009470	Tnpo1	protein_coding	ENSMUST00000109401	NA	exon (NM_178716, exon 2 of 24)	311	ENSMUSG00000009470	ENSMUSG00000009470	Tnpo1	40.34	42.43	35.53	41.17	36	69.88	58.52	61.18	52.86	57.52
213018	chr7	28765899	28766520	622	3.57	4.66	-1.1	0.000128	0.00629	ENSMUSG00000030595	Nfkbib	protein_coding	ENSMUST00000032815	NA	promoter-TSS (NM_001122766)	314	ENSMUSG00000030595	ENSMUSG00000030595	Nfkbib	16.5	7.99	16.68	9.07	9	24.62	29.93	28.46	20.65	23.13
14111	chr1	171281450	171281773	324	0.9	3.15	-2.25	0.000128	0.0063	ENSMUSG00000053483	Usp21	protein_coding	ENSMUST00000065941	171	promoter-TSS (NM_008911)	-426	ENSMUSG00000062729	ENSMUSG00000062729	Ppox	0.61	0.61	2.9	4.19	1	11.31	11.31	6.4	9.91	5.34
64337	chr13	48966731	48969180	2450	6.67	7.13	-0.47	0.000128	0.00631	NA	CT010439.1	lincRNA	ENSMUST00000180775	NA	promoter-TSS (NR_015601)	-128	ENSMUSG00000038014	ENSMUSG00000038014	Fam120a	116.74	107.01	102.97	90.72	90	155.72	158.27	146.56	124.72	115.64
235156	chr8	84935420	84936027	608	4.06	2.53	1.53	0.000129	0.00631	ENSMUSG00000053693	Mast1	retained_intron	ENSMUST00000128356	NA	exon (NM_019945, exon 2 of 26)	1629	ENSMUSG00000053693	ENSMUSG00000053693	Mast1	16.5	22.75	13.05	16.05	15	2.66	4.66	6.4	3.3	11.86
186203	chr5	96373248	96374382	1135	4.12	5.01	-0.89	0.000129	0.00632	ENSMUSG00000034687	Fras1	protein_coding	ENSMUST00000036019	NA	promoter-TSS (NM_175473)	-140	ENSMUSG00000034687	ENSMUSG00000034687	Fras1	17.72	12.3	18.85	18.14	20	37.93	24.61	36.99	33.04	29.06
156870	chr3	95984396	95987050	2655	6.18	6.67	-0.49	0.00013	0.00635	ENSMUSG00000015745	Plekho1	protein_coding	ENSMUST00000015889	1378	intron (NR_045872, intron 1 of 2)	213		NA	Gm9054	70.29	67.65	89.19	73.27	63	95.83	92.44	109.56	104.07	108.53
168221	chr4	95049962	95052187	2226	5.94	6.48	-0.55	0.00013	0.00636	ENSMUSG00000052684	Jun	protein_coding	ENSMUST00000107094	NA	exon (NM_010591, exon 1 of 1)	1147	ENSMUSG00000052684	ENSMUSG00000052684	Jun	65.4	62.11	62.36	67.69	49	89.84	105.74	73.99	97.46	80.65
45993	chr11	115187528	115188259	732	3.54	4.66	-1.12	0.00013	0.00637	ENSMUSG00000015542	Nat9	protein_coding	ENSMUST00000103041	NA	promoter-TSS (NM_025400)	407	ENSMUSG00000045980	ENSMUSG00000045980	Tmem104	18.34	14.14	7.98	7.68	10	25.95	19.95	29.17	23.13	28.47
16965	chr1	193036774	193037038	265	-0.04	2.71	-2.74	0.000131	0.00638	ENSMUSG00000016200	Syt14	protein_coding	ENSMUST00000016344	-1076	Intergenic	-1131	ENSMUSG00000016200	ENSMUSG00000016200	Syt14	0.61	1.84	0.73	0.7	1	11.31	7.98	4.98	2.48	5.93
152283	chr3	52267594	52268111	518	2.24	3.82	-1.59	0.000131	0.00639	ENSMUSG00000044167	Foxo1	protein_coding	ENSMUST00000053764	-225	promoter-TSS (NM_019739)	-484	ENSMUSG00000044167	ENSMUSG00000044167	Foxo1	7.33	4.92	5.8	3.49	2	11.98	14.63	11.38	17.35	15.42
205444	chr6	106768758	106769029	272	0.52	3	-2.48	0.000131	0.00639	ENSMUSG00000013736	Trnt1	protein_coding	ENSMUST00000113247	-90	promoter-TSS (NM_001242358)	-244	ENSMUSG00000013736	ENSMUSG00000013736	Trnt1	1.22	0.61	3.63	0.7	1	3.33	5.32	12.81	10.74	7.71
210638	chr6	140623566	140624845	1280	5.7	6.26	-0.56	0.000131	0.00639	ENSMUSG00000030232	Aebp2	protein_coding	ENSMUST00000032359	NA	promoter-TSS (NM_009637)	-92	ENSMUSG00000030232	ENSMUSG00000030232	Aebp2	53.78	52.27	53.66	60.01	40	77.86	85.12	79.68	66.9	73.54
45763	chr11	113748748	113751840	3093	6.23	6.7	-0.47	0.000132	0.00639	ENSMUSG00000041598	Cdc42ep4	protein_coding	ENSMUST00000106616	NA	intron (NM_001163346, intron 1 of 1)	866	ENSMUSG00000041598	ENSMUSG00000041598	Cdc42ep4	83.73	76.87	73.96	62.81	79	116.46	102.41	101.74	99.94	100.82
107161	chr17	27621922	27624549	2628	6.62	7.08	-0.46	0.000132	0.00641	ENSMUSG00000024213	Nudt3	protein_coding	ENSMUST00000025050	NA	promoter-TSS (NM_001291046)	216	ENSMUSG00000024213	ENSMUSG00000024213	Nudt3	101.46	97.17	100.07	106.77	88	168.37	125.69	131.62	133.81	117.42
235259	chr8	85492531	85493437	907	4.98	5.65	-0.68	0.000132	0.00641	ENSMUSG00000031700	Gpt2	processed_transcript	ENSMUST00000143659	NA	exon (NM_173866, exon 2 of 12)	367	ENSMUSG00000031700	ENSMUSG00000031700	Gpt2	29.34	30.13	36.98	32.8	28	45.25	59.85	48.38	47.08	51
112504	chr17	78735684	78736638	955	4.74	5.49	-0.75	0.000133	0.00642	ENSMUSG00000024077	Strn	protein_coding	ENSMUST00000145910	NA	intron (NM_011500, intron 1 of 17)	399	ENSMUSG00000024077	ENSMUSG00000024077	Strn	33.62	22.75	22.48	28.61	26	53.9	39.9	46.24	46.25	38.55
89171	chr15	81856331	81858254	1924	5.29	5.91	-0.62	0.000133	0.00644	ENSMUSG00000048546	Tob2	protein_coding	ENSMUST00000039199	NA	intron (NM_020507, intron 1 of 1)	1033	ENSMUSG00000048546	ENSMUSG00000048546	Tob2	42.17	43.05	36.98	34.89	38	55.24	51.21	64.74	65.25	64.05
212864	chr7	27689554	27689994	441	2.98	0.58	2.41	0.000134	0.00644	ENSMUSG00000057093	C030039L03Rik	protein_coding	ENSMUST00000120004	NA	intron (NM_001112731, intron 1 of 5)	434	ENSMUSG00000057093	ENSMUSG00000057093	C030039L03Rik	7.33	10.45	5.8	6.98	9	4.66	0.67	0.71	0.83	0.59
234755	chr8	84041926	84043475	1550	5.11	5.82	-0.72	0.000135	0.00649	ENSMUSG00000045232	Rln3	protein_coding	ENSMUST00000061923	NA	promoter-TSS (NM_016671)	-126	ENSMUSG00000005465	ENSMUSG00000005465	Il27ra	31.17	46.12	36.26	35.59	23	47.25	55.2	71.14	56.99	52.78
253333	chr9	107578840	107581603	2764	5.59	6.53	-0.94	0.000135	0.00649	ENSMUSG00000079334	Nat6	processed_transcript	ENSMUST00000149638	NA	promoter-TSS (NM_019750)	52	ENSMUSG00000079334	ENSMUSG00000079334	Nat6	79.45	38.13	43.51	50.24	29	92.5	99.09	90.35	75.99	103.19
65610	chr13	55593175	55593773	599	3.58	4.62	-1.03	0.000135	0.0065	ENSMUSG00000058569	Tmed9	protein_coding	ENSMUST00000109905	NA	intron (NM_026211, intron 1 of 4)	339	ENSMUSG00000058569	ENSMUSG00000058569	Tmed9	15.28	11.68	10.88	9.07	13	24.62	27.93	24.19	19.82	26.09
69412	chr13	98694654	98696123	1470	5.57	6.14	-0.57	0.000135	0.0065	ENSMUSG00000052485	Tmem171	protein_coding	ENSMUST00000064347	NA	promoter-TSS (NM_001025606)	-558	ENSMUSG00000052485	ENSMUSG00000052485	Tmem171	49.51	47.97	46.41	50.24	43	73.2	68.5	81.1	69.38	60.49
157687	chr3	103914552	103915439	888	5.08	5.75	-0.68	0.000135	0.00651	ENSMUSG00000044098	Rsbn1	protein_coding	ENSMUST00000051139	NA	exon (NM_172684, exon 1 of 7)	876	ENSMUSG00000044098	ENSMUSG00000044098	Rsbn1	41.56	33.82	31.91	36.29	25	49.25	55.86	57.63	54.51	52.19
154334	chr3	79213215	79213516	302	-0.45	2.53	-2.98	0.000136	0.00651	ENSMUSG00000064693	Gm24150	snRNA	ENSMUST00000082759	16738	non-coding (NR_045502, exon 1 of 3)	447		NA	4921511C10Rik	0.61	0.61	0.73	0.7	1	7.99	5.32	7.11	6.61	1.78
174456	chr4	134287356	134288645	1290	5.3	5.94	-0.64	0.000136	0.00653	ENSMUSG00000050890	Pdik1l	protein_coding	ENSMUST00000061234	NA	promoter-TSS (NM_001163794)	-155	ENSMUSG00000050890	ENSMUSG00000050890	Pdik1l	40.95	31.36	44.23	48.85	32	67.88	57.86	69.72	52.04	60.49
117158	chr18	40255898	40256465	568	2.41	3.93	-1.52	0.000137	0.00656	ENSMUSG00000071860	2900055J20Rik	protein_coding	ENSMUST00000096572	-496	promoter-TSS (NR_045177)	-780		ENSMUSG00000071860	2900055J20Rik	1.83	3.69	4.35	7.68	9	13.98	9.98	18.5	12.39	21.35
202145	chr6	77241195	77241556	362	3.39	1.39	2	0.000137	0.00656	ENSMUSG00000063063	Ctnna2	protein_coding	ENSMUST00000161846	NA	intron (NM_001109764, intron 8 of 19)	-1341	ENSMUSG00000060780	ENSMUSG00000060780	Lrrtm1	7.95	11.68	5.8	11.17	16	2	5.32	0.71	3.3	1.78
108682	chr17	34119571	34123144	3574	7.79	8.18	-0.39	0.000138	0.00657	ENSMUSG00000024335	Brd2	protein_coding	ENSMUST00000114242	NA	intron (NM_001204973, intron 1 of 12)	389	ENSMUSG00000024335	ENSMUSG00000024335	Brd2	254.25	193.11	260.32	216.33	184	314.11	291.94	278.88	257.7	306.6
76304	chr14	55561065	55561622	558	2	3.85	-1.85	0.000138	0.00659	ENSMUSG00000022214	Dcaf11	protein_coding	ENSMUST00000117236	NA	exon (NM_133734, exon 2 of 15)	421	ENSMUSG00000022214	ENSMUSG00000022214	Dcaf11	3.67	10.45	2.18	0.7	3	22.63	11.97	12.81	9.91	14.83
75960	chr14	52103409	52104027	619	4.23	5.13	-0.91	0.000139	0.00663	ENSMUSG00000060373	Hnrnpc	protein_coding	ENSMUST00000111610	NA	intron (NM_001170981, intron 1 of 8)	310	ENSMUSG00000060373	ENSMUSG00000060373	Hnrnpc	23.84	19.68	19.58	17.45	13	26.62	28.6	36.99	42.12	40.92
177981	chr4	152084822	152085181	360	-0.45	2.54	-2.99	0.000139	0.00663	ENSMUSG00000039713	Plekhg5	protein_coding	ENSMUST00000105662	NA	Intergenic	-1861	ENSMUSG00000039713	ENSMUSG00000039713	Plekhg5	0.61	0.61	0.73	0.7	1	6.65	2	6.4	3.3	10.67
131471	chr2	26933510	26934596	1087	5.02	5.72	-0.71	0.000141	0.00666	ENSMUSG00000014867	Surf4	protein_coding	ENSMUST00000015011	NA	promoter-TSS (NM_011512)	-16	ENSMUSG00000049897	NA	Stkld1	37.28	38.13	30.46	34.19	22	59.23	56.53	41.98	52.04	54.56
62187	chr13	24606522	24606762	241	3.05	0.89	2.16	0.000141	0.00667	ENSMUSG00000036006	Fam65b	protein_coding	ENSMUST00000110383	NA	intron (NM_001286100, intron 1 of 22)	-1875		ENSMUSG00000085603	Gm11346	7.33	9.22	11.6	8.37	5	0.67	2	3.56	2.48	0.59
24264	chr10	80406155	80406830	676	3.89	4.97	-1.08	0.000141	0.00668	ENSMUSG00000020163	Uqcr11	processed_transcript	ENSMUST00000138428	NA	intron (NM_025650, intron 1 of 2)	328	ENSMUSG00000020163	ENSMUSG00000020163	Uqcr11	20.78	14.76	19.58	11.86	7	39.26	31.26	17.07	35.52	33.21
3958	chr1	60179957	60181159	1203	4.92	5.61	-0.69	0.000143	0.00671	ENSMUSG00000073664	Nbeal1	protein_coding	ENSMUST00000035569	NA	promoter-TSS (NM_173444)	-41	ENSMUSG00000073664	ENSMUSG00000073664	Nbeal1	36.06	28.9	29.01	29.31	28	44.59	50.54	56.92	47.91	44.48
90987	chr15	89496981	89500774	3794	7.17	7.55	-0.38	0.000144	0.00675	ENSMUSG00000022623	Shank3	processed_transcript	ENSMUST00000135214	NA	promoter-TSS (NM_021423)	-979	ENSMUSG00000022623	ENSMUSG00000022623	Shank3	149.13	151.9	138.5	126.31	155	196.32	198.84	202.05	168.5	170.2
132546	chr2	30364216	30364970	755	4.45	5.27	-0.82	0.000144	0.00676	ENSMUSG00000026858	Fam73b	processed_transcript	ENSMUST00000146308	NA	intron (NM_175392, intron 1 of 15)	258	ENSMUSG00000026858	ENSMUSG00000026858	Fam73b	28.73	18.45	21.75	24.42	16	35.94	38.57	44.82	35.52	37.95
35952	chr11	58938087	58939714	1628	5.57	6.13	-0.55	0.000146	0.00681	ENSMUSG00000020496	Rnf187	protein_coding	ENSMUST00000094151	NA	promoter-TSS (NM_022423)	5		ENSMUSG00000020496	Rnf187	47.06	46.74	44.23	53.04	47	73.2	68.5	66.88	75.16	65.83
8637	chr1	128326928	128329368	2441	5.44	6.03	-0.59	0.000146	0.00682	ENSMUSG00000026354	Lct	protein_coding	ENSMUST00000073490	NA	exon (NM_001081078, exon 1 of 17)	170	ENSMUSG00000026354	ENSMUSG00000026354	Lct	45.23	44.28	41.33	43.27	43	58.56	60.52	59.05	69.38	79.47
256437	chrX	12673850	12674233	384	1.59	3.43	-1.84	0.000146	0.00682	ENSMUSG00000044148	1810030O07Rik	protein_coding	ENSMUST00000060108	-182	promoter-TSS (NM_175141)	-496	ENSMUSG00000044148	ENSMUSG00000044148	1810030O07Rik	4.28	2.46	2.9	1.4	4	16.64	7.32	11.38	9.09	9.49
106553	chr17	25843160	25844572	1413	4.7	5.46	-0.76	0.000147	0.00686	ENSMUSG00000025733	Rhot2	protein_coding	ENSMUST00000043897	NA	TTS (NM_001163766)	985	ENSMUSG00000025733	ENSMUSG00000025733	Rhot2	25.06	22.75	30.46	26.52	25	40.59	57.86	46.24	31.39	43.29
28390	chr10	121309804	121311459	1656	6.15	6.66	-0.5	0.000149	0.00689	ENSMUSG00000052302	Tbc1d30	protein_coding	ENSMUST00000064107	NA	intron (NM_029057, intron 1 of 11)	557	ENSMUSG00000052302	ENSMUSG00000052302	Tbc1d30	72.73	80.56	72.51	62.11	68	108.47	91.77	104.58	114.81	84.8
95217	chr16	10313138	10314343	1206	4.61	5.38	-0.77	0.000149	0.00689	ENSMUSG00000022505	Emp2	protein_coding	ENSMUST00000078357	NA	intron (NM_007929, intron 1 of 4)	227	ENSMUSG00000022505	ENSMUSG00000022505	Emp2	20.17	23.37	29.01	21.63	28	31.28	49.21	44.11	45.43	37.95
116856	chr18	38338183	38339751	1569	5.82	6.34	-0.51	0.000149	0.0069	ENSMUSG00000052102	Gnpda1	protein_coding	ENSMUST00000063814	NA	promoter-TSS (NM_011937)	26	ENSMUSG00000052102	ENSMUSG00000052102	Gnpda1	58.67	55.96	53.66	58.62	56	70.54	81.8	82.53	80.94	88.36
174806	chr4	136469783	136471328	1546	5.64	6.22	-0.58	0.000149	0.0069	ENSMUSG00000001089	Luzp1	protein_coding	ENSMUST00000170102	NA	intron (NM_024452, intron 1 of 4)	795	ENSMUSG00000001089	ENSMUSG00000001089	Luzp1	58.06	54.12	55.83	39.78	41	80.52	76.48	77.55	73.51	64.64
30913	chr11	20740626	20742762	2137	6.3	6.76	-0.47	0.00015	0.00692	ENSMUSG00000049659	Aftph	protein_coding	ENSMUST00000035350	NA	promoter-TSS (NM_001252503)	-138	ENSMUSG00000049659	ENSMUSG00000049659	Aftph	85.57	70.72	67.44	85.14	84	117.79	103.74	95.33	116.46	109.12
111416	chr17	66112585	66112871	287	2.48	-0.53	3.01	0.00015	0.00692	ENSMUSG00000024101	Wash	protein_coding	ENSMUST00000072383	NA	intron (NM_001037757, intron 1 of 10)	1083	ENSMUSG00000024101	ENSMUSG00000024101	Wash	4.28	2.46	9.43	7.68	4	0.67	0.67	0.71	0.83	0.59
137265	chr2	69587276	69587600	325	3.11	0.92	2.19	0.00015	0.00693	ENSMUSG00000027070	Lrp2	protein_coding	ENSMUST00000080953	-1211	Intergenic	-1371	ENSMUSG00000027070	ENSMUSG00000027070	Lrp2	11	7.38	11.6	4.19	9	1.33	0.67	0.71	4.96	1.78
146249	chr2	155276308	155279029	2722	6.56	6.98	-0.43	0.000152	0.00699	ENSMUSG00000027602	Map1lc3a	protein_coding	ENSMUST00000029128	NA	TTS (NM_001004721)	1305	ENSMUSG00000027602	ENSMUSG00000027602	Map1lc3a	100.85	84.87	105.87	92.11	87	131.1	127.02	133.04	118.11	122.76
152284	chr3	52268453	52270233	1781	5.31	5.95	-0.63	0.000152	0.00699	ENSMUSG00000092405	Gm20402	processed_transcript	ENSMUST00000174738	NA	exon (NM_019739, exon 1 of 3)	1006	ENSMUSG00000044167	ENSMUSG00000044167	Foxo1	38.5	40.59	34.08	46.76	39	59.89	69.16	71.86	59.47	48.04
166117	chr4	53630559	53632166	1608	5.76	6.3	-0.54	0.000153	0.00703	ENSMUSG00000054752	Fsd1l	protein_coding	ENSMUST00000132151	NA	promoter-TSS (NM_001195284)	-108	ENSMUSG00000054752	ENSMUSG00000054752	Fsd1l	62.34	49.81	59.46	48.15	51	77.2	69.83	78.97	83.42	83.62
221790	chr7	109507833	109508038	206	-0.1	2.57	-2.67	0.000153	0.00703	ENSMUSG00000031026	Trim66	protein_coding	ENSMUST00000106741	NA	exon (NM_001170912, exon 1 of 20)	198	ENSMUSG00000031026	ENSMUSG00000031026	Trim66	0.61	0.61	0.73	0.7	2	8.65	4.66	6.4	5.78	4.15
191019	chr5	122986546	122991986	5441	7.31	7.7	-0.39	0.000153	0.00704	ENSMUSG00000029475	Kdm2b	protein_coding	ENSMUST00000172729	NA	promoter-TSS (NR_045820)	-88	ENSMUSG00000056735	ENSMUSG00000056735	A930024E05Rik	185.8	138.99	170.4	168.88	131	207.63	221.45	201.34	209.8	201.04
42330	chr11	97188203	97189376	1174	4.1	5.08	-0.98	0.000154	0.00705	ENSMUSG00000001440	Kpnb1	protein_coding	ENSMUST00000001479	-322	promoter-TSS (NM_008379)	-898	ENSMUSG00000001440	ENSMUSG00000001440	Kpnb1	22	25.21	13.05	17.45	8	36.6	28.6	38.42	28.91	36.18
29509	chr10	128589783	128590054	272	0.97	3.16	-2.19	0.000154	0.00707	ENSMUSG00000018166	Erbb3	protein_coding	ENSMUST00000082059	-131	promoter-TSS (NM_010153)	-418		ENSMUSG00000018166	Erbb3	0.61	4.3	2.18	0.7	2	6.65	6.65	14.23	6.61	10.67
91489	chr15	94587929	94588136	208	-0.45	2.49	-2.95	0.000154	0.00707	ENSMUSG00000022451	Twf1	protein_coding	ENSMUST00000023087	NA	intron (NM_008971, intron 2 of 8)	1791	ENSMUSG00000022451	ENSMUSG00000022451	Twf1	0.61	0.61	0.73	0.7	1	3.99	5.99	4.98	2.48	10.67
243650	chr9	35199482	35200392	911	4.38	5.19	-0.81	0.000154	0.00707	ENSMUSG00000032041	Tirap	protein_coding	ENSMUST00000175765	NA	promoter-TSS (NM_001177847)	28	ENSMUSG00000032041	ENSMUSG00000032041	Tirap	23.22	19.68	15.95	15.35	30	32.61	38.57	39.13	37.99	34.4
4501	chr1	64956058	64957632	1575	5.8	6.32	-0.52	0.000155	0.00707	ENSMUSG00000051344	Plekhm3	processed_transcript	ENSMUST00000134097	NA	promoter-TSS (NM_001039493)	-21	ENSMUSG00000051344	ENSMUSG00000051344	Plekhm3	51.34	46.12	52.21	60.01	69	69.88	81.8	84.66	78.47	85.4
83729	chr15	36792571	36794930	2360	7.24	7.63	-0.39	0.000155	0.00707	ENSMUSG00000022285	Ywhaz	protein_coding	ENSMUST00000151635	NA	intron (NM_011740, intron 1 of 6)	787	ENSMUSG00000022285	ENSMUSG00000022285	Ywhaz	171.74	146.37	162.43	147.94	128	215.62	221.45	193.51	183.36	179.1
118907	chr18	61910066	61911843	1778	5.96	6.51	-0.55	0.000155	0.00708	ENSMUSG00000032735	Ablim3	protein_coding	ENSMUST00000049378	NA	intron (NM_001164491, intron 2 of 23)	869	ENSMUSG00000032735	ENSMUSG00000032735	Ablim3	66.01	52.89	74.69	66.29	51	113.13	86.45	83.95	73.51	99.04
212619	chr7	25674357	25675217	861	4.34	3.05	1.28	0.000155	0.00708	ENSMUSG00000061702	Tmem91	protein_coding	ENSMUST00000079439	NA	intron (NM_177102, intron 1 of 3)	379	ENSMUSG00000061702	ENSMUSG00000061702	Tmem91	22.61	16.6	26.83	11.86	23	11.31	3.99	9.96	9.09	7.12
215347	chr7	55793181	55794106	926	3.4	4.64	-1.24	0.000156	0.00709	ENSMUSG00000033790	Tubgcp5	protein_coding	ENSMUST00000032627	-41	promoter-TSS (NM_146190)	-504	ENSMUSG00000033790	ENSMUSG00000033790	Tubgcp5	18.34	4.3	10.88	11.17	8	17.97	26.6	31.3	16.52	32.02
170727	chr4	116220139	116220480	342	2.91	0.38	2.54	0.000156	0.0071	ENSMUSG00000028698	Pik3r3	protein_coding	ENSMUST00000147292	-1137	Intergenic	-1604	ENSMUSG00000028698	ENSMUSG00000028698	Pik3r3	14.06	9.84	8.7	2.09	3	1.33	0.67	1.42	2.48	0.59
206312	chr6	113193672	113196247	2576	6.34	6.8	-0.46	0.000156	0.0071	ENSMUSG00000042873	Lhfpl4	protein_coding	ENSMUST00000162280	NA	intron (NM_177763, intron 1 of 3)	424	ENSMUSG00000042873	ENSMUSG00000042873	Lhfpl4	86.18	85.48	80.49	87.23	66	115.13	102.41	114.54	118.11	107.93
24839	chr10	81544240	81545157	918	4.97	5.66	-0.69	0.000157	0.00711	ENSMUSG00000034781	Gna11	protein_coding	ENSMUST00000043604	NA	intron (NM_010301, intron 1 of 6)	347	ENSMUSG00000034781	ENSMUSG00000034781	Gna11	29.34	34.44	34.08	20.94	38	60.56	48.55	45.53	52.86	45.66
91111	chr15	91190944	91192112	1169	4.11	5.08	-0.97	0.000157	0.00713	ENSMUSG00000055782	Abcd2	protein_coding	ENSMUST00000069511	NA	exon (NM_011994, exon 1 of 10)	279	ENSMUSG00000055782	ENSMUSG00000055782	Abcd2	26.89	7.38	18.85	18.14	15	30.61	32.59	32.73	38.82	34.4
69931	chr13	101690868	101695561	4694	6.89	7.32	-0.43	0.000158	0.00714	ENSMUSG00000041417	Pik3r1	protein_coding	ENSMUST00000035532	NA	promoter-TSS (NM_001024955)	-585	ENSMUSG00000041417	ENSMUSG00000041417	Pik3r1	110.62	106.39	141.4	126.31	110	149.07	152.29	138.73	179.23	180.88
48477	chr11	121387440	121388264	825	4.77	5.55	-0.78	0.000159	0.00717	ENSMUSG00000025170	Rab40b	protein_coding	ENSMUST00000106107	NA	promoter-TSS (NR_106095)	399	ENSMUSG00000025170	ENSMUSG00000025170	Rab40b	33	28.29	21.03	26.52	28	55.24	46.55	54.07	49.56	29.65
17898	chr10	9899834	9901896	2063	6.5	6.94	-0.44	0.000159	0.00718	ENSMUSG00000019790	Stxbp5	protein_coding	ENSMUST00000038213	NA	5' UTR (NM_001081344, exon 1 of 26)	175	ENSMUSG00000019790	ENSMUSG00000019790	Stxbp5	92.29	83.02	102.24	99.09	77	125.78	128.35	117.39	127.2	116.24
123856	chr19	10880895	10882744	1850	5.22	5.88	-0.66	0.000159	0.00718	ENSMUSG00000034659	Tmem109	processed_transcript	ENSMUST00000151355	NA	promoter-TSS (NM_134142)	-77	ENSMUSG00000034659	ENSMUSG00000034659	Tmem109	47.67	36.28	31.18	34.19	37	44.59	65.17	61.9	53.69	69.98
180380	chr5	25096312	25101966	5655	7.83	8.16	-0.33	0.00016	0.00721	ENSMUSG00000043833	2900005J15Rik	processed_transcript	ENSMUST00000171190	NA	intron (NM_145401, intron 1 of 15)	1503	ENSMUSG00000028944	ENSMUSG00000028944	Prkag2	249.36	203.56	238.57	209.35	236	276.84	319.21	279.6	276.7	276.36
190677	chr5	121835906	121836905	1000	5.04	5.7	-0.66	0.00016	0.00722	ENSMUSG00000042594	Sh2b3	nonsense_mediated_decay	ENSMUST00000136960	NA	intron (NM_008507, intron 1 of 7)	395	ENSMUSG00000042594	ENSMUSG00000042594	Sh2b3	36.06	31.98	36.98	27.22	32	55.9	50.54	43.4	57.82	52.19
108446	chr17	31521684	31522214	531	3.8	2.13	1.67	0.000162	0.00725	ENSMUSG00000024038	Ndufv3	protein_coding	ENSMUST00000046288	NA	intron (NM_001083891, intron 2 of 2)	1834	ENSMUSG00000024038	ENSMUSG00000024038	Ndufv3	18.34	10.45	14.5	13.26	13	7.99	2	7.83	1.65	2.37
176528	chr4	141795027	141795320	294	0.31	2.8	-2.48	0.000162	0.00727	ENSMUSG00000028914	Casp9	processed_transcript	ENSMUST00000128660	NA	intron (NM_001277932, intron 1 of 7)	1562	ENSMUSG00000028914	ENSMUSG00000028914	Casp9	2.44	0.61	1.45	0.7	1	4.66	8.65	6.4	4.96	10.08
146778	chr2	156841805	156842038	234	0.57	2.92	-2.35	0.000164	0.00731	ENSMUSG00000062175	Tgif2	protein_coding	ENSMUST00000081335	NA	intron (NM_173396, intron 1 of 2)	1915	ENSMUSG00000062175	ENSMUSG00000062175	Tgif2	3.06	1.23	1.45	0.7	1	9.98	7.32	4.27	7.43	8.9
87498	chr15	76721390	76723884	2495	6.8	7.21	-0.41	0.000164	0.00733	ENSMUSG00000033707	Lrrc24	protein_coding	ENSMUST00000049956	NA	promoter-TSS (NM_198119)	-464	ENSMUSG00000033707	ENSMUSG00000033707	Lrrc24	114.9	110.7	116.75	117.93	95	153.06	146.3	130.19	141.24	167.24
54209	chr12	76403007	76404002	996	3.88	4.93	-1.05	0.000165	0.00734	NA	AC124453.1	lincRNA	ENSMUST00000180709	NA	promoter-TSS (NM_008301)	-671	ENSMUSG00000059970	ENSMUSG00000059970	Hspa2	18.95	8.61	21.75	15.35	9	39.93	29.26	30.59	18.17	34.99
109757	chr17	46682238	46682476	239	-0.45	2.52	-2.98	0.000165	0.00734	ENSMUSG00000002768	Mea1	protein_coding	ENSMUST00000002845	NA	TTS (NM_009358)	1177	ENSMUSG00000002768	ENSMUSG00000002768	Mea1	0.61	0.61	0.73	0.7	1	5.99	11.31	2.13	5.78	3.56
177364	chr4	149953891	149955050	1160	4.23	5.1	-0.87	0.000166	0.00737	ENSMUSG00000039911	Spsb1	protein_coding	ENSMUST00000038562	NA	intron (NM_029035, intron 1 of 2)	535	ENSMUSG00000039911	ENSMUSG00000039911	Spsb1	19.56	13.53	20.3	22.33	18	22.63	39.24	36.99	35.52	37.36
115119	chr18	21299087	21300201	1115	4.76	5.61	-0.85	0.000167	0.00738	ENSMUSG00000042680	Garem	protein_coding	ENSMUST00000049260	NA	intron (NM_001033445, intron 1 of 5)	495	ENSMUSG00000042680	ENSMUSG00000042680	Garem	45.23	30.75	24.65	16.05	19	57.23	45.89	49.09	46.25	45.66
24933	chr10	82698271	82700026	1756	5.83	6.36	-0.53	0.000168	0.0074	ENSMUSG00000020246	Hcfc2	processed_transcript	ENSMUST00000160845	NA	exon (NM_001081218, exon 1 of 15)	142		ENSMUSG00000020246	Hcfc2	64.17	43.66	58.74	55.83	62	87.18	89.11	71.14	80.94	81.25
60897	chr13	3891794	3892026	233	-0.45	2.52	-2.97	0.000168	0.0074	ENSMUSG00000021215	Net1	protein_coding	ENSMUST00000091853	NA	intron (NM_019671, intron 3 of 11)	1671	ENSMUSG00000021215	ENSMUSG00000021215	Net1	0.61	0.61	0.73	0.7	1	3.33	5.99	3.56	11.56	4.15
71157	chr13	114459166	114459375	210	3.1	1.08	2.03	0.000168	0.00743	ENSMUSG00000021765	Fst	protein_coding	ENSMUST00000022287	-436	promoter-TSS (NM_008046)	-320	ENSMUSG00000021765	ENSMUSG00000021765	Fst	9.78	9.22	7.25	7.68	9	1.33	2	0.71	4.13	2.37
141537	chr2	116880049	116880991	943	3.73	4.82	-1.09	0.000169	0.00743	ENSMUSG00000027355	Tmco5	protein_coding	ENSMUST00000123598	NA	intron (NM_026104, intron 3 of 11)	1829	ENSMUSG00000027355	ENSMUSG00000027355	Tmco5	20.78	14.14	10.15	11.17	10	36.6	21.28	22.77	21.48	39.14
208768	chr6	125265326	125265764	439	1.44	3.42	-1.97	0.000169	0.00744	ENSMUSG00000089556	Gm24175	snoRNA	ENSMUST00000158931	-7149	promoter-TSS (NR_015527)	20		NA	4930417O13Rik	3.06	2.46	2.9	4.19	1	9.98	13.3	3.56	14.04	12.45
77679	chr14	66278986	66279319	334	1.4	3.41	-2	0.000169	0.00745	ENSMUSG00000059456	Ptk2b	protein_coding	ENSMUST00000022622	NA	intron (NM_001162365, intron 1 of 30)	1899	ENSMUSG00000059456	ENSMUSG00000059456	Ptk2b	3.06	1.23	7.25	0.7	1	7.99	12.64	11.38	11.56	9.49
118766	chr18	61399159	61401388	2230	6.53	7	-0.47	0.000169	0.00745	ENSMUSG00000033871	Ppargc1b	processed_transcript	ENSMUST00000142134	NA	intron (NM_133249, intron 1 of 11)	157	ENSMUSG00000033871	ENSMUSG00000033871	Ppargc1b	108.18	73.8	94.99	99.09	87	132.43	140.32	133.04	128.85	105.56
75714	chr14	45219777	45220852	1076	4.8	5.58	-0.78	0.00017	0.00747	ENSMUSG00000049092	Gpr137c	protein_coding	ENSMUST00000146150	NA	promoter-TSS (NM_172597)	598	ENSMUSG00000049092	ENSMUSG00000049092	Gpr137c	35.45	14.76	29.01	29.31	31	50.58	61.18	45.53	43.78	38.55
59735	chr12	111376722	111379040	2319	6.41	6.95	-0.54	0.00017	0.00748	ENSMUSG00000021279	Cdc42bpb	protein_coding	ENSMUST00000041965	NA	promoter-TSS (NM_183016)	-163	ENSMUSG00000021279	ENSMUSG00000021279	Cdc42bpb	113.07	81.79	97.17	72.58	61	132.43	142.98	108.85	119.77	113.27
202648	chr6	83326025	83326719	695	4.24	5.14	-0.9	0.000171	0.00749	ENSMUSG00000043131	Mob1a	protein_coding	ENSMUST00000055261	NA	intron (NM_145571, intron 1 of 5)	333	ENSMUSG00000043131	ENSMUSG00000043131	Mob1a	17.72	19.68	27.55	16.75	13	44.59	31.92	29.17	41.3	29.65
81561	chr14	122464365	122464578	214	2.92	0.58	2.34	0.000172	0.00751	ENSMUSG00000041703	Zic5	protein_coding	ENSMUST00000039118	NA	exon (NM_022987, exon 1 of 2)	1186		ENSMUSG00000041703	Zic5	6.11	7.38	5.08	11.17	8	2.66	2.66	0.71	0.83	0.59
72512	chr14	21498653	21500338	1686	6.64	7.08	-0.44	0.000173	0.00754	ENSMUSG00000021767	Kat6b	retained_intron	ENSMUST00000182859	NA	promoter-TSS (NM_001205241)	-274	ENSMUSG00000021767	ENSMUSG00000021767	Kat6b	99.01	93.48	97.89	117.24	92	123.12	148.96	152.25	129.68	121.57
102441	chr16	91043599	91044474	876	4.9	5.65	-0.75	0.000173	0.00755	ENSMUSG00000022974	Paxbp1	processed_transcript	ENSMUST00000127002	NA	exon (NM_026110, exon 1 of 18)	342	ENSMUSG00000022974	ENSMUSG00000022974	Paxbp1	36.67	39.36	27.55	25.82	20	59.23	49.88	52.65	47.08	42.11
108912	chr17	35163993	35164918	926	5.44	6.03	-0.6	0.000174	0.00759	ENSMUSG00000024393	Prrc2a	protein_coding	ENSMUST00000025253	NA	intron (NM_001199044, intron 1 of 30)	421	ENSMUSG00000024393	ENSMUSG00000024393	Prrc2a	48.89	39.97	49.31	45.36	33	63.22	68.5	73.99	60.3	61.68
211566	chr7	13025511	13025846	336	0.29	2.89	-2.61	0.000174	0.00759	ENSMUSG00000005566	Trim28	protein_coding	ENSMUST00000005705	NA	exon (NM_011588, exon 3 of 17)	1527	ENSMUSG00000005566	ENSMUSG00000005566	Trim28	2.44	1.23	0.73	0.7	1	12.64	3.99	12.09	2.48	5.93
89785	chr15	84230733	84233124	2392	6.62	7.06	-0.44	0.000175	0.0076	ENSMUSG00000022438	Parvb	nonsense_mediated_decay	ENSMUST00000122818	NA	promoter-TSS (NM_133167)	-114	ENSMUSG00000022438	ENSMUSG00000022438	Parvb	102.07	95.94	101.52	110.26	83	142.41	110.39	135.89	139.59	138.77
106986	chr17	26938691	26939183	493	2.47	3.93	-1.46	0.000177	0.00764	ENSMUSG00000024194	Cuta	protein_coding	ENSMUST00000025027	NA	non-coding (NR_104458, exon 2 of 6)	521	ENSMUSG00000024194	ENSMUSG00000024194	Cuta	9.17	4.92	5.8	2.79	5	15.31	14.63	11.38	14.87	20.16
175593	chr4	138735578	138735979	402	1.78	3.6	-1.83	0.000177	0.00764	ENSMUSG00000043621	Ubxn10	processed_transcript	ENSMUST00000135156	NA	intron (NM_008868, intron 4 of 5)	1388	ENSMUSG00000043621	ENSMUSG00000043621	Ubxn10	0.61	2.46	5.08	6.98	2	13.98	13.3	13.52	5.78	14.23
71926	chr14	13285769	13285990	222	0.01	2.67	-2.66	0.000177	0.00765	ENSMUSG00000056296	Synpr	protein_coding	ENSMUST00000070323	NA	intron (NM_028052, intron 2 of 5)	1100	ENSMUSG00000056296	ENSMUSG00000056296	Synpr	0.61	0.61	0.73	2.09	1	3.99	4.66	7.11	10.74	5.34
116413	chr18	35561544	35562039	496	2.37	3.84	-1.47	0.000178	0.00765	ENSMUSG00000037236	Matr3	protein_coding	ENSMUST00000166793	-118	promoter-TSS (NM_010771)	-366	ENSMUSG00000037236	ENSMUSG00000037236	Matr3	6.11	4.3	7.25	4.19	4	11.98	18.62	12.81	13.22	14.83
178937	chr4	156109118	156109750	633	3.18	4.42	-1.24	0.000179	0.00769	ENSMUSG00000059939	9430015G10Rik	protein_coding	ENSMUST00000072554	-231	promoter-TSS (NM_177205)	-564	ENSMUSG00000059939	ENSMUSG00000059939	9430015G10Rik	9.17	12.91	9.43	9.77	4	18.63	28.6	13.52	22.3	23.72
151822	chr3	38884864	38889222	4359	6.65	7.08	-0.43	0.000179	0.0077	ENSMUSG00000086181	C230034O21Rik	processed_transcript	ENSMUST00000153659	NA	exon (NM_183221, exon 1 of 17)	103	ENSMUSG00000046743	ENSMUSG00000046743	Fat4	89.23	91.02	93.54	113.75	114	130.44	115.71	148.69	144.54	135.21
83243	chr15	31600886	31601799	914	4.28	5.13	-0.85	0.00018	0.00771	ENSMUSG00000022234	Cct5	protein_coding	ENSMUST00000022842	NA	promoter-TSS (NM_026546)	461	ENSMUSG00000022234	ENSMUSG00000022234	Cct5	17.72	23.37	17.4	14.65	24	34.61	44.56	27.03	36.34	32.02
127552	chr19	47067752	47068424	673	4.34	5.18	-0.84	0.00018	0.00771	ENSMUSG00000025049	Taf5	protein_coding	ENSMUST00000026027	NA	exon (NM_177342, exon 1 of 11)	340	ENSMUSG00000025049	ENSMUSG00000025049	Taf5	23.22	13.53	17.4	25.82	21	37.93	39.24	26.32	38.82	38.55
186457	chr5	100158345	100160134	1790	6.57	7.01	-0.44	0.00018	0.00771	ENSMUSG00000050640	Tmem150c	protein_coding	ENSMUST00000063192	NA	intron (NM_182841, intron 1 of 7)	568	ENSMUSG00000050640	ENSMUSG00000050640	Tmem150c	100.23	78.1	106.59	98.4	92	125.11	138.32	143.71	112.33	123.94
78273	chr14	70889235	70891728	2494	5.64	6.21	-0.57	0.00018	0.00772	ENSMUSG00000022103	Gfra2	protein_coding	ENSMUST00000022699	NA	5' UTR (NM_008115, exon 1 of 9)	352	ENSMUSG00000022103	ENSMUSG00000022103	Gfra2	51.34	47.35	46.41	52.34	52	55.9	71.82	89.64	83.42	70.57
184520	chr5	65696942	65698622	1681	5.69	6.34	-0.65	0.00018	0.00772	ENSMUSG00000029202	Pds5a	protein_coding	ENSMUST00000031104	NA	promoter-TSS (NM_001081321)	74	ENSMUSG00000029202	ENSMUSG00000029202	Pds5a	70.9	41.82	49.31	55.13	41	96.5	88.45	91.78	66.08	61.08
208588	chr6	124716626	124716898	273	-0.45	2.47	-2.93	0.000181	0.00775	ENSMUSG00000004264	Phb2	retained_intron	ENSMUST00000143000	NA	3' UTR (NM_007531, exon 9 of 9)	1223	miRBase:MI0000166	ENSMUSG00000065474	Mir141	0.61	0.61	0.73	0.7	1	3.99	10.64	2.85	4.96	5.34
148920	chr2	167932364	167933399	1036	5.12	5.81	-0.69	0.000182	0.00776	ENSMUSG00000027540	Ptpn1	processed_transcript	ENSMUST00000147210	NA	intron (NM_011201, intron 1 of 8)	555	ENSMUSG00000027540	ENSMUSG00000027540	Ptpn1	45.84	28.9	44.23	26.52	28	55.24	57.19	54.78	61.95	51
156307	chr3	89520234	89523238	3005	6.02	6.54	-0.52	0.000183	0.0078	ENSMUSG00000000794	Kcnn3	protein_coding	ENSMUST00000000811	NA	intron (NM_080466, intron 1 of 7)	1572		ENSMUSG00000000794	Kcnn3	74.56	55.35	54.38	58.62	82	91.17	92.44	97.47	75.16	110.3
64548	chr13	49504348	49504667	320	0.55	2.99	-2.44	0.000184	0.00782	ENSMUSG00000021391	Cenpp	protein_coding	ENSMUST00000021818	NA	promoter-TSS (NM_001012324)	-302	ENSMUSG00000043631	ENSMUSG00000043631	Ecm2	3.67	1.23	0.73	0.7	1	13.31	3.33	5.69	7.43	10.08
139030	chr2	90847977	90848210	234	-0.2	2.53	-2.73	0.000184	0.00782	ENSMUSG00000027282	Mtch2	processed_transcript	ENSMUST00000148936	NA	intron (NM_019758, intron 1 of 12)	939	ENSMUSG00000027282	ENSMUSG00000027282	Mtch2	0.61	0.61	0.73	1.4	1	5.99	7.98	3.56	6.61	4.74
73164	chr14	24486497	24487048	552	3.54	4.58	-1.03	0.000184	0.00783	ENSMUSG00000025280	Polr3a	protein_coding	ENSMUST00000026322	NA	intron (NM_001081247, intron 1 of 30)	273	ENSMUSG00000025280	ENSMUSG00000025280	Polr3a	11.61	8.61	9.43	14.65	14	21.96	22.61	20.63	29.73	24.31
196540	chr5	149535664	149539352	3689	6.35	6.79	-0.44	0.000184	0.00783	ENSMUSG00000086744	Gm15997	processed_transcript	ENSMUST00000156774	NA	intron (NM_029440, intron 2 of 22)	522	ENSMUSG00000086744	ENSMUSG00000086744	Gm15997	89.23	67.65	88.47	79.55	84	112.47	116.38	108.14	108.2	109.71
148855	chr2	167661751	167662822	1072	4.89	5.58	-0.69	0.000185	0.00785	ENSMUSG00000085914	Gm14320	antisense	ENSMUST00000137275	NA	promoter-TSS (NM_145538)	-743		ENSMUSG00000090213	Tmem189	31.78	30.13	24.65	31.4	30	45.25	40.57	43.4	57.82	52.19
213408	chr7	30307682	30308582	901	4.73	5.48	-0.75	0.000185	0.00785	ENSMUSG00000013921	Clip3	protein_coding	ENSMUST00000014065	NA	promoter-TSS (NM_198027)	-621	ENSMUSG00000042831	ENSMUSG00000042831	Alkbh6	26.89	17.22	25.38	34.19	29	52.57	52.54	36.99	39.65	41.51
70186	chr13	105053400	105054949	1550	5.93	6.47	-0.54	0.000186	0.00788	ENSMUSG00000021719	Rgs7bp	protein_coding	ENSMUST00000063551	NA	exon (NM_029879, exon 1 of 6)	755	ENSMUSG00000021719	ENSMUSG00000021719	Rgs7bp	66.01	44.89	69.61	66.99	57	107.81	81.8	93.2	77.64	83.03
21250	chr10	59879512	59880783	1272	5.3	5.93	-0.63	0.000187	0.00789	ENSMUSG00000020109	Dnajb12	protein_coding	ENSMUST00000147914	NA	intron (NM_019965, intron 1 of 8)	557	ENSMUSG00000020109	ENSMUSG00000020109	Dnajb12	42.78	32.59	51.48	28.61	42	65.88	60.52	63.32	51.21	64.05
49517	chr12	11436780	11437782	1003	4.98	5.65	-0.68	0.000187	0.00789	ENSMUSG00000054459	Vsnl1	protein_coding	ENSMUST00000072299	-131	promoter-TSS (NM_012038)	-632	ENSMUSG00000054459	ENSMUSG00000054459	Vsnl1	35.45	27.06	31.91	36.29	27	47.25	42.56	53.36	55.34	53.37
2618	chr1	39649707	39651413	1707	6.28	6.75	-0.47	0.000187	0.0079	NA	AC119809.1	lincRNA	ENSMUST00000181841	NA	exon (NM_170597, exon 1 of 4)	622	ENSMUSG00000050967	ENSMUSG00000050967	Creg2	72.12	85.48	71.79	92.11	67	97.83	112.39	108.14	104.07	115.05
242617	chr9	27398277	27398614	338	2.73	-0.06	2.79	0.000187	0.0079	ENSMUSG00000031991	Spata19	protein_coding	ENSMUST00000034473	NA	intron (NM_029299, intron 4 of 6)	1625	ENSMUSG00000031991	ENSMUSG00000031991	Spata19	4.89	6.76	13.05	1.4	7	2	0.67	0.71	0.83	0.59
29541	chr10	128803368	128805395	2028	5.81	6.36	-0.55	0.000188	0.00793	ENSMUSG00000047090	Tmem198b	protein_coding	ENSMUST00000051011	NA	promoter-TSS (NM_178066)	-12	ENSMUSG00000047090	ENSMUSG00000047090	Tmem198b	70.29	59.04	53.66	54.43	43	73.87	81.8	88.93	78.47	87.18
236973	chr8	105565161	105565996	836	4.46	5.27	-0.81	0.000189	0.00797	ENSMUSG00000013160	Atp6v0d1	protein_coding	ENSMUST00000013304	NA	intron (NM_013477, intron 1 of 7)	461	ENSMUSG00000013160	ENSMUSG00000013160	Atp6v0d1	27.5	18.45	21.75	19.54	23	36.6	35.91	27.75	44.6	48.63
30544	chr11	7062032	7066743	4712	7.38	7.79	-0.41	0.000191	0.00802	ENSMUSG00000020431	Adcy1	protein_coding	ENSMUST00000020706	NA	intron (NM_009622, intron 1 of 19)	899	ENSMUSG00000020431	ENSMUSG00000020431	Adcy1	163.8	159.28	178.38	199.58	132	257.54	212.14	229.8	189.15	215.27
65381	chr13	54947849	54952067	4219	7.29	7.71	-0.41	0.000191	0.00802	ENSMUSG00000025876	Unc5a	protein_coding	ENSMUST00000109994	NA	intron (NM_153131, intron 1 of 15)	526	ENSMUSG00000025876	ENSMUSG00000025876	Unc5a	176.63	151.9	186.36	133.98	136	207.63	226.77	224.1	168.5	217.64
29534	chr10	128743554	128744975	1422	5.52	6.08	-0.56	0.000192	0.00803	ENSMUSG00000025357	Dgka	protein_coding	ENSMUST00000026414	NA	promoter-TSS (NM_016811)	-209	ENSMUSG00000025357	ENSMUSG00000025357	Dgka	45.84	41.82	47.86	41.17	52	69.88	59.19	74.7	74.34	59.9
8452	chr1	127838659	127839151	493	1.68	3.58	-1.9	0.000192	0.00804	ENSMUSG00000051590	Map3k19	protein_coding	ENSMUST00000061512	NA	intron (NM_011737, intron 1 of 9)	1385	ENSMUSG00000051590	ENSMUSG00000051590	Map3k19	2.44	5.53	2.18	4.88	1	7.99	20.62	7.11	8.26	16.01
151226	chr3	29081415	29083372	1958	6.08	6.59	-0.51	0.000192	0.00804	ENSMUSG00000063600	Egfem1	protein_coding	ENSMUST00000124809	NA	promoter-TSS (NM_001167748)	-183	ENSMUSG00000063600	ENSMUSG00000063600	Egfem1	65.4	71.95	47.13	83.74	69	95.16	87.78	101.02	99.94	97.85
165811	chr4	49522892	49523219	328	1.14	3.22	-2.07	0.000192	0.00804	ENSMUSG00000039634	Zfp189	protein_coding	ENSMUST00000042964	NA	intron (NM_145547, intron 2 of 2)	1880	ENSMUSG00000039634	ENSMUSG00000039634	Zfp189	0.61	3.07	2.18	4.19	1	11.31	12.64	9.96	6.61	5.93
14116	chr1	171287318	171289464	2147	5.74	6.33	-0.59	0.000193	0.00805	ENSMUSG00000053483	Usp21	protein_coding	ENSMUST00000065941	NA	promoter-TSS (NM_013919)	-430	ENSMUSG00000053483	ENSMUSG00000053483	Usp21	67.23	47.97	50.03	55.13	47	98.49	75.81	83.24	55.34	90.73
78268	chr14	70766759	70767828	1070	4.65	5.41	-0.76	0.000193	0.00805	ENSMUSG00000022102	Dok2	processed_transcript	ENSMUST00000171481	NA	promoter-TSS (NM_023045)	-666	ENSMUSG00000022100	ENSMUSG00000022100	Xpo7	27.5	22.75	28.28	18.84	28	33.94	35.25	46.24	42.12	55.15
243656	chr9	35266954	35267730	777	3.62	4.63	-1.02	0.000193	0.00806	ENSMUSG00000050471	Fam118b	retained_intron	ENSMUST00000125124	NA	promoter-TSS (NM_028040)	463	ENSMUSG00000050471	ENSMUSG00000050471	Fam118b	9.78	14.76	13.05	7.68	16	29.28	27.93	24.9	19.82	21.94
62155	chr13	24279903	24282034	2132	6.1	6.58	-0.48	0.000195	0.0081	ENSMUSG00000021338	Lrrc16a	retained_intron	ENSMUST00000125420	NA	promoter-TSS (NM_026825)	-179	ENSMUSG00000021338	ENSMUSG00000021338	Lrrc16a	64.79	65.8	65.99	75.37	72	89.18	85.79	112.41	98.29	93.11
120867	chr18	74214752	74214958	207	0.46	2.85	-2.39	0.000195	0.0081	ENSMUSG00000024560	Cxxc1	protein_coding	ENSMUST00000025444	-1172	Intergenic	-1357	ENSMUSG00000024560	ENSMUSG00000024560	Cxxc1	1.83	0.61	0.73	0.7	3	11.31	5.32	3.56	9.91	5.93
150320	chr3	9003592	9003790	199	-0.04	2.65	-2.68	0.000195	0.00811	ENSMUSG00000027506	Tpd52	protein_coding	ENSMUST00000120143	NA	intron (NM_009412, intron 1 of 5)	824	ENSMUSG00000027506	ENSMUSG00000027506	Tpd52	1.22	1.23	0.73	0.7	1	5.32	3.99	5.69	11.56	4.74
11008	chr1	152765228	152765605	378	0.91	3.17	-2.26	0.000195	0.00812	ENSMUSG00000026482	Rgl1	protein_coding	ENSMUST00000111859	NA	Intergenic	-1125	ENSMUSG00000008475	ENSMUSG00000008475	Arpc5	4.89	0.61	2.18	0.7	1	14.64	5.32	8.54	5.78	10.67
194066	chr5	136136155	136136637	483	1.58	3.66	-2.08	0.000196	0.00812	ENSMUSG00000039754	Alkbh4	protein_coding	ENSMUST00000136634	NA	promoter-TSS (NM_027891)	-322	ENSMUSG00000029703	ENSMUSG00000029703	Lrwd1	7.95	0.61	0.73	0.7	5	7.99	16.63	8.54	8.26	21.94
13664	chr1	169747738	169748803	1066	4.43	5.33	-0.9	0.000197	0.00816	ENSMUSG00000038530	Rgs4	protein_coding	ENSMUST00000027991	-96	promoter-TSS (NM_009062)	-629	ENSMUSG00000038530	ENSMUSG00000038530	Rgs4	28.73	21.52	25.38	20.94	11	42.59	46.55	46.24	41.3	24.31
19787	chr10	40300831	40301859	1029	4.53	5.33	-0.8	0.000198	0.0082	ENSMUSG00000075232	Amd1	protein_coding	ENSMUST00000099945	NA	intron (NM_007444, intron 1 of 7)	841	ENSMUSG00000063953	ENSMUSG00000063953	Amd2	26.28	25.21	26.1	23.73	14	38.6	42.56	47.67	40.47	32.02
211024	chr6	146577889	146578624	736	4.21	5.14	-0.93	0.000198	0.0082	ENSMUSG00000040242	Fgfr1op2	retained_intron	ENSMUST00000147862	NA	promoter-TSS (NM_138757)	346	ENSMUSG00000040242	ENSMUSG00000040242	Fgfr1op2	24.45	15.99	18.85	23.03	10	43.92	42.56	31.3	22.3	36.18
123851	chr19	10867751	10870380	2630	5.82	6.35	-0.53	0.000199	0.00823	ENSMUSG00000024736	Tmem132a	protein_coding	ENSMUST00000025645	NA	intron (NM_133804, intron 1 of 10)	713	ENSMUSG00000024736	ENSMUSG00000024736	Tmem132a	57.45	47.97	58.01	46.06	72	72.54	94.43	71.14	85.07	83.62
89531	chr15	83348829	83349185	357	2.94	0.29	2.65	0.0002	0.00824	ENSMUSG00000054277	Arfgap3	protein_coding	ENSMUST00000067215	NA	intron (NM_025445, intron 1 of 15)	1240	ENSMUSG00000054277	ENSMUSG00000054277	Arfgap3	15.28	2.46	2.9	9.77	8	0.67	3.33	0.71	0.83	0.59
112534	chr17	79713337	79713750	414	3.44	1.51	1.93	0.0002	0.00824	ENSMUSG00000024087	Cyp1b1	protein_coding	ENSMUST00000024894	NA	exon (NM_009994, exon 2 of 3)	1497	ENSMUSG00000024087	ENSMUSG00000024087	Cyp1b1	7.95	6.15	15.23	13.96	11	5.32	2.66	4.27	0.83	1.19
172055	chr4	124801581	124801884	304	0.99	3.16	-2.17	0.0002	0.00824	ENSMUSG00000028894	Inpp5b	protein_coding	ENSMUST00000094782	70	promoter-TSS (NM_008636)	-816	ENSMUSG00000028890	ENSMUSG00000028890	Mtf1	4.89	0.61	0.73	0.7	3	5.32	8.65	12.09	7.43	11.27
223701	chr7	120737571	120740967	3397	6.15	6.68	-0.54	0.0002	0.00824	ENSMUSG00000030889	Vwa3a	nonsense_mediated_decay	ENSMUST00000168600	NA	promoter-TSS (NM_177697)	-288	ENSMUSG00000030889	ENSMUSG00000030889	Vwa3a	74.56	73.18	67.44	77.46	62	125.78	74.48	118.81	88.38	106.75
81562	chr14	122464644	122464987	344	3.23	1.06	2.17	0.0002	0.00825	ENSMUSG00000041703	Zic5	protein_coding	ENSMUST00000039118	NA	exon (NM_022987, exon 1 of 2)	842		ENSMUSG00000041703	Zic5	11.61	8.61	4.35	13.26	9	0.67	2.66	5.69	0.83	0.59
194125	chr5	136961016	136963528	2513	6.05	6.59	-0.54	0.000201	0.00826	ENSMUSG00000019054	Fis1	protein_coding	ENSMUST00000019198	NA	intron (NM_025562, intron 1 of 4)	195	ENSMUSG00000019054	ENSMUSG00000019054	Fis1	83.73	57.81	74.69	66.99	49	94.5	95.1	98.18	81.77	112.08
53617	chr12	70974664	70975543	880	5.33	5.95	-0.62	0.000202	0.00828	ENSMUSG00000060073	Psma3	protein_coding	ENSMUST00000160027	NA	intron (NM_011184, intron 1 of 10)	481		ENSMUSG00000060073	Psma3	33	42.43	51.48	36.99	37	71.87	62.51	52.65	66.08	55.75
120956	chr18	74778055	74780077	2023	5.89	6.4	-0.5	0.000202	0.00829	ENSMUSG00000088689	Scarna17	snoRNA	ENSMUST00000158064	NA	promoter-TSS (NM_177470)	-146	ENSMUSG00000036880	ENSMUSG00000036880	Acaa2	61.73	52.89	50.03	67.69	65	88.51	86.45	91.06	73.51	81.84
128867	chr2	3331410	3331831	422	0.55	3.06	-2.51	0.000202	0.00829	ENSMUSG00000049950	Rpp38	protein_coding	ENSMUST00000062672	NA	intron (NM_001013376, intron 1 of 1)	1007	ENSMUSG00000049950	ENSMUSG00000049950	Rpp38	4.28	0.61	0.73	0.7	1	18.63	5.32	5.69	4.96	7.12
21377	chr10	60276858	60278575	1718	5.81	6.33	-0.52	0.000203	0.0083	ENSMUSG00000004207	Psap	protein_coding	ENSMUST00000105465	NA	promoter-TSS (NM_001146122)	89	ENSMUSG00000004207	ENSMUSG00000004207	Psap	58.06	51.66	52.21	57.92	60	94.5	87.78	77.55	64.43	77.09
231165	chr8	35587784	35590902	3119	6.66	7.09	-0.43	0.000204	0.00832	NA	AC129082.1	lincRNA	ENSMUST00000181322	NA	promoter-TSS (NR_040376)	-323	ENSMUSG00000097357	ENSMUSG00000097357	Gm16793	115.51	97.17	100.79	102.58	91	128.44	155.61	138.73	141.24	118.61
241575	chr9	15281171	15281448	278	-0.45	2.47	-2.92	0.000204	0.00833	ENSMUSG00000031935	Med17	protein_coding	ENSMUST00000034411	-1304	Intergenic	-1443	ENSMUSG00000031935	ENSMUSG00000031935	Med17	0.61	0.61	0.73	0.7	1	3.33	2.66	9.96	5.78	5.93
9475	chr1	133025475	133026477	1003	3.53	4.62	-1.09	0.000205	0.00837	ENSMUSG00000054387	Mdm4	protein_coding	ENSMUST00000067398	-109	promoter-TSS (NM_008575)	-628	ENSMUSG00000054387	ENSMUSG00000054387	Mdm4	14.67	7.38	15.95	7.68	12	28.62	21.28	27.03	28.91	17.2
237938	chr8	111854555	111855044	490	3.09	0.7	2.39	0.000205	0.00837	ENSMUSG00000031954	Cfdp1	protein_coding	ENSMUST00000034432	-245	promoter-TSS (NM_011801)	-490	ENSMUSG00000031954	ENSMUSG00000031954	Cfdp1	8.56	5.53	17.4	9.07	2	2.66	3.33	0.71	0.83	0.59
221858	chr7	109751494	109753237	1744	6.24	6.7	-0.46	0.000206	0.0084	ENSMUSG00000031021	Tmem9b	protein_coding	ENSMUST00000128043	NA	promoter-TSS (NM_020050)	-103	ENSMUSG00000031021	ENSMUSG00000031021	Tmem9b	72.12	67.65	84.84	87.93	65	108.47	97.09	103.16	106.55	105.56
38100	chr11	69671020	69672336	1317	5.52	6.13	-0.61	0.000206	0.00841	ENSMUSG00000059796	Eif4a1	protein_coding	ENSMUST00000163666	NA	intron (NM_144958, intron 1 of 10)	745	ENSMUSG00000059796	ENSMUSG00000059796	Eif4a1	47.67	41.2	46.41	60.71	33	83.19	73.82	62.61	60.3	69.39
4954	chr1	74278528	74279001	474	4.16	2.83	1.34	0.000207	0.00843	ENSMUSG00000064272	Gpbar1	protein_coding	ENSMUST00000077985	NA	exon (NM_174985, exon 1 of 1)	165	ENSMUSG00000064272	ENSMUSG00000064272	Gpbar1	22	17.22	15.95	17.45	17	3.99	12.64	9.25	6.61	2.97
147902	chr2	164805078	164806062	985	4.59	5.41	-0.82	0.000207	0.00843	ENSMUSG00000045822	Zswim3	protein_coding	ENSMUST00000052107	NA	promoter-TSS (NM_133240)	456	ENSMUSG00000045822	ENSMUSG00000045822	Zswim3	34.84	26.44	19.58	26.52	13	41.93	40.57	39.84	48.73	41.51
253435	chr9	108002570	108003859	1290	5.76	6.31	-0.55	0.000207	0.00843	ENSMUSG00000093456	Gm20662	retained_intron	ENSMUST00000176454	NA	intron (NM_013785, intron 1 of 5)	567	ENSMUSG00000032594	ENSMUSG00000032594	Ip6k1	65.4	45.51	57.28	59.32	44	80.52	85.79	85.37	76.81	69.39
91218	chr15	91672580	91673880	1301	5.16	5.79	-0.63	0.000209	0.00847	ENSMUSG00000036273	Lrrk2	protein_coding	ENSMUST00000060642	NA	promoter-TSS (NM_025730)	6	ENSMUSG00000036273	ENSMUSG00000036273	Lrrk2	37.89	41.82	34.08	34.19	31	55.24	58.52	56.92	56.99	49.22
192724	chr5	130254507	130255454	948	4.06	4.97	-0.91	0.000209	0.00848	ENSMUSG00000025337	Sbds	protein_coding	ENSMUST00000026387	NA	promoter-TSS (NM_178897)	481	ENSMUSG00000025337	ENSMUSG00000025337	Sbds	14.67	19.06	21.03	14.65	14	27.29	29.93	26.32	42.12	30.84
236909	chr8	105295806	105296073	268	2.86	0.44	2.42	0.00021	0.00849	ENSMUSG00000043251	Exoc3l	protein_coding	ENSMUST00000057855	NA	5' UTR (NM_177788, exon 1 of 14)	158	ENSMUSG00000043251	ENSMUSG00000043251	Exoc3l	10.39	11.07	6.53	6.28	2	0.67	0.67	2.85	0.83	1.78
15423	chr1	180812113	180812905	793	3.43	4.51	-1.08	0.000211	0.0085	ENSMUSG00000060743	H3f3a	protein_coding	ENSMUST00000161308	NA	intron (NM_008210, intron 1 of 3)	1094	ENSMUSG00000060743	ENSMUSG00000060743	H3f3a	14.67	7.99	10.88	8.37	12	21.3	27.27	16.36	24.78	24.31
48492	chr11	121422389	121422632	244	-0.45	2.5	-2.96	0.000211	0.00851	ENSMUSG00000039253	Fn3krp	protein_coding	ENSMUST00000038096	NA	intron (NM_181420, intron 1 of 5)	1138	ENSMUSG00000039253	ENSMUSG00000039253	Fn3krp	0.61	0.61	0.73	0.7	1	11.98	2.66	4.98	5.78	2.97
105981	chr17	24201673	24201982	310	2.98	0.67	2.3	0.000211	0.00851	ENSMUSG00000036473	Tbc1d24	protein_coding	ENSMUST00000097376	NA	intron (NM_001163848, intron 1 of 9)	-1871	ENSMUSG00000036473	ENSMUSG00000036473	Tbc1d24	5.5	6.76	4.35	9.77	13	2	2.66	0.71	0.83	1.78
108958	chr17	35534688	35534975	288	1.08	3.2	-2.12	0.000211	0.00851	ENSMUSG00000024409	Psors1c2	protein_coding	ENSMUST00000025273	41	TTS (NM_020576)	1631	ENSMUSG00000024409	ENSMUSG00000024409	Psors1c2	0.61	1.23	1.45	6.28	1	7.32	9.31	9.96	7.43	11.86
150149	chr2	181519527	181520409	883	4.15	5.13	-0.98	0.000212	0.00853	ENSMUSG00000000826	Dnajc5	protein_coding	ENSMUST00000072334	-75	promoter-TSS (NM_001271585)	-517	ENSMUSG00000000826	ENSMUSG00000000826	Dnajc5	26.89	16.6	15.23	20.24	10	23.96	49.21	38.42	33.04	30.24
98114	chr16	32608921	32609785	865	4.38	5.26	-0.88	0.000213	0.00855	ENSMUSG00000022797	Tfrc	protein_coding	ENSMUST00000124243	NA	intron (NM_011638, intron 1 of 18)	457	ENSMUSG00000022797	ENSMUSG00000022797	Tfrc	28.11	9.84	22.48	23.03	21	44.59	33.92	40.55	42.95	29.65
83300	chr15	32244657	32246689	2033	5.42	6.02	-0.6	0.000214	0.00858	NA	AC137123.1	lincRNA	ENSMUST00000181536	NA	intron (NM_009154, intron 1 of 22)	860	ENSMUSG00000022231	ENSMUSG00000022231	Sema5a	37.28	43.05	45.68	56.52	32	63.89	67.83	64.74	65.25	63.45
131213	chr2	25461029	25462077	1049	4.84	5.53	-0.69	0.000214	0.00858	ENSMUSG00000047617	BC029214	protein_coding	ENSMUST00000114261	NA	promoter-TSS (NM_153557)	-459	ENSMUSG00000047617	ENSMUSG00000047617	BC029214	26.89	19.06	34.81	30.7	32	43.26	47.22	48.38	47.91	44.48
142250	chr2	121357544	121359911	2368	6.12	6.59	-0.47	0.000215	0.00861	ENSMUSG00000000308	Ckmt1	protein_coding	ENSMUST00000125812	NA	promoter-TSS (NM_009897)	87	ENSMUSG00000000308	ENSMUSG00000000308	Ckmt1	77.62	67.65	76.86	65.6	59	96.5	97.09	100.31	96.64	91.33
123752	chr19	10524634	10525158	525	3.12	4.38	-1.26	0.000215	0.00862	ENSMUSG00000024668	Sdhaf2	protein_coding	ENSMUST00000025570	NA	promoter-TSS (NM_001164272)	313	ENSMUSG00000024668	ENSMUSG00000024668	Sdhaf2	7.33	11.68	13.78	2.79	8	22.63	25.94	14.23	18.17	23.13
147919	chr2	164878284	164879798	1515	5.97	6.54	-0.57	0.000215	0.00862	ENSMUSG00000039849	Pcif1	retained_intron	ENSMUST00000145327	NA	promoter-TSS (NM_146129)	-327		ENSMUSG00000039849	Pcif1	77.01	59.04	71.06	65.6	40	113.8	96.43	78.26	80.94	96.07
158567	chr3	108738214	108738542	329	-0.45	2.51	-2.97	0.000215	0.00862	ENSMUSG00000049565	Aknad1	protein_coding	ENSMUST00000133931	-1115	Intergenic	-1280	ENSMUSG00000049565	ENSMUSG00000049565	Aknad1	0.61	0.61	0.73	0.7	1	2.66	5.99	6.4	1.65	11.86
255050	chr9	118478874	118479123	250	2.46	-0.53	2.99	0.000215	0.00862	ENSMUSG00000032446	Eomes	protein_coding	ENSMUST00000111763	NA	exon (NM_001164789, exon 1 of 6)	810	ENSMUSG00000032446	ENSMUSG00000032446	Eomes	3.06	2.46	10.15	4.88	7	0.67	0.67	0.71	0.83	0.59
127710	chr19	47578559	47578854	296	1.3	3.23	-1.93	0.000218	0.00867	ENSMUSG00000025060	Slk	protein_coding	ENSMUST00000026043	-823	Intergenic	-1312	ENSMUSG00000025060	ENSMUSG00000025060	Slk	2.44	0.61	1.45	2.79	5	4.66	11.31	9.96	11.56	9.49
233191	chr8	70353560	70354772	1213	4.33	5.21	-0.88	0.000218	0.00869	ENSMUSG00000058301	Upf1	protein_coding	ENSMUST00000075666	-287	promoter-TSS (NM_001122829)	-893	ENSMUSG00000058301	ENSMUSG00000058301	Upf1	20.78	25.21	26.83	12.56	15	31.94	28.6	36.28	46.25	42.11
11193	chr1	153424089	153425919	1831	6.07	6.56	-0.49	0.000219	0.00871	ENSMUSG00000042708	Shcbp1l	protein_coding	ENSMUST00000042373	NA	promoter-TSS (NM_001033162)	-205	ENSMUSG00000042708	ENSMUSG00000042708	Shcbp1l	70.29	66.42	72.51	68.39	58	103.15	87.12	107.43	92.51	81.84
34663	chr11	52359620	52362112	2493	6.79	7.24	-0.45	0.000219	0.00871	ENSMUSG00000020402	Vdac1	protein_coding	ENSMUST00000102758	NA	promoter-TSS (NM_011694)	-249	ENSMUSG00000020402	ENSMUSG00000020402	Vdac1	133.24	79.33	105.87	119.33	115	171.03	147.63	152.25	135.46	148.26
212572	chr7	25376782	25378465	1684	4.93	5.62	-0.69	0.000219	0.00871	ENSMUSG00000003123	Lipe	protein_coding	ENSMUST00000003207	1061	intron (NR_073027, intron 1 of 5)	805		ENSMUSG00000053714	4732471J01Rik	29.95	22.14	34.81	37.68	28	42.59	44.56	59.76	48.73	51
142562	chr2	124652945	124653924	980	1.92	4.55	-2.62	0.00022	0.00875	ENSMUSG00000027200	Sema6d	protein_coding	ENSMUST00000103238	NA	promoter-TSS (NM_199239)	-146	ENSMUSG00000027200	ENSMUSG00000027200	Sema6d	7.95	0.61	0.73	0.7	9	16.64	16.63	25.61	33.86	24.31
160619	chr3	137623012	137624618	1607	5.2	5.87	-0.67	0.000221	0.00876	ENSMUSG00000046818	Ddit4l	processed_transcript	ENSMUST00000167564	NA	5' UTR (NM_030143, exon 1 of 3)	143	ENSMUSG00000046818	ENSMUSG00000046818	Ddit4l	30.56	26.44	30.46	50.94	46	55.24	59.19	72.57	52.86	53.37
221793	chr7	109519191	109520090	900	4.64	5.4	-0.76	0.000222	0.00878	ENSMUSG00000046364	Rpl27a	protein_coding	ENSMUST00000143107	NA	promoter-TSS (NR_028079)	446	ENSMUSG00000046364	ENSMUSG00000046364	Rpl27a	33.62	22.75	20.3	23.73	24	43.92	33.25	45.53	47.91	40.33
18891	chr10	21991157	21994576	3420	6.2	6.7	-0.5	0.000222	0.00879	ENSMUSG00000019970	Sgk1	protein_coding	ENSMUST00000150089	NA	intron (NM_001161849, intron 1 of 11)	644	ENSMUSG00000019970	ENSMUSG00000019970	Sgk1	78.84	65.8	87.02	78.86	58	103.82	98.42	120.23	85.07	112.68
130416	chr2	15055306	15056079	774	3.73	4.71	-0.98	0.000223	0.00879	ENSMUSG00000017418	Arl5b	protein_coding	ENSMUST00000017562	NA	promoter-TSS (NM_001165943)	331		ENSMUSG00000017418	Arl5b	17.72	14.14	13.05	10.47	11	27.95	27.93	26.32	20.65	27.87
78976	chr14	77156762	77157844	1083	5.39	5.97	-0.57	0.000223	0.0088	ENSMUSG00000022012	Enox1	protein_coding	ENSMUST00000022589	NA	intron (NM_172813, intron 1 of 18)	540	ENSMUSG00000022012	ENSMUSG00000022012	Enox1	42.17	39.36	45.68	41.87	41	66.55	71.16	53.36	55.34	66.42
76398	chr14	56886566	56887979	1414	5.01	5.69	-0.68	0.000223	0.00881	ENSMUSG00000021945	Zmym2	protein_coding	ENSMUST00000022511	NA	promoter-TSS (NM_029498)	-522	ENSMUSG00000021945	ENSMUSG00000021945	Zmym2	41.56	31.98	31.91	32.1	24	54.57	49.21	56.92	50.38	46.85
201527	chr6	61179721	61181298	1578	5.94	6.46	-0.52	0.000226	0.00886	NA	AC113320.1	lincRNA	ENSMUST00000180421	NA	5' UTR (NM_001164316, exon 1 of 11)	185	ENSMUSG00000039578	ENSMUSG00000039578	Ccser1	67.84	59.04	55.11	62.11	63	89.18	89.78	88.22	102.42	69.39
52928	chr12	55565165	55565890	726	2.94	4.25	-1.3	0.000226	0.00887	ENSMUSG00000063129	Aldoart2	protein_coding	ENSMUST00000080123	NA	exon (NM_001277340, exon 1 of 1)	323	ENSMUSG00000063129	ENSMUSG00000063129	Aldoart2	5.5	6.76	12.33	11.86	2	18.63	16.63	18.5	19.82	21.35
134163	chr2	35692520	35693004	485	3.8	2	1.8	0.000227	0.00888	ENSMUSG00000026883	Dab2ip	retained_intron	ENSMUST00000156465	NA	intron (NM_001001602, intron 1 of 13)	768	ENSMUSG00000026883	ENSMUSG00000026883	Dab2ip	12.83	7.99	7.25	24.42	17	7.99	1.33	2.85	2.48	5.34
116649	chr18	36759168	36760596	1429	3.91	4.88	-0.97	0.000227	0.00889	ENSMUSG00000042660	Wdr55	protein_coding	ENSMUST00000049323	NA	promoter-TSS (NM_026464)	-357	ENSMUSG00000042660	ENSMUSG00000042660	Wdr55	12.22	17.83	13.78	20.24	11	22.63	22.61	30.59	33.04	38.55
92243	chr15	98761718	98761947	230	-0.45	2.52	-2.97	0.000228	0.00891	ENSMUSG00000051853	Arf3	protein_coding	ENSMUST00000053183	NA	intron (NM_007478, intron 1 of 4)	1285	ENSMUSG00000051853	ENSMUSG00000051853	Arf3	0.61	0.61	0.73	0.7	1	2	7.98	11.38	2.48	4.74
246979	chr9	52677409	52680557	3149	7.25	7.59	-0.35	0.000228	0.00891	ENSMUSG00000078307	AI593442	protein_coding	ENSMUST00000098768	NA	promoter-TSS (NR_045333)	454	ENSMUSG00000078307	ENSMUSG00000078307	AI593442	135.68	150.06	155.18	167.48	152	191.66	192.85	202.05	199.06	180.88
54666	chr12	80258867	80261183	2317	6.15	6.61	-0.46	0.000229	0.00893	ENSMUSG00000015143	Actn1	protein_coding	ENSMUST00000021554	NA	exon (NM_134156, exon 1 of 21)	346	ENSMUSG00000015143	ENSMUSG00000015143	Actn1	73.34	71.95	61.64	76.06	71	91.17	104.41	98.18	100.77	92.51
176974	chr4	148601892	148605428	3537	6.64	7.09	-0.45	0.000229	0.00893	ENSMUSG00000028979	Masp2	protein_coding	ENSMUST00000105701	NA	intron (NM_001003893, intron 3 of 10)	1116	ENSMUSG00000028979	ENSMUSG00000028979	Masp2	88.01	101.47	128.35	85.83	94	133.1	158.94	124.5	126.37	136.4
236908	chr8	105294995	105295275	281	1.02	3.09	-2.07	0.00023	0.00896	ENSMUSG00000043251	Exoc3l	protein_coding	ENSMUST00000057855	NA	exon (NM_177788, exon 4 of 14)	963	ENSMUSG00000043251	ENSMUSG00000043251	Exoc3l	2.44	0.61	4.35	0.7	2	6.65	11.31	7.83	9.09	7.71
232942	chr8	69209097	69209468	372	2.41	3.89	-1.48	0.000231	0.00897	ENSMUSG00000059897	Zfp930	protein_coding	ENSMUST00000110216	-16874	intron (NM_001013379, intron 1 of 3)	237		ENSMUSG00000059897	Zfp930	6.72	4.92	0.73	6.28	8	11.31	14.63	14.94	19	14.23
92488	chr15	99529492	99529714	223	3.21	1.16	2.05	0.000232	0.00901	ENSMUSG00000023011	Faim2	protein_coding	ENSMUST00000023750	-1475	Intergenic	-1438	ENSMUSG00000023011	ENSMUSG00000023011	Faim2	7.95	7.38	10.15	9.77	11	5.32	1.33	0.71	0.83	2.97
131480	chr2	26962357	26962618	262	-0.45	2.48	-2.93	0.000232	0.00901	ENSMUSG00000052406	Rexo4	protein_coding	ENSMUST00000064244	NA	exon (NM_207234, exon 2 of 8)	1898	ENSMUSG00000052406	ENSMUSG00000052406	Rexo4	0.61	0.61	0.73	0.7	1	3.99	7.32	5.69	9.09	1.78
52367	chr12	45072985	45073316	332	0.54	2.84	-2.3	0.000233	0.00902	ENSMUSG00000046314	Stxbp6	nonsense_mediated_decay	ENSMUST00000139750	NA	intron (NM_144552, intron 1 of 5)	1332	ENSMUSG00000046314	ENSMUSG00000046314	Stxbp6	0.61	1.23	0.73	0.7	4	3.33	11.31	7.11	5.78	8.3
88588	chr15	80286613	80290139	3527	6.88	7.31	-0.43	0.000233	0.00902	ENSMUSG00000022416	Cacna1i	protein_coding	ENSMUST00000160424	NA	intron (NM_001044308, intron 1 of 36)	1138	ENSMUSG00000022416	ENSMUSG00000022416	Cacna1i	126.52	98.4	128.35	130.5	105	167.04	136.33	175.01	171.8	141.14
38189	chr11	69992921	69993130	210	2.48	-0.26	2.74	0.000234	0.00904	ENSMUSG00000018567	Gabarap	protein_coding	ENSMUST00000018711	NA	intron (NM_019749, intron 3 of 3)	1656	ENSMUSG00000018567	ENSMUSG00000018567	Gabarap	7.95	3.69	4.35	4.88	7	0.67	0.67	1.42	0.83	0.59
123921	chr19	14596731	14597798	1068	4.81	5.51	-0.69	0.000234	0.00904	ENSMUSG00000024642	Tle4	protein_coding	ENSMUST00000052011	NA	intron (NM_011600, intron 1 of 19)	718	ENSMUSG00000024642	ENSMUSG00000024642	Tle4	27.5	25.83	24.65	37.68	25	46.58	46.55	44.11	47.08	43.29
39036	chr11	75169456	75171768	2313	5.77	6.34	-0.57	0.000235	0.00906	ENSMUSG00000043099	Hic1	protein_coding	ENSMUST00000055619	NA	promoter-TSS (NM_010430)	-357	ENSMUSG00000043099	ENSMUSG00000043099	Hic1	55.01	52.89	76.86	43.96	44	90.51	81.13	78.97	68.56	85.4
106490	chr17	25727724	25729101	1378	4.61	5.46	-0.85	0.000235	0.00907	ENSMUSG00000041199	Rpusd1	protein_coding	ENSMUST00000047273	NA	promoter-TSS (NM_145409)	662	ENSMUSG00000041199	ENSMUSG00000041199	Rpusd1	33.62	26.44	28.28	16.05	18	54.57	52.54	27.75	37.17	48.63
136463	chr2	61712548	61712979	432	1.04	3.13	-2.09	0.000236	0.00907	ENSMUSG00000026914	Psmd14	processed_transcript	ENSMUST00000135265	NA	intron (NM_021526, intron 1 of 11)	1070	ENSMUSG00000026914	ENSMUSG00000026914	Psmd14	3.06	3.07	1.45	0.7	2	14.64	5.99	8.54	7.43	7.12
182833	chr5	36877513	36878417	905	4.53	3.36	1.17	0.000236	0.00909	ENSMUSG00000029120	Ppp2r2c	protein_coding	ENSMUST00000031003	NA	intron (NM_172994, intron 1 of 8)	-1086	ENSMUSG00000087487	ENSMUSG00000087487	Ppp2r2cos	25.67	12.3	29.73	23.03	25	9.98	6.65	14.94	7.43	12.45
182657	chr5	36464093	36464900	808	3.82	4.75	-0.93	0.000237	0.0091	ENSMUSG00000039563	2210406O10Rik	processed_transcript	ENSMUST00000122882	NA	promoter-TSS (NM_024478)	-688	ENSMUSG00000029198	ENSMUSG00000029198	Grpel1	13.45	14.14	17.4	9.77	16	27.29	31.92	28.46	22.3	24.91
200187	chr6	42263500	42263741	242	2.43	-0.53	2.96	0.000237	0.0091	ENSMUSG00000071506	Tmem139	protein_coding	ENSMUST00000095987	NA	intron (NM_175408, intron 2 of 2)	-1418	ENSMUSG00000029863	ENSMUSG00000029863	Casp2	4.28	6.15	5.08	10.47	1	0.67	0.67	0.71	0.83	0.59
71041	chr13	112987146	112987675	530	2.75	4.07	-1.32	0.000237	0.00911	ENSMUSG00000042417	Ccno	protein_coding	ENSMUST00000038404	-126	promoter-TSS (NM_001081062)	-391	ENSMUSG00000042417	ENSMUSG00000042417	Ccno	5.5	7.38	8.7	2.09	10	19.96	14.63	20.63	14.04	14.83
178923	chr4	155992873	155993828	956	4.72	5.44	-0.73	0.000238	0.00912	ENSMUSG00000029076	Sdf4	protein_coding	ENSMUST00000097734	NA	promoter-TSS (NM_080445)	437	ENSMUSG00000029076	ENSMUSG00000029076	Sdf4	26.89	20.91	32.63	30.01	21	43.92	51.87	39.13	39.65	42.7
84029	chr15	37789952	37792809	2858	6.25	6.73	-0.48	0.000239	0.00914	ENSMUSG00000051359	Ncald	protein_coding	ENSMUST00000090150	NA	intron (NM_134094, intron 1 of 6)	619	ENSMUSG00000051359	ENSMUSG00000051359	Ncald	86.79	67.03	65.26	90.02	72	108.47	116.38	108.14	85.07	113.86
198570	chr6	31217580	31221384	3805	7.57	7.97	-0.41	0.00024	0.00915	NA	AB041803	protein_coding	ENSMUST00000115107	NA	promoter-TSS (NR_040262)	-869	ENSMUSG00000087380	ENSMUSG00000087380	2210408F21Rik	218.19	173.43	229.86	171.67	154	291.48	251.38	226.95	223.01	264.49
246895	chr9	51765334	51766732	1399	5.51	6.06	-0.55	0.00024	0.00915	ENSMUSG00000053199	Arhgap20	retained_intron	ENSMUST00000124907	NA	intron (NM_175535, intron 1 of 14)	681	ENSMUSG00000053199	ENSMUSG00000053199	Arhgap20	48.89	42.43	42.78	47.45	46	67.88	60.52	76.84	63.6	64.64
92146	chr15	98108403	98109136	734	4.51	5.26	-0.75	0.000241	0.00918	ENSMUSG00000033065	Pfkm	protein_coding	ENSMUST00000163507	NA	intron (NM_001163487, intron 1 of 22)	299	ENSMUSG00000033065	ENSMUSG00000033065	Pfkm	23.84	23.98	19.58	26.52	20	36.6	39.24	37.71	36.34	41.51
233070	chr8	70118837	70121256	2420	6.11	6.59	-0.48	0.000242	0.00921	ENSMUSG00000002341	Ncan	protein_coding	ENSMUST00000002412	NA	intron (NM_007789, intron 1 of 14)	797	ENSMUSG00000002341	ENSMUSG00000002341	Ncan	74.56	70.72	71.06	64.2	65	116.46	95.76	85.37	82.6	102.6
34908	chr11	53519144	53522093	2950	6.81	7.23	-0.42	0.000243	0.00922	ENSMUSG00000018398	2008-09-01	protein_coding	ENSMUST00000142800	NA	intron (NM_001252333, intron 1 of 9)	883	ENSMUSG00000018398	ENSMUSG00000018398	2008-09-01	133.85	99.01	119.65	102.58	107	167.7	152.95	156.52	127.2	145.89
210884	chr6	145211176	145212362	1187	5.13	5.82	-0.7	0.000243	0.00923	ENSMUSG00000040370	Lyrm5	protein_coding	ENSMUST00000111725	NA	promoter-TSS (NM_177222)	622	ENSMUSG00000040370	ENSMUSG00000040370	Lyrm5	50.73	30.13	40.61	27.22	26	53.9	54.53	57.63	50.38	66.42
181234	chr5	31201252	31202306	1055	4.87	5.63	-0.76	0.000244	0.00924	ENSMUSG00000043059	Zfp513	protein_coding	ENSMUST00000114590	NA	TTS (NM_008014)	263	ENSMUSG00000043059	ENSMUSG00000043059	Zfp513	39.73	23.37	36.98	29.31	17	61.22	51.21	49.8	41.3	44.48
250551	chr9	75313386	75315547	2162	6.11	6.6	-0.49	0.000244	0.00924	ENSMUSG00000032192	Gnb5	protein_coding	ENSMUST00000076889	NA	intron (NM_138719, intron 1 of 10)	399		ENSMUSG00000032192	Gnb5	80.07	68.26	77.59	62.81	56	106.48	99.09	88.22	88.38	101.41
248081	chr9	58487643	58490952	3310	7.28	7.64	-0.36	0.000245	0.00925	ENSMUSG00000066607	6030419C18Rik	protein_coding	ENSMUST00000085658	NA	intron (NM_176921, intron 1 of 2)	695	ENSMUSG00000066607	ENSMUSG00000066607	6030419C18Rik	161.35	155.59	172.58	154.22	136	206.97	217.46	207.03	184.19	183.25
212023	chr7	19149841	19150226	386	1.93	3.76	-1.84	0.000247	0.00931	ENSMUSG00000040824	Snrpd2	protein_coding	ENSMUST00000049294	NA	promoter-TSS (NM_026111)	196		ENSMUSG00000040824	Snrpd2	9.17	1.84	0.73	6.28	1	15.31	9.98	12.09	11.56	18.98
107614	chr17	29093431	29096412	2982	6.18	6.66	-0.48	0.000247	0.00932	ENSMUSG00000023067	Cdkn1a	protein_coding	ENSMUST00000119901	NA	intron (NM_007669, intron 1 of 2)	1150	ENSMUSG00000023067	ENSMUSG00000023067	Cdkn1a	67.23	76.26	82.66	63.5	72	107.14	101.08	114.54	99.94	81.84
221909	chr7	109961973	109962207	235	2.46	-0.53	2.99	0.000248	0.00934	ENSMUSG00000035901	Dennd5a	protein_coding	ENSMUST00000080437	-1503	Intergenic	-1668	ENSMUSG00000035901	ENSMUSG00000035901	Dennd5a	9.78	2.46	7.25	6.98	1	0.67	0.67	0.71	0.83	0.59
237084	chr8	105893275	105895423	2149	5.77	6.32	-0.56	0.000249	0.00934	ENSMUSG00000044287	Nrn1l	protein_coding	ENSMUST00000060167	NA	intron (NM_001301174, intron 1 of 2)	782	ENSMUSG00000044287	ENSMUSG00000044287	Nrn1l	68.45	58.42	52.93	52.34	40	71.87	77.14	80.39	90.86	80.06
241754	chr9	21091306	21091980	675	3.09	4.42	-1.33	0.000249	0.00935	ENSMUSG00000010205	Raver1	protein_coding	ENSMUST00000115487	NA	intron (NR_038081, intron 1 of 16)	345	ENSMUSG00000010205	ENSMUSG00000010205	Raver1	13.45	9.84	12.33	4.88	2	29.95	16.63	21.34	14.04	24.91
253153	chr9	106653681	106658057	4377	7.25	7.63	-0.38	0.000249	0.00935	ENSMUSG00000023192	Grm2	protein_coding	ENSMUST00000023959	NA	intron (NM_001160353, intron 1 of 5)	240	ENSMUSG00000023192	ENSMUSG00000023192	Grm2	180.3	151.29	158.08	154.22	119	193.66	196.18	207.74	199.06	195.11
170430	chr4	108833817	108834555	739	3.41	4.54	-1.14	0.000249	0.00937	ENSMUSG00000028567	Txndc12	protein_coding	ENSMUST00000030296	-45	promoter-TSS (NM_025334)	-492	ENSMUSG00000028567	ENSMUSG00000028567	Txndc12	16.5	3.69	9.43	10.47	13	20.63	23.94	18.5	28.08	25.5
161468	chr3	152394962	152397216	2255	6.4	6.92	-0.52	0.000251	0.00941	ENSMUSG00000039068	Zzz3	processed_transcript	ENSMUST00000138115	NA	promoter-TSS (NM_001080755)	86	ENSMUSG00000039068	ENSMUSG00000039068	Zzz3	107.57	67.65	94.99	74.67	78	131.1	145.64	126.64	92.51	109.71
93775	chr16	4726003	4727138	1136	5.08	5.77	-0.69	0.000252	0.00942	ENSMUSG00000004070	Hmox2	protein_coding	ENSMUST00000154117	NA	intron (NM_001136066, intron 1 of 5)	210	ENSMUSG00000004070	ENSMUSG00000004070	Hmox2	40.95	41.2	28.28	36.99	22	60.56	53.2	57.63	56.17	45.66
8150	chr1	120340270	120341815	1546	5.5	6.07	-0.57	0.000254	0.00947	ENSMUSG00000036907	C1ql2	protein_coding	ENSMUST00000037286	NA	5' UTR (NM_207233, exon 1 of 2)	461	ENSMUSG00000036907	ENSMUSG00000036907	C1ql2	41.56	34.44	41.33	48.85	60	65.88	74.48	64.74	71.03	58.71
158241	chr3	107631870	107632623	754	3.69	4.85	-1.16	0.000254	0.00948	ENSMUSG00000078604	Gm10961	protein_coding	ENSMUST00000106703	NA	promoter-TSS (NM_153563)	-537	ENSMUSG00000014601	ENSMUSG00000014601	Strip1	20.17	6.15	18.85	15.35	4	29.28	20.62	34.86	23.95	35.58
122497	chr19	4231147	4231774	628	4.03	5.01	-0.98	0.000255	0.00949	ENSMUSG00000024854	Pold4	protein_coding	ENSMUST00000025773	-124	promoter-TSS (NM_027196)	-438	ENSMUSG00000024854	ENSMUSG00000024854	Pold4	15.28	22.75	23.93	10.47	9	25.95	31.92	32.01	42.12	29.06
157747	chr3	104512078	104512591	514	3.37	4.51	-1.13	0.000255	0.00951	ENSMUSG00000032913	Lrig2	protein_coding	ENSMUST00000046316	-222	promoter-TSS (NM_001025067)	-479	ENSMUSG00000032913	ENSMUSG00000032913	Lrig2	12.22	8.61	10.15	16.75	4	19.96	21.28	22.05	24.78	25.5
9409	chr1	132879378	132882847	3470	7.45	7.8	-0.35	0.000256	0.00952	ENSMUSG00000026443	Lrrn2	protein_coding	ENSMUST00000027706	NA	intron (NM_010732, intron 1 of 1)	758	ENSMUSG00000026443	ENSMUSG00000026443	Lrrn2	188.86	170.97	188.53	169.57	158	232.26	231.42	239.04	187.49	223.58
214367	chr7	45154381	45156270	1890	5.1	5.78	-0.68	0.000256	0.00952	ENSMUSG00000003423	Pih1d1	protein_coding	ENSMUST00000125953	NA	promoter-TSS (NM_145954)	-620	ENSMUSG00000003423	ENSMUSG00000003423	Pih1d1	44.01	25.21	39.16	26.52	37	56.57	65.84	59.76	41.3	51.59
141560	chr2	117119361	117122188	2828	6.72	7.13	-0.4	0.000256	0.00954	ENSMUSG00000027351	Spred1	protein_coding	ENSMUST00000110901	NA	promoter-TSS (NM_001277256)	-296	ENSMUSG00000027351	ENSMUSG00000027351	Spred1	103.29	92.86	114.57	106.77	111	165.04	136.33	128.77	137.11	131.06
96736	chr16	20672787	20674183	1397	5.6	6.19	-0.59	0.000257	0.00955	ENSMUSG00000045983	Eif4g1	processed_transcript	ENSMUST00000154594	NA	intron (NM_001005331, intron 1 of 31)	736	ENSMUSG00000045983	ENSMUSG00000045983	Eif4g1	53.17	41.82	50.03	53.73	44	74.53	93.77	78.26	56.17	61.68
166047	chr4	53439691	53441972	2282	6.68	7.11	-0.42	0.000257	0.00956	ENSMUSG00000028412	Slc44a1	protein_coding	ENSMUST00000107646	NA	intron (NM_001159633, intron 1 of 12)	419	ENSMUSG00000028412	ENSMUSG00000028412	Slc44a1	119.18	97.17	98.62	112.35	87	128.44	150.96	135.17	147.02	128.1
254054	chr9	111116563	111119117	2555	6.4	6.87	-0.47	0.000259	0.0096	ENSMUSG00000032497	Lrrfip2	protein_coding	ENSMUST00000035078	NA	promoter-TSS (NM_001164838)	-271	ENSMUSG00000032497	ENSMUSG00000032497	Lrrfip2	87.4	78.1	91.37	101.88	63	119.12	115.71	129.48	113.98	104.97
211435	chr7	4740128	4741563	1436	5.17	5.81	-0.65	0.000259	0.00961	ENSMUSG00000059851	Suv420h2	protein_coding	ENSMUST00000098853	NA	intron (NM_146177, intron 1 of 8)	719	ENSMUSG00000059851	ENSMUSG00000059851	Suv420h2	36.06	45.51	29.73	31.4	37	45.25	63.18	61.9	47.91	62.86
66311	chr13	59556293	59557273	981	4.7	5.45	-0.75	0.00026	0.00963	ENSMUSG00000021557	Agtpbp1	nonsense_mediated_decay	ENSMUST00000167593	NA	5' UTR (NM_001284219, exon 1 of 25)	139	ENSMUSG00000021557	ENSMUSG00000021557	Agtpbp1	26.89	22.75	29.01	23.73	28	59.89	45.22	43.4	39.65	30.84
79676	chr14	79397252	79399347	2096	5.37	5.97	-0.6	0.00026	0.00964	ENSMUSG00000022022	Mtrf1	protein_coding	ENSMUST00000022600	NA	intron (NM_145960, intron 1 of 10)	528	ENSMUSG00000022022	ENSMUSG00000022022	Mtrf1	39.73	38.13	47.86	46.06	35	53.24	75.15	53.36	63.6	68.2
1712	chr1	34842247	34843974	1728	5.49	6.12	-0.63	0.000261	0.00965	ENSMUSG00000037503	Fam168b	protein_coding	ENSMUST00000170092	NA	promoter-TSS (NM_001160235)	-61	ENSMUSG00000037503	ENSMUSG00000037503	Fam168b	64.79	36.9	34.08	50.94	38	69.88	70.49	73.99	65.25	67.01
3917	chr1	59912361	59914020	1660	6.1	6.58	-0.48	0.000261	0.00966	ENSMUSG00000041040	Fam117b	protein_coding	ENSMUST00000036540	NA	exon (NM_001037725, exon 1 of 8)	185	ENSMUSG00000041040	ENSMUSG00000041040	Fam117b	63.56	65.19	80.49	65.6	68	96.5	111.72	98.89	85.07	84.8
173434	chr4	129980819	129986735	5917	7.86	8.23	-0.37	0.000261	0.00966	ENSMUSG00000028782	Bai2	protein_coding	ENSMUST00000120204	NA	Intergenic	-1093	ENSMUSG00000028782	ENSMUSG00000028782	Bai2	252.42	206.64	284.25	211.44	205	296.14	341.15	316.59	265.96	282.29
156227	chr3	89276862	89278732	1871	5.52	6.17	-0.65	0.000263	0.00969	ENSMUSG00000027954	Efna1	protein_coding	ENSMUST00000029566	NA	intron (NM_001162425, intron 1 of 4)	1848	ENSMUSG00000027954	ENSMUSG00000027954	Efna1	62.95	30.13	51.48	48.15	37	87.84	73.82	69.01	56.99	71.76
187423	chr5	110230014	110231583	1570	5.87	6.37	-0.5	0.000263	0.00969	ENSMUSG00000029501	Ankle2	protein_coding	ENSMUST00000031474	NA	promoter-TSS (NM_001253814)	-205	ENSMUSG00000029501	ENSMUSG00000029501	Ankle2	53.17	52.89	70.34	60.01	57	93.17	81.8	75.41	80.12	83.62
51407	chr12	32953077	32954898	1822	5.6	6.17	-0.57	0.000266	0.00975	NA	AC155258.1	lincRNA	ENSMUST00000181670	NA	promoter-TSS (NM_198710)	43	ENSMUSG00000020570	ENSMUSG00000020570	Sypl	58.67	36.28	42.78	57.22	48	69.88	74.48	68.3	64.43	83.03
190576	chr5	121452591	121454163	1573	5.45	6.06	-0.61	0.000267	0.00978	ENSMUSG00000029452	Tmem116	protein_coding	ENSMUST00000124247	NA	promoter-TSS (NM_026129)	668	ENSMUSG00000029452	ENSMUSG00000029452	Tmem116	47.67	47.35	55.83	40.47	27	67.88	64.51	67.59	68.56	64.05
59192	chr12	109746770	109747006	237	3.11	0.96	2.16	0.000268	0.00982	ENSMUSG00000097391	Mirg	lincRNA	ENSMUST00000183068	NA	promoter-TSS (NR_037233)	-990	miRBase:MI0014035	ENSMUSG00000093351	Mir3072	6.72	9.84	13.05	5.58	8	0.67	1.33	5.69	0.83	1.19
255784	chr9	121493256	121494888	1633	5.93	6.42	-0.48	0.000269	0.00983	ENSMUSG00000032532	Cck	protein_coding	ENSMUST00000035120	NA	intron (NM_001284508, intron 2 of 3)	1622	ENSMUSG00000032532	ENSMUSG00000032532	Cck	59.9	52.27	63.09	64.2	66	92.5	92.44	86.08	69.38	86.58
251437	chr9	95844899	95845614	716	4.21	5.05	-0.84	0.00027	0.00987	ENSMUSG00000049493	Pls1	protein_coding	ENSMUST00000093800	NA	promoter-TSS (NM_001033210)	22	ENSMUSG00000049493	ENSMUSG00000049493	Pls1	22	19.06	15.95	22.33	13	35.94	28.6	35.57	33.04	32.62
134161	chr2	35690246	35690756	511	3.86	2.5	1.36	0.000271	0.00987	ENSMUSG00000026883	Dab2ip	retained_intron	ENSMUST00000156465	NA	intron (NM_001290637, intron 3 of 16)	-1493	ENSMUSG00000026883	ENSMUSG00000026883	Dab2ip	12.83	13.53	15.23	13.96	17	5.32	4.66	4.98	9.09	4.15
122768	chr19	5083957	5086306	2350	6.56	7.02	-0.46	0.000271	0.00988	ENSMUSG00000061451	Tmem151a	protein_coding	ENSMUST00000077066	NA	intron (NM_001001885, intron 1 of 1)	345	ENSMUSG00000061451	ENSMUSG00000061451	Tmem151a	117.35	82.41	108.04	87.23	78	134.43	135.66	144.42	114.81	121.57
255189	chr9	119561519	119562079	561	3.81	2.18	1.63	0.000271	0.00989	ENSMUSG00000032511	Scn5a	protein_coding	ENSMUST00000065196	NA	intron (NM_001253860, intron 1 of 26)	879	ENSMUSG00000032511	ENSMUSG00000032511	Scn5a	13.45	17.83	9.43	21.63	8	1.33	2.66	4.98	10.74	2.97
160536	chr3	137342494	137342884	391	0.86	3.07	-2.21	0.000272	0.00989	ENSMUSG00000054690	Emcn	protein_coding	ENSMUST00000122064	NA	intron (NM_016885, intron 1 of 10)	1611	ENSMUSG00000054690	ENSMUSG00000054690	Emcn	1.83	0.61	0.73	4.88	1	5.99	13.97	6.4	6.61	8.9
205733	chr6	108658046	108660543	2498	6.83	7.23	-0.4	0.000273	0.00991	ENSMUSG00000087341	0610040F04Rik	antisense	ENSMUST00000137478	NA	intron (NR_104577, intron 1 of 6)	-1334	ENSMUSG00000030103	ENSMUSG00000030103	Bhlhe40	111.85	109.47	127.62	126.31	95	165.04	136.33	153.67	139.59	157.75
41096	chr11	85138852	85139945	1094	5	5.65	-0.65	0.000273	0.00992	ENSMUSG00000000804	Usp32	processed_transcript	ENSMUST00000173271	NA	intron (NM_001029934, intron 1 of 33)	556	ENSMUSG00000000804	ENSMUSG00000000804	Usp32	30.56	34.44	31.91	37.68	25	51.24	47.88	56.2	45.43	49.82
76919	chr14	63121493	63124058	2566	6.02	6.5	-0.47	0.000273	0.00992	ENSMUSG00000021939	Ctsb	protein_coding	ENSMUST00000006235	NA	intron (NM_007798, intron 1 of 9)	314	ENSMUSG00000021939	ENSMUSG00000021939	Ctsb	58.06	60.88	59.46	71.18	76	95.16	77.14	93.91	85.9	100.22
119878	chr18	67463851	67465940	2090	6.27	6.71	-0.44	0.000273	0.00992	ENSMUSG00000024530	Slmo1	protein_coding	ENSMUST00000025411	NA	promoter-TSS (NM_144867)	47	ENSMUSG00000024530	ENSMUSG00000024530	Slmo1	77.01	79.95	78.31	78.16	72	121.12	102.41	97.47	94.16	108.53
110642	chr17	56008511	56011237	2727	5.93	6.46	-0.54	0.000275	0.00997	ENSMUSG00000003199	Mpnd	protein_coding	ENSMUST00000133998	NA	intron (NM_026530, intron 2 of 12)	673	ENSMUSG00000003199	ENSMUSG00000003199	Mpnd	67.84	46.74	56.56	76.76	56	91.17	91.11	103.16	76.81	78.28
240033	chr8	124430614	124434464	3851	6.99	7.43	-0.45	0.000275	0.00997	ENSMUSG00000050751	Pgbd5	protein_coding	ENSMUST00000172566	NA	intron (NM_171824, intron 1 of 6)	1397	ENSMUSG00000050751	ENSMUSG00000050751	Pgbd5	143.02	124.23	155.9	115.14	96	194.99	196.18	161.5	157.76	153.6
241577	chr9	15301508	15301775	268	0.01	2.7	-2.68	0.000275	0.00997	ENSMUSG00000031938	4931406C07Rik	protein_coding	ENSMUST00000180339	NA	promoter-TSS (NM_133732)	-35	ENSMUSG00000031938	ENSMUSG00000031938	4931406C07Rik	0.61	0.61	0.73	2.09	1	3.33	2	7.83	11.56	7.71
99392	chr16	38741907	38743149	1243	5.2	5.83	-0.63	0.000277	0.01	ENSMUSG00000022793	B4galt4	protein_coding	ENSMUST00000023482	NA	intron (NM_001285793, intron 1 of 6)	269	ENSMUSG00000022793	ENSMUSG00000022793	B4galt4	39.73	20.91	41.33	37.68	44	54.57	59.19	61.18	56.17	53.97
42703	chr11	98148822	98150496	1675	6.25	6.71	-0.46	0.000278	0.01	ENSMUSG00000020883	Fbxl20	protein_coding	ENSMUST00000103143	NA	promoter-TSS (NM_028149)	-43	ENSMUSG00000020883	ENSMUSG00000020883	Fbxl20	86.18	75.64	75.41	77.46	66	119.79	115.71	100.31	94.99	94.29
59779	chr12	111574499	111575581	1083	5.67	6.23	-0.56	0.000278	0.01	ENSMUSG00000007411	Mark3	protein_coding	ENSMUST00000084953	NA	promoter-TSS (NR_045295)	530	ENSMUSG00000007411	ENSMUSG00000007411	Mark3	59.9	51.66	59.46	40.47	43	77.86	78.47	79.68	73.51	64.64
41592	chr11	88954668	88956022	1355	3.71	4.75	-1.04	0.000279	0.01	ENSMUSG00000000278	Scpep1	protein_coding	ENSMUST00000000287	NA	promoter-TSS (NM_029023)	97	ENSMUSG00000000278	ENSMUSG00000000278	Scpep1	6.11	15.37	13.05	20.94	10	22.63	32.59	24.9	28.08	26.09
232975	chr8	69832590	69833299	710	3.45	4.49	-1.04	0.000279	0.01	ENSMUSG00000031860	Pbx4	retained_intron	ENSMUST00000151975	NA	intron (NM_001024954, intron 1 of 7)	241	ENSMUSG00000031860	ENSMUSG00000031860	Pbx4	8.56	11.68	13.05	11.17	10	28.62	25.27	20.63	18.17	19.57
132613	chr2	30474472	30474699	228	2.38	-0.53	2.91	0.000279	0.0101	ENSMUSG00000089762	Ier5l	protein_coding	ENSMUST00000065134	-273	promoter-TSS (NM_030244)	-387	ENSMUSG00000089762	ENSMUSG00000089762	Ier5l	3.06	4.3	10.15	5.58	3	0.67	0.67	0.71	0.83	0.59
107054	chr17	27134822	27135694	873	3.8	4.79	-0.99	0.00028	0.0101	NA	Mnf1	protein_coding	ENSMUST00000025045	-906	Intergenic	-1367	ENSMUSG00000024208	ENSMUSG00000024208	Uqcc2	9.17	22.14	15.95	8.37	14	25.29	28.6	29.88	26.43	27.87
211226	chr6	149308894	149309970	1077	4.94	5.6	-0.66	0.00028	0.0101	ENSMUSG00000032712	2810474O19Rik	retained_intron	ENSMUST00000137983	NA	promoter-TSS (NM_001289662)	18	ENSMUSG00000032712	ENSMUSG00000032712	2810474O19Rik	26.89	27.67	27.55	39.08	32	40.59	49.88	55.49	50.38	46.26
240772	chr8	126476510	126476828	319	-0.04	2.67	-2.7	0.00028	0.0101	ENSMUSG00000074026	Gm6091	processed_pseudogene	ENSMUST00000098307	-98	Intergenic	-1604	ENSMUSG00000090290	ENSMUSG00000090290	Gm17296	0.61	1.84	0.73	0.7	1	2	11.31	5.69	3.3	9.49
54507	chr12	78860683	78861545	863	4.07	4.96	-0.89	0.000281	0.0101	ENSMUSG00000021114	Atp6v1d	protein_coding	ENSMUST00000021536	NA	promoter-TSS (NM_026114)	524	ENSMUSG00000021114	ENSMUSG00000021114	Atp6v1d	22	12.91	18.13	14.65	16	24.62	37.24	24.19	33.86	35.58
156860	chr3	95893932	95894904	973	4.03	4.92	-0.89	0.000281	0.0101	ENSMUSG00000015750	Aph1a	protein_coding	ENSMUST00000056710	NA	intron (NM_146134, intron 1 of 6)	497	ENSMUSG00000015750	ENSMUSG00000015750	Aph1a	14.06	11.07	25.38	16.05	15	31.28	32.59	32.01	28.91	26.69
236935	chr8	105347049	105347260	212	0.48	2.83	-2.35	0.000281	0.0101	ENSMUSG00000014778	Fhod1	retained_intron	ENSMUST00000132777	NA	intron (NM_177699, intron 1 of 21)	815	ENSMUSG00000014778	ENSMUSG00000014778	Fhod1	0.61	1.84	0.73	2.79	1	5.32	5.32	11.38	8.26	5.34
172085	chr4	124861177	124863208	2032	6.48	6.91	-0.43	0.000282	0.0101	ENSMUSG00000042763	Maneal	protein_coding	ENSMUST00000064444	NA	promoter-TSS (NM_001007573)	-22	ENSMUSG00000042763	ENSMUSG00000042763	Maneal	89.84	88.56	108.77	81.65	77	135.09	121.03	118.81	109.03	118.61
156176	chr3	89182043	89185857	3815	7.07	7.46	-0.39	0.000284	0.0102	ENSMUSG00000086718	Gm16069	antisense	ENSMUST00000131146	NA	intron (NM_001014995, intron 1 of 11)	725	ENSMUSG00000032657	ENSMUSG00000032657	Fam189b	150.96	120.54	145.03	143.06	112	190.33	184.87	175.73	151.15	176.73
125318	chr19	28677876	28678634	759	3.57	4.65	-1.07	0.000285	0.0102	ENSMUSG00000052942	Glis3	protein_coding	ENSMUST00000112612	NA	promoter-TSS (NR_045330)	31	ENSMUSG00000097735	ENSMUSG00000097735	D930032P07Rik	12.22	9.84	15.95	17.45	4	21.3	24.61	23.48	27.26	28.47
210273	chr6	137252136	137253271	1136	5.22	5.81	-0.59	0.000285	0.0102	ENSMUSG00000030223	Ptpro	protein_coding	ENSMUST00000077115	NA	exon (NM_011216, exon 1 of 27)	405	ENSMUSG00000030223	ENSMUSG00000030223	Ptpro	31.78	35.67	35.53	41.17	42	49.25	55.86	59.76	62.77	53.37
248877	chr9	63602638	63603519	882	4.63	5.37	-0.73	0.000285	0.0102	ENSMUSG00000037257	Aagab	protein_coding	ENSMUST00000041551	NA	promoter-TSS (NM_030068)	424	ENSMUSG00000037257	ENSMUSG00000037257	Aagab	31.17	17.83	27.55	24.42	23	39.26	40.57	48.38	37.17	40.92
34582	chr11	51855582	51859576	3995	7.52	7.85	-0.33	0.000286	0.0102	NA	Phf15	protein_coding	ENSMUST00000020655	NA	promoter-TSS (NM_199299)	-98	ENSMUSG00000020387	ENSMUSG00000020387	Jade2	197.41	166.05	193.61	186.32	174	247.56	234.09	246.16	222.18	206.97
36070	chr11	59304603	59310558	5956	7.53	7.9	-0.37	0.000287	0.0102	ENSMUSG00000000126	Wnt9a	protein_coding	ENSMUST00000000128	NA	intron (NM_139298, intron 1 of 3)	651	ENSMUSG00000000126	ENSMUSG00000000126	Wnt9a	177.85	178.35	173.3	212.14	182	269.52	259.36	250.43	208.14	202.82
37763	chr11	68692101	68693412	1312	5.63	6.17	-0.54	0.000287	0.0102	ENSMUSG00000020900	Myh10	processed_transcript	ENSMUST00000141558	NA	intron (NM_175260, intron 1 of 40)	842	ENSMUSG00000020900	ENSMUSG00000020900	Myh10	47.06	42.43	58.74	55.83	43	77.86	66.5	72.57	76.81	66.42
113064	chr17	83704751	83704959	209	2.36	-0.53	2.89	0.000287	0.0102	ENSMUSG00000055817	Mta3	protein_coding	ENSMUST00000112350	-1203	Intergenic	-1308	ENSMUSG00000055817	ENSMUSG00000055817	Mta3	4.28	9.22	2.9	4.19	5	0.67	0.67	0.71	0.83	0.59
239718	chr8	123652079	123652519	441	1.16	3.24	-2.08	0.000288	0.0102	ENSMUSG00000092329	Gm20388	protein_coding	ENSMUST00000127664	NA	Intergenic	-1630	ENSMUSG00000039960	ENSMUSG00000039960	Rhou	0.61	1.23	3.63	0.7	5	9.32	15.96	4.27	4.13	13.64
217247	chr7	68264657	68264932	276	2.82	0.27	2.55	0.000289	0.0103	ENSMUSG00000030553	Pgpep1l	protein_coding	ENSMUST00000032770	-424	promoter-TSS (NM_030101)	-562	ENSMUSG00000030553	ENSMUSG00000030553	Pgpep1l	12.22	3.07	10.88	2.09	7	1.33	0.67	1.42	0.83	1.78
41985	chr11	94988421	94993193	4773	7.47	7.85	-0.38	0.000291	0.0103	ENSMUSG00000038976	Ppp1r9b	protein_coding	ENSMUST00000038696	NA	promoter-TSS (NM_172261)	-405	ENSMUSG00000038976	ENSMUSG00000038976	Ppp1r9b	196.8	154.36	214.64	177.95	143	236.91	252.71	225.53	209.8	231.28
123244	chr19	6984805	6988454	3650	7.01	7.4	-0.39	0.000291	0.0103	ENSMUSG00000024962	Vegfb	protein_coding	ENSMUST00000130048	NA	intron (NM_011697, intron 2 of 6)	1021	ENSMUSG00000024962	ENSMUSG00000024962	Vegfb	121.63	110.08	156.63	120.73	134	187.67	158.27	177.15	149.5	170.2
166831	chr4	68955642	68955880	239	-0.45	2.5	-2.96	0.000291	0.0103	NA	Dbc1	protein_coding	ENSMUST00000030036	-1245	Intergenic	-1364	ENSMUSG00000028351	ENSMUSG00000028351	Brinp1	0.61	0.61	0.73	0.7	1	1.33	12.64	5.69	3.3	5.34
63539	chr13	43479961	43481925	1965	6.22	6.75	-0.53	0.000294	0.0104	ENSMUSG00000038546	Ranbp9	protein_coding	ENSMUST00000144326	NA	promoter-TSS (NM_019930)	30	ENSMUSG00000038546	ENSMUSG00000038546	Ranbp9	93.51	76.87	77.59	69.09	55	121.78	113.72	119.52	102.42	80.65
182621	chr5	36396526	36398186	1661	5.85	6.34	-0.5	0.000294	0.0104	ENSMUSG00000029093	Sorcs2	protein_coding	ENSMUST00000037370	NA	intron (NM_030889, intron 1 of 26)	783	ENSMUSG00000029093	ENSMUSG00000029093	Sorcs2	48.28	55.96	55.83	69.78	58	76.53	83.13	82.53	81.77	81.84
123770	chr19	10687701	10690133	2433	6.13	6.6	-0.47	0.000295	0.0104	ENSMUSG00000048832	Vps37c	protein_coding	ENSMUST00000087951	NA	5' UTR (NM_181403, exon 1 of 5)	102	ENSMUSG00000048832	ENSMUSG00000048832	Vps37c	72.73	62.11	73.96	59.32	82	81.19	97.09	113.83	91.68	102.6
221591	chr7	102016504	102018532	2029	5.05	5.72	-0.67	0.000296	0.0104	ENSMUSG00000070427	Il18bp	protein_coding	ENSMUST00000094134	NA	intron (NM_010531, intron 2 of 6)	637	ENSMUSG00000070427	ENSMUSG00000070427	Il18bp	33	27.06	44.96	34.19	26	55.24	57.86	39.13	53.69	57.52
86959	chr15	74515350	74520268	4919	7.56	7.94	-0.38	0.000297	0.0105	ENSMUSG00000034730	Bai1	protein_coding	ENSMUST00000042035	NA	intron (NM_174991, intron 1 of 30)	1613	ENSMUSG00000034730	ENSMUSG00000034730	Bai1	221.25	169.12	194.33	173.06	188	252.22	258.03	288.13	194.93	237.81
127702	chr19	47537195	47538203	1009	4.34	5.18	-0.84	0.000297	0.0105	ENSMUSG00000042694	Obfc1	protein_coding	ENSMUST00000182291	NA	promoter-TSS (NM_175360)	-679	ENSMUSG00000042694	ENSMUSG00000042694	Obfc1	17.72	17.22	20.3	20.94	25	28.62	23.28	41.26	48.73	39.14
155932	chr3	88454279	88454476	198	2.69	-0.01	2.71	0.000299	0.0105	ENSMUSG00000028064	Sema4a	protein_coding	ENSMUST00000125526	NA	intron (NM_001163489, intron 2 of 14)	1383	ENSMUSG00000028064	ENSMUSG00000028064	Sema4a	2.44	3.07	7.25	5.58	14	0.67	1.33	0.71	1.65	0.59
175406	chr4	138260191	138260583	393	1.19	3.24	-2.05	0.000299	0.0105	ENSMUSG00000045349	Sh2d5	protein_coding	ENSMUST00000105824	NA	3' UTR (NM_001099631, exon 10 of 10)	-1864	ENSMUSG00000028758	ENSMUSG00000028758	Kif17	5.5	0.61	2.18	2.09	1	12.64	8.65	12.81	6.61	6.52
42280	chr11	97041572	97042155	584	3.82	4.75	-0.93	0.0003	0.0105	ENSMUSG00000001445	Mrpl10	protein_coding	ENSMUST00000001485	NA	promoter-TSS (NM_027026)	278	ENSMUSG00000001445	ENSMUSG00000001445	Mrpl10	17.11	15.37	7.98	11.17	19	27.29	27.93	25.61	24.78	29.06
71154	chr13	114388157	114388460	304	0	2.63	-2.63	0.000301	0.0105	ENSMUSG00000021764	Ndufs4	protein_coding	ENSMUST00000022286	-63	promoter-TSS (NM_010887)	-215	ENSMUSG00000021764	ENSMUSG00000021764	Ndufs4	0.61	1.23	1.45	0.7	1	7.32	2.66	7.83	2.48	10.67
76219	chr14	55104801	55106825	2025	5.8	6.38	-0.57	0.000301	0.0105	ENSMUSG00000040701	Ap1g2	retained_intron	ENSMUST00000153702	NA	intron (NM_007455, intron 2 of 21)	780	ENSMUSG00000040701	ENSMUSG00000040701	Ap1g2	77.62	53.5	60.19	50.94	37	85.85	87.78	76.84	77.64	87.18
15209	chr1	180191042	180192199	1158	4.01	4.91	-0.9	0.000302	0.0106	ENSMUSG00000026489	Adck3	protein_coding	ENSMUST00000170472	NA	intron (NM_023341, intron 1 of 14)	1864	ENSMUSG00000026489	ENSMUSG00000026489	Adck3	16.5	11.68	21.03	17.45	14	40.59	32.59	26.32	26.43	24.91
10379	chr1	136683031	136683289	259	0.5	2.8	-2.31	0.000303	0.0106	NA	RP23-302C16.2	lincRNA	ENSMUST00000180495	NA	promoter-TSS (NR_045325)	-236	ENSMUSG00000097113	ENSMUSG00000097113	Gm19705	1.22	0.61	0.73	3.49	1	7.32	9.31	5.69	6.61	5.93
32075	chr11	32000945	32002890	1946	5.81	6.37	-0.56	0.000303	0.0106	ENSMUSG00000020297	Nsg2	protein_coding	ENSMUST00000020537	NA	intron (NM_001290681, intron 2 of 4)	641	ENSMUSG00000020297	ENSMUSG00000020297	Nsg2	75.79	49.2	62.36	51.64	41	77.2	77.14	86.08	85.9	85.99
95592	chr16	11982977	11986394	3418	6.94	7.33	-0.39	0.000303	0.0106	ENSMUSG00000022494	Shisa9	processed_transcript	ENSMUST00000182154	NA	exon (NM_001174086, exon 1 of 4)	573	ENSMUSG00000022494	ENSMUSG00000022494	Shisa9	109.4	131.61	104.42	144.45	125	156.39	145.64	170.75	166.02	167.24
229320	chr8	15008416	15012528	4113	7.35	7.71	-0.36	0.000303	0.0106	ENSMUSG00000055675	Kbtbd11	protein_coding	ENSMUST00000069399	NA	promoter-TSS (NM_029116)	-553	ENSMUSG00000055675	ENSMUSG00000055675	Kbtbd11	194.97	151.9	169.68	154.22	145	220.94	198.84	205.61	200.71	218.83
230656	chr8	25785303	25786049	747	3.77	4.71	-0.95	0.000303	0.0106	ENSMUSG00000037296	Lsm1	protein_coding	ENSMUST00000038421	NA	promoter-TSS (NM_026121)	85	ENSMUSG00000037296	ENSMUSG00000037296	Lsm1	18.34	9.84	13.05	13.96	13	29.95	29.26	24.9	22.3	24.91
36926	chr11	62602839	62603684	846	4.29	5.21	-0.92	0.000305	0.0106	ENSMUSG00000064437	Snord49b	snoRNA	ENSMUST00000082503	NA	promoter-TSS (NR_028550)	176	ENSMUSG00000064437	ENSMUSG00000064437	Snord49b	25.67	13.53	19.58	29.31	10	29.28	43.23	46.96	29.73	36.18
54879	chr12	80945502	80946115	614	4.91	5.6	-0.69	0.000306	0.0106	ENSMUSG00000021134	Srsf5	protein_coding	ENSMUST00000094693	NA	promoter-TSS (NR_045057)	305	ENSMUSG00000021134	ENSMUSG00000021134	Srsf5	38.5	22.75	36.98	26.52	26	49.25	51.21	55.49	42.12	45.07
88136	chr15	79039978	79040364	387	-0.23	2.69	-2.92	0.000306	0.0106	ENSMUSG00000006378	Gcat	protein_coding	ENSMUST00000171999	NA	intron (NM_001161712, intron 8 of 8)	-1714	ENSMUSG00000006378	NA	Galr3	1.22	0.61	0.73	0.7	1	13.98	0.67	9.25	2.48	5.93
96242	chr16	17451984	17452894	911	4.91	5.57	-0.67	0.000306	0.0106	ENSMUSG00000006134	Crkl	protein_coding	ENSMUST00000006293	NA	5' UTR (NM_007764, exon 1 of 3)	454		ENSMUSG00000006134	Crkl	30.56	27.67	36.26	28.61	27	38.6	51.21	54.78	42.12	51.59
52190	chr12	41482708	41486009	3302	6.2	6.74	-0.53	0.000307	0.0107	ENSMUSG00000036295	Lrrn3	protein_coding	ENSMUST00000043884	NA	intron (NM_001271708, intron 1 of 2)	1698	ENSMUSG00000036295	ENSMUSG00000036295	Lrrn3	96.57	66.42	68.89	68.39	68	79.86	125.69	95.33	123.89	107.93
187757	chr5	111580500	111583495	2996	6.78	7.15	-0.37	0.000307	0.0107	ENSMUSG00000052848	C130026L21Rik	protein_coding	ENSMUST00000064930	NA	intron (NR_015546, intron 1 of 3)	437		ENSMUSG00000052848	C130026L21Rik	98.4	109.47	108.77	110.26	122	151.07	136.99	140.87	129.68	151.82
203198	chr6	86437366	86438677	1312	5.1	5.73	-0.63	0.000307	0.0107	ENSMUSG00000046679	C87436	protein_coding	ENSMUST00000050497	NA	promoter-TSS (NM_001243742)	-376	ENSMUSG00000046679	ENSMUSG00000046679	C87436	36.06	27.06	39.88	32.8	36	54.57	61.18	56.92	41.3	51
23545	chr10	77605463	77608321	2859	6.44	6.84	-0.4	0.000308	0.0107	ENSMUSG00000020265	Sumo3	protein_coding	ENSMUST00000020501	NA	intron (NM_019929, intron 1 of 3)	658	ENSMUSG00000020265	ENSMUSG00000020265	Sumo3	84.95	85.48	92.09	82.34	88	116.46	115.05	110.27	114.81	115.64
75704	chr14	41012942	41014462	1521	5.17	5.79	-0.62	0.000308	0.0107	ENSMUSG00000021792	Fam213a	protein_coding	ENSMUST00000022317	NA	promoter-TSS (NM_027464)	73	ENSMUSG00000021792	ENSMUSG00000021792	Fam213a	40.34	30.75	34.08	34.19	41	54.57	58.52	57.63	62.77	43.29
84976	chr15	53346308	53347595	1288	4.81	5.53	-0.73	0.000308	0.0107	ENSMUSG00000061731	Ext1	protein_coding	ENSMUST00000077273	-149	promoter-TSS (NM_010162)	-769		ENSMUSG00000061731	Ext1	31.78	33.82	34.81	17.45	22	44.59	48.55	48.38	47.08	42.7
224245	chr7	123499844	123501604	1761	6.04	6.52	-0.48	0.000308	0.0107	ENSMUSG00000030757	Zkscan2	protein_coding	ENSMUST00000128217	NA	promoter-TSS (NM_001081329)	-275	ENSMUSG00000030757	ENSMUSG00000030757	Zkscan2	62.34	61.5	68.89	78.16	57	87.84	100.42	98.18	78.47	92.51
1829	chr1	36470810	36472642	1833	5.51	6.12	-0.61	0.000309	0.0107	ENSMUSG00000037408	Cnnm4	protein_coding	ENSMUST00000153128	NA	exon (NM_033570, exon 1 of 7)	129	ENSMUSG00000037408	ENSMUSG00000037408	Cnnm4	43.39	29.52	60.19	52.34	43	62.56	60.52	69.72	72.69	83.03
118643	chr18	61011026	61016264	5239	7.57	7.16	0.4	0.000311	0.0107	ENSMUSG00000052026	Slc6a7	protein_coding	ENSMUST00000025520	NA	intron (NM_201353, intron 1 of 13)	554	ENSMUSG00000052026	ENSMUSG00000052026	Slc6a7	205.36	170.35	215.36	190.51	167	160.38	144.31	161.5	108.2	142.92
181337	chr5	31698974	31699295	322	0.83	3.05	-2.22	0.000311	0.0107	ENSMUSG00000029142	Mrpl33	processed_transcript	ENSMUST00000142394	NA	intron (NM_181280, intron 1 of 12)	1085	ENSMUSG00000052139	ENSMUSG00000052139	Bre	0.61	3.07	0.73	3.49	1	7.99	3.99	9.96	5.78	13.64
241969	chr9	21545699	21546139	441	1.79	3.52	-1.73	0.000311	0.0107	ENSMUSG00000057191	AB124611	protein_coding	ENSMUST00000086361	366	promoter-TSS (NM_021531)	-975	ENSMUSG00000032185	ENSMUSG00000032185	Carm1	4.28	4.3	1.45	6.28	1	10.65	12.64	14.23	9.09	10.67
48202	chr11	120457369	120458981	1613	5.85	6.35	-0.5	0.000312	0.0107	ENSMUSG00000039670	Oxld1	protein_coding	ENSMUST00000044007	NA	promoter-TSS (NM_152807)	46	ENSMUSG00000049957	ENSMUSG00000049957	Ccdc137	54.4	55.35	58.01	60.71	60	92.5	80.47	64.74	80.94	88.36
16909	chr1	192853925	192856243	2319	6.91	7.3	-0.4	0.000313	0.0108	ENSMUSG00000016262	Sertad4	protein_coding	ENSMUST00000155579	NA	intron (NM_198247, intron 1 of 3)	668	ENSMUSG00000016262	ENSMUSG00000016262	Sertad4	113.68	116.23	137.05	113.75	119	167.04	157.61	170.75	167.67	126.91
184887	chr5	71094432	71094693	262	0.79	2.98	-2.19	0.000314	0.0108	ENSMUSG00000000560	Gabra2	protein_coding	ENSMUST00000000572	NA	exon (NM_008066, exon 2 of 10)	1286	ENSMUSG00000000560	ENSMUSG00000000560	Gabra2	0.61	0.61	0.73	0.7	6	9.32	9.31	10.67	2.48	7.71
17344	chr1	195015288	195015543	256	2.45	-0.53	2.98	0.000315	0.0108	NA	mmu-mir-29b-2	lincRNA	ENSMUST00000181226	NA	Intergenic	-1983	ENSMUSG00000096929	ENSMUSG00000096929	A330023F24Rik	3.67	1.23	10.88	5.58	6	0.67	0.67	0.71	0.83	0.59
21876	chr10	67095960	67097597	1638	6.32	6.78	-0.46	0.000315	0.0108	ENSMUSG00000019873	Reep3	protein_coding	ENSMUST00000020023	NA	intron (NM_001204915, intron 1 of 8)	209	ENSMUSG00000019873	ENSMUSG00000019873	Reep3	92.9	67.65	77.59	83.04	77	117.13	115.71	107.43	118.94	89.55
24898	chr10	82629007	82630545	1539	4.96	5.67	-0.71	0.000315	0.0108	ENSMUSG00000034674	Tdg	protein_coding	ENSMUST00000092266	NA	promoter-TSS (NM_011561)	-62	ENSMUSG00000034674	ENSMUSG00000034674	Tdg	31.17	24.6	29.73	46.06	24	59.23	45.22	46.24	58.64	45.07
34327	chr11	50233220	50233508	289	2.93	0.69	2.24	0.000315	0.0108	ENSMUSG00000036620	Mgat4b	protein_coding	ENSMUST00000041725	NA	exon (NM_145926, exon 10 of 15)	1119		ENSMUSG00000098474	Mir6919	11	8.61	3.63	4.88	10	0.67	2.66	0.71	1.65	2.37
185811	chr5	86064916	86065575	660	3.44	4.56	-1.13	0.000315	0.0108	ENSMUSG00000029253	Cenpc1	protein_coding	ENSMUST00000031170	NA	intron (NM_007683, intron 1 of 18)	337	ENSMUSG00000029253	ENSMUSG00000029253	Cenpc1	12.22	3.69	10.15	16.05	12	28.62	19.95	22.77	29.73	17.2
208766	chr6	125230321	125232439	2119	6	6.51	-0.51	0.000315	0.0108	ENSMUSG00000038213	Tapbpl	protein_coding	ENSMUST00000043422	NA	intron (NR_015604, intron 1 of 1)	104	ENSMUSG00000030337	NA	E130112N10Rik	61.73	73.8	60.91	75.37	48	102.49	83.79	96.76	83.42	88.36
254357	chr9	112232126	112236361	4236	7.41	7.75	-0.34	0.000315	0.0108	ENSMUSG00000087038	2900079G21Rik	lincRNA	ENSMUST00000149308	NA	promoter-TSS (NR_015468)	-33	ENSMUSG00000087038	ENSMUSG00000087038	2900079G21Rik	172.35	183.88	172.58	163.29	159	232.26	220.12	222.68	183.36	215.87
12007	chr1	157411100	157411462	363	0.78	2.98	-2.2	0.000316	0.0108	ENSMUSG00000070565	Rasal2	protein_coding	ENSMUST00000078308	NA	intron (NM_177644, intron 1 of 17)	-1071	ENSMUSG00000049881	ENSMUSG00000049881	2810025M15Rik	1.83	4.3	0.73	0.7	1	8.65	9.98	7.83	5.78	7.12
88134	chr15	79030885	79031251	367	1.39	3.27	-1.88	0.000316	0.0108	ENSMUSG00000006378	Gcat	protein_coding	ENSMUST00000171999	NA	TTS (NM_008197)	194	ENSMUSG00000006378	ENSMUSG00000006378	Gcat	0.61	1.84	0.73	4.88	5	13.31	10.64	6.4	8.26	9.49
106815	chr17	26414729	26415923	1195	5.71	6.27	-0.56	0.000316	0.0108	ENSMUSG00000034413	Neurl1b	protein_coding	ENSMUST00000182897	NA	intron (NM_001081656, intron 1 of 4)	361	ENSMUSG00000034413	ENSMUSG00000034413	Neurl1b	48.89	47.35	60.91	65.6	39	80.52	84.46	87.51	66.9	67.01
177956	chr4	152027897	152029136	1240	4.25	5.15	-0.89	0.000316	0.0108	ENSMUSG00000028950	Tas1r1	protein_coding	ENSMUST00000030792	NA	promoter-TSS (NM_133879)	-846	ENSMUSG00000028952	ENSMUSG00000028952	Zbtb48	27.5	24.6	17.4	9.77	16	39.26	37.24	39.84	26.43	34.4
198272	chr6	29694178	29695890	1713	5.45	6.03	-0.58	0.000316	0.0108	ENSMUSG00000001763	Tspan33	protein_coding	ENSMUST00000046750	NA	intron (NM_146173, intron 1 of 7)	778	ENSMUSG00000001763	ENSMUSG00000001763	Tspan33	48.28	37.51	54.38	43.27	35	63.89	74.48	66.88	57.82	62.86
51491	chr12	33146707	33147585	879	3.97	4.91	-0.94	0.000317	0.0108	ENSMUSG00000052125	F730043M19Rik	processed_transcript	ENSMUST00000172344	NA	promoter-TSS (NM_028139)	440	ENSMUSG00000052125	ENSMUSG00000052125	F730043M19Rik	22.61	19.68	8.7	15.35	12	33.94	27.27	32.73	26.43	30.24
170994	chr4	117882700	117884486	1787	5.75	6.26	-0.51	0.000317	0.0108	ENSMUSG00000085278	Gm12841	antisense	ENSMUST00000128263	NA	promoter-TSS (NM_001253381)	-117	ENSMUSG00000028541	ENSMUSG00000028541	B4galt2	53.17	46.12	65.99	51.64	52	78.53	76.48	81.1	72.69	73.54
60271	chr12	113073305	113075848	2544	6.55	6.96	-0.41	0.000318	0.0109	ENSMUSG00000012211	Tex22	protein_coding	ENSMUST00000155492	NA	promoter-TSS (NM_029381)	75	ENSMUSG00000012211	ENSMUSG00000012211	Tex22	97.18	91.02	89.92	97.7	94	114.46	109.73	126.64	132.15	141.14
156229	chr3	89279722	89281905	2184	5.76	6.31	-0.55	0.000318	0.0109	ENSMUSG00000027954	Efna1	protein_coding	ENSMUST00000118587	NA	5' UTR (NM_001162425, exon 1 of 5)	137	ENSMUSG00000027954	ENSMUSG00000027954	Efna1	62.95	51.04	44.96	70.48	42	82.52	77.14	87.51	75.99	74.72
5614	chr1	79775445	79775724	280	2.39	-0.53	2.92	0.000319	0.0109	ENSMUSG00000073643	Wdfy1	protein_coding	ENSMUST00000143368	NA	promoter-TSS (NM_001081210)	-433	ENSMUSG00000026248	ENSMUSG00000026248	Mrpl44	11	4.3	5.8	2.09	3	0.67	0.67	0.71	0.83	0.59
205326	chr6	103510417	103513509	3093	6.85	7.31	-0.45	0.000319	0.0109	ENSMUSG00000030077	Chl1	protein_coding	ENSMUST00000066905	NA	intron (NM_007697, intron 1 of 26)	1087	ENSMUSG00000030077	ENSMUSG00000030077	Chl1	141.79	100.86	130.52	80.25	125	179.02	157.61	154.38	145.37	155.38
48260	chr11	120631627	120631987	361	2.54	-0.28	2.82	0.00032	0.0109	ENSMUSG00000051510	Mafg	protein_coding	ENSMUST00000058162	NA	intron (NM_010756, intron 1 of 2)	1740		ENSMUSG00000051510	Mafg	7.33	4.92	12.33	3.49	1	1.33	0.67	0.71	0.83	0.59
93416	chr15	102721501	102722060	560	2.53	4.02	-1.5	0.00032	0.0109	ENSMUSG00000023055	Calcoco1	protein_coding	ENSMUST00000023818	NA	intron (NM_026192, intron 1 of 14)	397	ENSMUSG00000023055	ENSMUSG00000023055	Calcoco1	9.78	9.84	5.8	1.4	2	16.64	18.62	16.36	14.87	14.83
99189	chr16	37538511	37538981	471	1.5	3.5	-2	0.00032	0.0109	ENSMUSG00000022828	Gtf2e1	protein_coding	ENSMUST00000023525	NA	intron (NM_028812, intron 1 of 4)	1023	ENSMUSG00000022828	ENSMUSG00000022828	Gtf2e1	4.89	6.15	1.45	0.7	1	7.32	17.96	5.69	13.22	12.45
151402	chr3	30792524	30794226	1703	6.07	6.54	-0.47	0.00032	0.0109	NA	AC158135.1	protein_coding	ENSMUST00000180833	NA	exon (NM_027016, exon 1 of 8)	499	ENSMUSG00000027706	ENSMUSG00000027706	Sec62	67.23	76.87	54.38	71.88	65	92.5	85.79	93.2	92.51	101.41
214258	chr7	44927782	44929514	1733	5.26	5.91	-0.65	0.000321	0.0109	ENSMUSG00000060279	Ap2a1	protein_coding	ENSMUST00000166972	NA	intron (NM_007458, intron 1 of 23)	842	ENSMUSG00000060279	ENSMUSG00000060279	Ap2a1	44.62	38.13	39.16	33.5	36	61.89	78.47	58.34	36.34	65.83
214880	chr7	46714423	46714617	195	2.65	0.1	2.55	0.000321	0.0109	ENSMUSG00000040026	Saa3	protein_coding	ENSMUST00000006956	NA	intron (NM_011315, intron 2 of 3)	1156	ENSMUSG00000040026	ENSMUSG00000040026	Saa3	8.56	4.92	3.63	4.19	10	0.67	0.67	1.42	0.83	1.78
159507	chr3	124320117	124321933	1817	5.87	6.36	-0.49	0.000322	0.0109	ENSMUSG00000044528	Tram1l1	protein_coding	ENSMUST00000058994	NA	promoter-TSS (NM_146140)	-12	ENSMUSG00000044528	ENSMUSG00000044528	Tram1l1	53.17	47.35	63.09	60.01	69	81.19	82.46	72.57	79.29	96.07
252306	chr9	102353295	102354608	1314	4.79	5.51	-0.72	0.000322	0.0109	NA	AC132684.1	lincRNA	ENSMUST00000181865	NA	intron (NM_173447, intron 1 of 15)	741	ENSMUSG00000032537	ENSMUSG00000032537	Ephb1	23.84	22.14	21.03	36.29	35	43.92	42.56	60.47	37.99	42.7
40073	chr11	78696735	78697545	811	4.7	5.42	-0.71	0.000323	0.0109	ENSMUSG00000017376	Nlk	protein_coding	ENSMUST00000142739	NA	5' UTR (NM_008702, exon 1 of 11)	285	ENSMUSG00000017376	ENSMUSG00000017376	Nlk	29.34	28.29	23.93	28.61	20	45.25	46.55	44.11	41.3	36.18
62020	chr13	21944244	21945758	1515	4.41	5.29	-0.88	0.000323	0.011	ENSMUSG00000085393	Gm11280	antisense	ENSMUST00000124912	NA	promoter-TSS (NM_183014)	-93	ENSMUSG00000006720	ENSMUSG00000006720	Zfp184	36.06	12.91	15.23	23.03	19	36.6	41.9	47.67	31.39	37.95
71190	chr13	117026327	117026579	253	2.54	-0.06	2.61	0.000323	0.011	ENSMUSG00000021725	Parp8	protein_coding	ENSMUST00000022239	-811	promoter-TSS (NM_001081009)	-937	ENSMUSG00000021725	ENSMUSG00000021725	Parp8	9.17	7.38	4.35	6.28	2	0.67	2	0.71	0.83	0.59
246894	chr9	51764536	51765205	670	4.12	4.96	-0.85	0.000327	0.011	ENSMUSG00000053199	Arhgap20	retained_intron	ENSMUST00000124907	-131	promoter-TSS (NM_175535)	-481	ENSMUSG00000053199	ENSMUSG00000053199	Arhgap20	18.95	18.45	13.78	19.54	16	32.61	25.94	36.99	26.43	33.8
214569	chr7	45681134	45686922	5789	7.68	8.01	-0.33	0.000328	0.011	ENSMUSG00000070564	Ntn5	protein_coding	ENSMUST00000182750	NA	promoter-TSS (NM_001289693)	6	ENSMUSG00000070564	ENSMUSG00000070564	Ntn5	198.02	214.63	225.51	187.72	201	258.87	232.09	286	272.57	239.59
252878	chr9	105494282	105495116	835	5.02	5.64	-0.62	0.000328	0.0111	ENSMUSG00000032570	Atp2c1	protein_coding	ENSMUST00000177074	NA	intron (NM_175025, intron 1 of 27)	434	ENSMUSG00000032570	ENSMUSG00000032570	Atp2c1	32.39	28.9	32.63	34.19	34	49.25	45.22	56.92	50.38	47.44
93803	chr16	4788981	4790809	1829	5.94	6.45	-0.51	0.000329	0.0111	ENSMUSG00000004071	Cdip1	protein_coding	ENSMUST00000004173	NA	promoter-TSS (NM_025670)	40	ENSMUSG00000004071	ENSMUSG00000004071	Cdip1	69.67	54.12	68.16	64.2	50	93.17	95.1	71.14	79.29	97.85
144401	chr2	140670313	140671442	1130	4.45	5.29	-0.85	0.000329	0.0111	ENSMUSG00000051379	Flrt3	protein_coding	ENSMUST00000110057	NA	intron (NM_001172160, intron 1 of 2)	598	ENSMUSG00000051379	ENSMUSG00000051379	Flrt3	26.89	15.99	15.23	34.89	16	36.6	39.24	46.24	32.21	41.51
72258	chr14	20295053	20295616	564	1.58	3.5	-1.92	0.00033	0.0111	ENSMUSG00000021809	Nudt13	protein_coding	ENSMUST00000022343	NA	intron (NM_026341, intron 1 of 8)	645	ENSMUSG00000021809	ENSMUSG00000021809	Nudt13	7.33	3.07	2.18	1.4	1	17.3	9.98	10.67	4.96	13.64
95430	chr16	11175519	11177159	1641	5.59	6.14	-0.55	0.00033	0.0111	ENSMUSG00000037965	Zc3h7a	protein_coding	ENSMUST00000138185	NA	promoter-TSS (NM_145931)	54	ENSMUSG00000037965	ENSMUSG00000037965	Zc3h7a	48.89	47.97	53.66	46.06	44	73.2	67.83	86.8	56.17	67.61
164191	chr4	40853118	40854068	951	4.33	5.1	-0.77	0.00033	0.0111	ENSMUSG00000028413	B4galt1	protein_coding	ENSMUST00000030121	NA	exon (NM_022305, exon 1 of 6)	944	ENSMUSG00000028413	ENSMUSG00000028413	B4galt1	23.22	16.6	19.58	17.45	24	35.94	39.24	32.01	31.39	33.21
203274	chr6	86793095	86793735	641	2.73	3.99	-1.25	0.00033	0.0111	ENSMUSG00000029994	Anxa4	protein_coding	ENSMUST00000001187	NA	intron (NM_013471, intron 1 of 12)	169	ENSMUSG00000029994	ENSMUSG00000029994	Anxa4	7.95	5.53	5.8	6.98	7	13.98	17.29	17.07	13.22	17.79
78256	chr14	70641784	70642395	612	4.12	2.9	1.22	0.000331	0.0111	ENSMUSG00000022101	Fgf17	protein_coding	ENSMUST00000022697	NA	5' UTR (NM_008004, exon 1 of 5)	178	ENSMUSG00000022101	ENSMUSG00000022101	Fgf17	17.11	17.83	14.5	17.45	20	5.32	7.32	12.09	6.61	5.93
214896	chr7	46845104	46847329	2226	6.3	6.77	-0.47	0.000331	0.0111	ENSMUSG00000063229	Ldha	protein_coding	ENSMUST00000048209	NA	promoter-TSS (NM_001136069)	413	ENSMUSG00000063229	ENSMUSG00000063229	Ldha	91.07	70.72	70.34	83.74	77	95.16	93.1	130.19	116.46	109.71
232544	chr8	64846618	64851062	4445	7.24	7.63	-0.39	0.000334	0.0112	ENSMUSG00000031605	Klhl2	protein_coding	ENSMUST00000034017	NA	intron (NM_178633, intron 1 of 14)	1084	ENSMUSG00000031605	ENSMUSG00000031605	Klhl2	172.97	146.98	156.63	136.08	143	211.63	217.46	214.14	151.98	192.74
195907	chr5	145083179	145084648	1470	5.1	5.78	-0.68	0.000335	0.0112	ENSMUSG00000029621	Arpc1a	processed_transcript	ENSMUST00000134835	NA	promoter-TSS (NM_019767)	45	ENSMUSG00000029621	ENSMUSG00000029621	Arpc1a	37.89	29.52	48.58	18.14	37	59.23	51.21	55.49	54.51	54.56
178757	chr4	155408504	155409566	1063	4.22	5.1	-0.87	0.000336	0.0112	ENSMUSG00000084803	5830444B04Rik	processed_transcript	ENSMUST00000152780	NA	promoter-TSS (NM_001166029)	-155	ENSMUSG00000042233	NA	2010015L04Rik	23.84	14.14	22.48	18.84	14	27.29	40.57	24.9	33.86	44.48
224872	chr7	127393739	127394761	1023	4.59	5.34	-0.76	0.000336	0.0112	ENSMUSG00000078580	E430018J23Rik	protein_coding	ENSMUST00000074249	-110	promoter-TSS (NM_198011)	-629		ENSMUSG00000078580	E430018J23Rik	25.67	20.29	31.91	18.14	24	29.95	39.9	46.96	37.17	49.22
47649	chr11	119083881	119086285	2405	6.32	6.82	-0.5	0.000337	0.0112	ENSMUSG00000039989	Cbx4	processed_transcript	ENSMUST00000145058	NA	intron (NM_007625, intron 2 of 4)	1154	ENSMUSG00000039989	ENSMUSG00000039989	Cbx4	108.79	68.88	79.76	71.88	69	119.12	117.71	118.81	118.11	91.33
115247	chr18	23309341	23309688	348	0.56	2.78	-2.23	0.000337	0.0112	ENSMUSG00000024302	Dtna	protein_coding	ENSMUST00000115832	-105726	promoter-TSS (NM_001285813)	-505	ENSMUSG00000024302	ENSMUSG00000024302	Dtna	0.61	0.61	0.73	1.4	4	6.65	5.99	7.83	3.3	10.67
34831	chr11	53121351	53121815	465	0.97	3.12	-2.16	0.000338	0.0112	ENSMUSG00000036264	Fstl4	protein_coding	ENSMUST00000036796	NA	intron (NM_177059, intron 6 of 15)	-1527	ENSMUSG00000087668	ENSMUSG00000087668	Gm11186	1.83	0.61	3.63	0.7	3	6.65	2.66	14.94	11.56	7.71
108599	chr17	33684645	33686147	1503	5.25	5.91	-0.66	0.000338	0.0112	ENSMUSG00000059208	Hnrnpm	retained_intron	ENSMUST00000127598	NA	promoter-TSS (NM_029804)	62	ENSMUSG00000059208	ENSMUSG00000059208	Hnrnpm	47.06	28.29	51.48	33.5	30	73.2	60.52	51.22	56.17	58.71
182624	chr5	36399121	36399317	197	2.63	0.13	2.5	0.000338	0.0112	ENSMUSG00000029093	Sorcs2	protein_coding	ENSMUST00000070720	-982	Intergenic	-1080	ENSMUSG00000029093	ENSMUSG00000029093	Sorcs2	7.33	4.92	2.9	9.77	6	0.67	0.67	2.13	0.83	1.19
4737	chr1	72284478	72285083	606	3.22	4.34	-1.13	0.000339	0.0113	ENSMUSG00000026188	Tmem169	protein_coding	ENSMUST00000027380	NA	promoter-TSS (NM_023523)	408	ENSMUSG00000026188	ENSMUSG00000026188	Tmem169	8.56	9.22	13.78	4.88	10	23.96	20.62	23.48	17.35	16.01
15424	chr1	180812932	180813524	593	3.81	4.84	-1.03	0.00034	0.0113	ENSMUSG00000060743	H3f3a	protein_coding	ENSMUST00000161308	NA	intron (NM_008210, intron 1 of 3)	375	ENSMUSG00000060743	ENSMUSG00000060743	H3f3a	15.89	11.07	26.83	8.37	8	26.62	29.26	29.88	31.39	26.09
123572	chr19	9981077	9981275	199	-0.45	2.47	-2.93	0.000341	0.0113	ENSMUSG00000024661	Fth1	protein_coding	ENSMUST00000025563	-1427	intron (NR_073181, intron 1 of 4)	576	ENSMUSG00000024661	ENSMUSG00000024661	Fth1	0.61	0.61	0.73	0.7	1	4.66	5.32	0.71	9.91	7.12
9730	chr1	134079876	134080553	678	2.69	4.06	-1.37	0.000342	0.0113	ENSMUSG00000020423	Btg2	protein_coding	ENSMUST00000020692	-756	Intergenic	-1060	ENSMUSG00000020423	ENSMUSG00000020423	Btg2	8.56	9.22	8.7	2.79	3	18.63	19.95	17.07	10.74	17.2
123758	chr19	10576321	10578353	2033	5.78	6.35	-0.57	0.000342	0.0113	ENSMUSG00000024666	Tmem138	protein_coding	ENSMUST00000025568	NA	promoter-TSS (NM_028411)	180	ENSMUSG00000034445	ENSMUSG00000034445	Cyb561a3	63.56	54.12	50.76	70.48	35	77.2	93.77	86.08	66.9	83.62
62024	chr13	21981171	21981842	672	4.43	3.39	1.04	0.000345	0.0114	ENSMUSG00000016982	Pom121l2	protein_coding	ENSMUST00000017126	NA	5' UTR (NM_001162929, exon 1 of 2)	313	ENSMUSG00000016982	ENSMUSG00000016982	Pom121l2	18.95	27.67	18.85	23.03	19	11.31	11.31	11.38	8.26	10.08
89139	chr15	81809960	81811346	1387	4.76	5.56	-0.8	0.000345	0.0114	ENSMUSG00000022389	Tef	protein_coding	ENSMUST00000168200	NA	promoter-TSS (NM_017376)	-761	ENSMUSG00000022389	ENSMUSG00000022389	Tef	26.89	25.83	39.16	26.52	17	63.89	59.85	36.99	32.21	43.29
161424	chr3	152209039	152211466	2428	6.62	7.08	-0.45	0.000345	0.0114	ENSMUSG00000028035	Dnajb4	processed_transcript	ENSMUST00000134701	NA	promoter-TSS (NM_027287)	-170	ENSMUSG00000028035	ENSMUSG00000028035	Dnajb4	116.74	75.03	114.57	98.4	88	150.4	119.04	123.08	139.59	142.33
170138	chr4	107253836	107254719	884	4.42	5.2	-0.78	0.000345	0.0114	ENSMUSG00000063172	Hspb11	processed_transcript	ENSMUST00000156934	NA	promoter-TSS (NM_029985)	344	ENSMUSG00000063172	ENSMUSG00000063172	Hspb11	20.17	22.75	23.2	23.03	18	37.27	37.24	44.11	37.99	27.28
170373	chr4	108458882	108460731	1850	6.43	6.87	-0.44	0.000345	0.0114	ENSMUSG00000034610	Zcchc11	protein_coding	ENSMUST00000106673	NA	intron (NM_175472, intron 1 of 30)	381	ENSMUSG00000034610	ENSMUSG00000034610	Zcchc11	99.01	90.4	81.94	88.63	72	115.79	123.69	120.23	123.07	102.6
197284	chr6	17748738	17750029	1292	5.23	5.86	-0.63	0.000345	0.0114	ENSMUSG00000029534	St7	retained_intron	ENSMUST00000129105	NA	5' UTR (NM_001083315, exon 1 of 15)	214	ENSMUSG00000029534	ENSMUSG00000029534	St7	40.95	39.36	38.43	43.96	25	67.88	49.88	59.76	51.21	61.08
245349	chr9	44881541	44883664	2124	6.36	6.84	-0.48	0.000345	0.0114	NA	Mll1	protein_coding	ENSMUST00000128768	-245	Intergenic	-1329	ENSMUSG00000002028	ENSMUSG00000002028	Kmt2a	92.29	73.8	107.32	77.46	61	123.78	121.7	113.83	103.25	111.49
93013	chr15	101174081	101175459	1379	5.81	6.31	-0.5	0.000346	0.0114	ENSMUSG00000000532	Acvr1b	protein_coding	ENSMUST00000000544	NA	intron (NM_007395, intron 1 of 8)	645	ENSMUSG00000000532	ENSMUSG00000000532	Acvr1b	68.45	49.81	51.48	57.92	53	83.19	77.14	83.24	75.99	78.28
233420	chr8	70754677	70755493	817	4.78	5.53	-0.75	0.000346	0.0114	ENSMUSG00000031840	Rab3a	protein_coding	ENSMUST00000110093	NA	intron (NM_001166399, intron 1 of 4)	406	ENSMUSG00000031840	ENSMUSG00000031840	Rab3a	35.45	22.14	29.73	31.4	19	45.92	57.86	46.96	30.56	49.82
151675	chr3	34638328	34638540	213	2.48	-0.28	2.76	0.000347	0.0114	ENSMUSG00000084530	Mir1897	miRNA	ENSMUST00000122581	NA	promoter-TSS (NR_035433)	-30		ENSMUSG00000084530	Mir1897	6.72	2.46	10.88	4.88	3	0.67	1.33	0.71	0.83	0.59
23857	chr10	79689359	79689768	410	2.08	3.63	-1.55	0.000348	0.0115	ENSMUSG00000054206	Gzmm	protein_coding	ENSMUST00000020549	NA	intron (NM_008504, intron 1 of 4)	544	ENSMUSG00000054206	ENSMUSG00000054206	Gzmm	4.28	4.92	5.8	4.19	2	11.31	15.3	14.23	11.56	9.49
41320	chr11	86995020	86995703	684	3.7	4.71	-1.01	0.000348	0.0115	ENSMUSG00000018427	Ypel2	protein_coding	ENSMUST00000018571	-1313	intron (NR_106195, intron 4 of 8)	-1600	ENSMUSG00000018427	ENSMUSG00000018427	Ypel2	7.33	11.07	20.3	13.26	13	33.94	21.28	24.19	19	32.62
142731	chr2	126875488	126877192	1705	5.59	6.15	-0.56	0.000348	0.0115	ENSMUSG00000027365	Trpm7	protein_coding	ENSMUST00000103224	NA	promoter-TSS (NM_021450)	-79	ENSMUSG00000027365	ENSMUSG00000027365	Trpm7	51.34	40.59	41.33	60.01	47	64.55	85.79	76.12	67.73	61.08
211577	chr7	15920925	15923373	2449	5.58	6.11	-0.53	0.000348	0.0115	ENSMUSG00000041571	Sepw1	protein_coding	ENSMUST00000044355	NA	intron (NM_009156, intron 1 of 5)	222	ENSMUSG00000041571	ENSMUSG00000041571	Sepw1	48.28	47.35	34.81	50.94	58	69.88	75.15	69.01	67.73	64.64
251614	chr9	97017209	97017602	394	3.3	1.31	1.99	0.000348	0.0115	ENSMUSG00000085541	Gm16010	processed_transcript	ENSMUST00000145410	NA	intron (NM_145134, intron 1 of 2)	949	ENSMUSG00000046997	ENSMUSG00000046997	Spsb4	12.22	4.3	8.7	11.17	13	1.33	2.66	6.4	0.83	1.19
156949	chr3	96269729	96270388	660	3.86	4.92	-1.06	0.000349	0.0115	ENSMUSG00000093656	Gm20628	antisense	ENSMUST00000177363	NA	TTS (NM_178215)	359		ENSMUSG00000050936	Hist2h2bb	26.28	14.76	18.13	8.37	5	31.28	27.27	34.15	29.73	29.06
174056	chr4	132535587	132536134	548	3.59	4.69	-1.1	0.000349	0.0115	ENSMUSG00000054405	Dnajc8	nonsense_mediated_decay	ENSMUST00000144073	NA	intron (NM_172400, intron 1 of 8)	302	ENSMUSG00000054405	ENSMUSG00000054405	Dnajc8	20.17	7.38	13.78	6.98	12	33.27	26.6	30.59	20.65	17.79
182808	chr5	36829786	36831487	1702	5.66	6.17	-0.52	0.000349	0.0115	ENSMUSG00000029119	Man2b2	protein_coding	ENSMUST00000031002	NA	promoter-TSS (NM_008550)	12	ENSMUSG00000029119	ENSMUSG00000029119	Man2b2	49.51	47.35	58.01	50.24	47	71.21	79.14	73.28	60.3	76.5
7583	chr1	93823783	93826996	3214	6.8	7.2	-0.4	0.00035	0.0115	ENSMUSG00000073609	D2hgdh	processed_transcript	ENSMUST00000149397	NA	intron (NM_178882, intron 1 of 9)	150	ENSMUSG00000073609	ENSMUSG00000073609	D2hgdh	117.35	124.84	124.72	94.21	95	153.06	135.66	153.67	138.76	154.78
29632	chr11	3370086	3372697	2612	5.98	6.52	-0.54	0.00035	0.0115	ENSMUSG00000020451	Limk2	processed_transcript	ENSMUST00000147344	NA	promoter-TSS (NM_173053)	0	ENSMUSG00000020451	ENSMUSG00000020451	Limk2	75.18	57.19	63.09	76.76	44	88.51	88.45	107.43	75.16	99.04
171155	chr4	119253468	119255008	1541	4.95	5.62	-0.67	0.00035	0.0115	ENSMUSG00000085203	Gm12927	antisense	ENSMUST00000150252	NA	Intergenic	-1203	ENSMUSG00000066058	ENSMUSG00000066058	Cldn19	28.73	31.36	42.06	28.61	24	42.59	49.88	59.05	44.6	50.41
6370	chr1	87853278	87854527	1250	5.3	5.94	-0.64	0.000351	0.0115	ENSMUSG00000070738	Dgkd	protein_coding	ENSMUST00000027517	NA	intron (NM_177646, intron 1 of 29)	616	ENSMUSG00000070738	ENSMUSG00000070738	Dgkd	48.89	31.98	41.33	45.36	30	66.55	69.83	61.9	63.6	45.66
127504	chr19	46960578	46962741	2164	6.2	6.69	-0.49	0.000351	0.0115	ENSMUSG00000025041	Nt5c2	protein_coding	ENSMUST00000086961	NA	intron (NM_001164363, intron 1 of 17)	691	ENSMUSG00000025041	ENSMUSG00000025041	Nt5c2	89.84	81.18	71.79	66.99	59	87.84	113.72	101.02	111.51	102.6
11179	chr1	153331929	153334121	2193	6.23	6.67	-0.44	0.000352	0.0115	ENSMUSG00000026478	Lamc1	protein_coding	ENSMUST00000027752	NA	promoter-TSS (NM_010683)	-239	ENSMUSG00000026478	ENSMUSG00000026478	Lamc1	77.01	67.03	81.21	73.27	77	99.16	115.05	110.98	91.68	93.11
188473	chr5	113357086	113357676	591	2.51	3.9	-1.39	0.000352	0.0115	ENSMUSG00000053873	Aym1	protein_coding	ENSMUST00000066573	NA	promoter-TSS (NM_001012726)	87	ENSMUSG00000053873	ENSMUSG00000053873	Aym1	9.17	4.92	2.18	4.19	8	13.98	13.97	19.21	11.56	16.01
53162	chr12	64965788	64966711	924	4.87	5.57	-0.7	0.000353	0.0115	ENSMUSG00000035614	Fam179b	protein_coding	ENSMUST00000066296	NA	promoter-TSS (NM_025707)	508	ENSMUSG00000035614	ENSMUSG00000035614	Fam179b	29.95	31.98	24.65	36.29	23	46.58	59.19	39.84	50.38	40.92
183092	chr5	38038405	38039833	1429	5.86	5.19	0.67	0.000353	0.0115	ENSMUSG00000029125	Stx18	protein_coding	ENSMUST00000114126	NA	promoter-TSS (NM_001289535)	-111	ENSMUSG00000029125	ENSMUSG00000029125	Stx18	61.12	36.9	58.01	67.69	66	29.28	41.23	39.13	31.39	40.92
211801	chr7	16613381	16615175	1795	6.06	6.59	-0.53	0.000353	0.0115	NA	Grlf1	protein_coding	ENSMUST00000075845	NA	intron (NM_172739, intron 1 of 6)	715	ENSMUSG00000058230	ENSMUSG00000058230	Arhgap35	81.29	57.19	71.79	74.67	48	106.48	115.71	91.06	81.77	86.58
150216	chr2	181713024	181716645	3622	6.62	7.01	-0.39	0.000355	0.0116	ENSMUSG00000027584	Oprl1	protein_coding	ENSMUST00000071585	NA	promoter-TSS (NM_001252565)	-181	ENSMUSG00000027584	ENSMUSG00000027584	Oprl1	103.29	102.7	105.14	90.72	89	129.77	133	130.19	122.24	128.69
153611	chr3	65957115	65958212	1098	5.38	5.94	-0.57	0.000356	0.0116	ENSMUSG00000027829	Ccnl1	protein_coding	ENSMUST00000029416	NA	intron (NM_019937, intron 1 of 10)	561	ENSMUSG00000027829	ENSMUSG00000027829	Ccnl1	47.06	40.59	33.36	42.57	44	65.88	59.19	53.36	66.9	62.27
153475	chr3	65187300	65187587	288	0.51	2.86	-2.35	0.000357	0.0116	ENSMUSG00000027827	Kcnab1	protein_coding	ENSMUST00000049230	NA	promoter-TSS (NM_001289450)	-659	ENSMUSG00000027827	ENSMUSG00000027827	Kcnab1	0.61	0.61	0.73	4.19	1	9.32	7.32	7.83	2.48	9.49
226445	chr7	139245384	139251116	5733	8.13	8.41	-0.28	0.000357	0.0116	ENSMUSG00000060260	Pwwp2b	protein_coding	ENSMUST00000093993	NA	promoter-TSS (NM_001098636)	-232	ENSMUSG00000060260	ENSMUSG00000060260	Pwwp2b	293.37	252.76	277	288.21	294	343.39	353.12	353.59	326.26	327.36
137702	chr2	71980011	71982357	2347	6.34	6.79	-0.45	0.000358	0.0116	ENSMUSG00000049044	Rapgef4	processed_transcript	ENSMUST00000149421	NA	promoter-TSS (NM_001204165)	-31	ENSMUSG00000049044	ENSMUSG00000049044	Rapgef4	88.01	78.1	75.41	85.83	78	120.45	126.35	115.96	90.86	98.44
238062	chr8	117157995	117158711	717	4.86	5.54	-0.67	0.00036	0.0117	ENSMUSG00000052557	Gan	protein_coding	ENSMUST00000064488	NA	intron (NM_001081151, intron 1 of 10)	218	ENSMUSG00000052557	ENSMUSG00000052557	Gan	22	23.98	34.08	24.42	41	44.59	52.54	47.67	47.91	39.14
253577	chr9	108306389	108306994	606	4.5	5.26	-0.76	0.000361	0.0117	ENSMUSG00000007815	Rhoa	protein_coding	ENSMUST00000007959	NA	promoter-TSS (NM_133986)	487	ENSMUSG00000007815	ENSMUSG00000007815	Rhoa	23.84	22.75	23.93	23.73	19	34.61	47.88	36.99	42.12	30.24
20150	chr10	42761523	42762416	894	4.85	5.6	-0.75	0.000362	0.0117	ENSMUSG00000019802	Sec63	protein_coding	ENSMUST00000019937	NA	intron (NM_153055, intron 1 of 20)	474	ENSMUSG00000019802	ENSMUSG00000019802	Sec63	33.62	30.75	35.53	31.4	13	53.9	47.88	57.63	40.47	42.11
253320	chr9	107553274	107553525	252	2.47	-0.53	3	0.000363	0.0117	ENSMUSG00000010067	Rassf1	retained_intron	ENSMUST00000125080	NA	intron (NM_001243748, intron 1 of 5)	-1183	ENSMUSG00000010067	ENSMUSG00000010067	Rassf1	11.61	1.23	5.8	2.09	7	0.67	0.67	0.71	0.83	0.59
68389	chr13	94284494	94286445	1952	5.99	6.49	-0.5	0.000364	0.0117	ENSMUSG00000021687	Scamp1	protein_coding	ENSMUST00000022197	NA	promoter-TSS (NM_029153)	-189	ENSMUSG00000021687	ENSMUSG00000021687	Scamp1	64.79	68.88	63.81	69.78	50	91.84	83.13	108.14	82.6	82.43
130531	chr2	17729711	17731968	2258	6.5	6.94	-0.44	0.000364	0.0117	ENSMUSG00000053702	Nebl	processed_transcript	ENSMUST00000130725	NA	exon (NM_028757, exon 1 of 7)	228	ENSMUSG00000053702	ENSMUSG00000053702	Nebl	98.4	78.1	96.44	101.19	78	140.42	123.69	107.43	133.81	109.71
195392	chr5	143234453	143235057	605	4.17	2.89	1.28	0.000365	0.0118	ENSMUSG00000089879	4930448H16Rik	antisense	ENSMUST00000159838	NA	promoter-TSS (NM_001289589)	-408	ENSMUSG00000029587	ENSMUSG00000029587	Zfp12	17.11	20.29	23.2	13.26	16	4.66	2.66	9.96	9.09	10.67
203135	chr6	86196582	86197464	883	3.25	4.39	-1.14	0.000365	0.0118	ENSMUSG00000029999	Tgfa	protein_coding	ENSMUST00000032066	NA	intron (NM_031199, intron 1 of 5)	1772	ENSMUSG00000029999	ENSMUSG00000029999	Tgfa	8.56	12.91	7.98	9.07	9	28.62	25.27	22.05	10.74	18.38
105905	chr17	23803176	23804083	908	4.94	5.64	-0.7	0.000366	0.0118	ENSMUSG00000039218	Srrm2	protein_coding	ENSMUST00000088621	NA	intron (NM_175229, intron 1 of 13)	443	ENSMUSG00000039218	ENSMUSG00000039218	Srrm2	37.89	25.83	23.2	34.19	32	54.57	51.87	45.53	61.95	35.58
154127	chr3	73065690	73066369	680	3.14	4.36	-1.22	0.000366	0.0118	ENSMUSG00000048304	Slitrk3	protein_coding	ENSMUST00000059407	-8747	promoter-TSS (NR_040557)	-321		NA	Gm20754	10.39	6.15	12.33	13.26	2	20.63	19.29	17.07	19	26.69
189062	chr5	115302733	115302948	216	0.03	2.54	-2.51	0.000366	0.0118	ENSMUSG00000086368	Gm13830	processed_transcript	ENSMUST00000149609	NA	Intergenic	-1851	ENSMUSG00000009013	ENSMUSG00000009013	Dynll1	0.61	0.61	2.18	0.7	1	5.32	5.99	7.83	5.78	4.15
26224	chr10	94197697	94198096	400	1.79	3.47	-1.68	0.000367	0.0118	ENSMUSG00000005897	Nr2c1	protein_coding	ENSMUST00000105290	486	TTS (NM_011629)	-1112	ENSMUSG00000020022	ENSMUSG00000020022	Ndufa12	2.44	4.3	4.35	4.19	2	12.64	13.97	7.83	13.22	7.71
67128	chr13	70841155	70841738	584	2.66	4.05	-1.39	0.000367	0.0118	ENSMUSG00000049538	Adamts16	retained_intron	ENSMUST00000130726	NA	intron (NM_172053, intron 1 of 22)	363	ENSMUSG00000049538	ENSMUSG00000049538	Adamts16	4.28	6.76	10.15	8.37	2	13.98	11.97	24.19	13.22	19.57
78357	chr14	73142341	73144355	2015	6.98	7.32	-0.35	0.000368	0.0118	ENSMUSG00000022106	Rcbtb2	retained_intron	ENSMUST00000163650	NA	intron (NR_033185, intron 1 of 15)	563	ENSMUSG00000022106	ENSMUSG00000022106	Rcbtb2	123.46	118.08	119.65	127.7	141	158.39	151.62	166.48	157.76	166.05
132052	chr2	29124459	29125951	1493	5.7	6.2	-0.51	0.000373	0.0119	ENSMUSG00000043535	Setx	protein_coding	ENSMUST00000129544	NA	5' UTR (NM_198033, exon 1 of 26)	213	ENSMUSG00000043535	ENSMUSG00000043535	Setx	45.84	50.43	47.86	50.94	64	87.18	69.16	68.3	70.21	72.94
17071	chr1	193368235	193368969	735	2.09	3.79	-1.7	0.000374	0.0119	ENSMUSG00000016179	Camk1g	protein_coding	ENSMUST00000169907	NA	intron (NM_144817, intron 1 of 12)	1680	ENSMUSG00000016179	ENSMUSG00000016179	Camk1g	2.44	0.61	2.18	2.09	14	15.97	20.62	9.25	9.91	13.64
211467	chr7	4920372	4924710	4339	7.45	7.77	-0.32	0.000374	0.0119	ENSMUSG00000074406	Zfp628	protein_coding	ENSMUST00000116354	NA	TTS (NM_170759)	290	ENSMUSG00000035285	ENSMUSG00000035285	Nat14	191.3	171.58	172.58	173.06	164	228.93	212.8	224.1	193.28	233.66
256792	chrX	73968027	73968269	243	0.13	2.6	-2.47	0.000374	0.0119	ENSMUSG00000031386	Hcfc1	protein_coding	ENSMUST00000033761	-1670	Intergenic	-1791	ENSMUSG00000031386	ENSMUSG00000031386	Hcfc1	1.83	1.23	0.73	0.7	1	4.66	8.65	5.69	6.61	4.74
220520	chr7	98492316	98492590	275	2.57	0.03	2.53	0.000375	0.012	ENSMUSG00000090958	Lrrc32	protein_coding	ENSMUST00000165205	-1631	Intergenic	-1769	ENSMUSG00000090958	ENSMUSG00000090958	Lrrc32	11	3.69	3.63	6.28	5	0.67	0.67	0.71	2.48	0.59
30272	chr11	5949453	5950386	934	3.43	4.57	-1.14	0.000376	0.012	ENSMUSG00000041798	Gck	protein_coding	ENSMUST00000102920	NA	5' UTR (NM_010292, exon 1 of 10)	161	ENSMUSG00000041798	ENSMUSG00000041798	Gck	7.33	14.76	7.98	7.68	16	15.97	19.29	19.92	40.47	23.13
53876	chr12	72760451	72762185	1735	6.24	6.7	-0.45	0.000376	0.012	ENSMUSG00000021096	Ppm1a	protein_coding	ENSMUST00000021514	NA	5' UTR (NM_008910, exon 1 of 6)	107	ENSMUSG00000021096	ENSMUSG00000021096	Ppm1a	86.79	67.65	87.74	62.11	74	102.49	107.73	112.41	94.16	101.41
36548	chr11	60728429	60729794	1366	5.16	5.78	-0.62	0.000377	0.012	NA	Smcr7	protein_coding	ENSMUST00000018743	NA	TTS (NR_039559)	449	miRBase:MI0018008	ENSMUSG00000092734	Mir5100	46.45	27.67	36.98	30.7	37	51.24	51.87	63.32	52.86	55.75
41851	chr11	94322928	94323202	275	0.42	2.81	-2.39	0.000379	0.012	ENSMUSG00000020863	Luc7l3	protein_coding	ENSMUST00000107821	-940	Intergenic	-1154	ENSMUSG00000020863	ENSMUSG00000020863	Luc7l3	3.67	0.61	0.73	0.7	1	4.66	5.99	7.83	10.74	5.93
120710	chr18	73572761	73574225	1465	6.22	6.69	-0.48	0.000381	0.012	ENSMUSG00000037253	Mex3c	protein_coding	ENSMUST00000091852	NA	exon (NM_001039214, exon 1 of 2)	788	ENSMUSG00000037253	ENSMUSG00000037253	Mex3c	78.84	58.42	81.94	78.16	75	107.14	107.07	123.79	94.99	84.8
79355	chr14	77799363	77799697	335	2.72	0.13	2.59	0.000382	0.0121	ENSMUSG00000075512	Gm1587	protein_coding	ENSMUST00000100372	-499	promoter-TSS (NM_001033440)	-562		ENSMUSG00000075512	Gm1587	8.56	9.22	9.43	0.7	5	0.67	0.67	2.13	0.83	1.19
1895	chr1	36708940	36709988	1049	4.43	5.24	-0.81	0.000383	0.0121	ENSMUSG00000037351	Actr1b	protein_coding	ENSMUST00000159448	NA	intron (NM_146107, intron 1 of 10)	461	ENSMUSG00000037351	ENSMUSG00000037351	Actr1b	26.28	22.75	26.83	12.56	19	37.27	36.58	47.67	27.26	39.73
25744	chr10	90574639	90575837	1199	4.61	3.51	1.09	0.000384	0.0121	ENSMUSG00000058589	Anks1b	protein_coding	ENSMUST00000182356	NA	promoter-TSS (NM_001177397)	-489	ENSMUSG00000058589	ENSMUSG00000058589	Anks1b	25.06	26.44	33.36	20.94	16	8.65	9.98	14.23	5.78	18.38
48211	chr11	120482576	120482894	319	0.55	2.93	-2.38	0.000384	0.0121	ENSMUSG00000025793	Hgs	protein_coding	ENSMUST00000026900	NA	intron (NM_001159328, intron 19 of 21)	-1934		ENSMUSG00000039640	Mrpl12	4.28	0.61	0.73	0.7	1	11.98	7.98	7.83	7.43	2.97
54319	chr12	76709187	76711414	2228	6.58	6.98	-0.4	0.000384	0.0121	ENSMUSG00000021061	Sptb	protein_coding	ENSMUST00000021458	NA	5' UTR (NM_013675, exon 1 of 36)	246	ENSMUSG00000021061	ENSMUSG00000021061	Sptb	99.01	99.01	100.79	92.81	87	133.76	117.71	128.77	128.85	120.39
106594	chr17	25918783	25919736	954	4.66	5.4	-0.73	0.000385	0.0121	ENSMUSG00000025730	Rab40c	nonsense_mediated_decay	ENSMUST00000166146	NA	intron (NM_139154, intron 2 of 6)	454	ENSMUSG00000025730	ENSMUSG00000025730	Rab40c	29.95	20.91	27.55	29.31	19	53.9	43.23	36.99	37.17	39.14
30487	chr11	6604013	6607873	3861	6.91	7.32	-0.41	0.000386	0.0121	ENSMUSG00000041073	Nacad	protein_coding	ENSMUST00000045713	NA	5' UTR (NM_001081652, exon 1 of 8)	111	ENSMUSG00000041073	ENSMUSG00000041073	Nacad	141.18	109.47	131.25	117.24	102	159.05	183.54	167.19	128.02	161.9
64435	chr13	49186380	49188870	2491	6.33	6.77	-0.44	0.000386	0.0121	ENSMUSG00000037966	Ninj1	protein_coding	ENSMUST00000049022	NA	promoter-TSS (NM_013610)	78	ENSMUSG00000037966	ENSMUSG00000037966	Ninj1	93.51	72.57	68.89	85.83	81	111.8	99.09	115.96	113.16	104.37
29401	chr10	128193925	128194316	392	2.12	3.74	-1.63	0.000387	0.0122	ENSMUSG00000044005	Gls2	protein_coding	ENSMUST00000044776	-140	promoter-TSS (NM_001285777)	-514	ENSMUSG00000044005	ENSMUSG00000044005	Gls2	9.78	1.84	4.35	0.7	5	11.31	13.3	12.81	14.04	15.42
253013	chr9	106246634	106248735	2102	6.43	6.87	-0.43	0.000388	0.0122	ENSMUSG00000032786	Alas1	protein_coding	ENSMUST00000074082	NA	promoter-TSS (NM_001291835)	45	ENSMUSG00000032786	ENSMUSG00000032786	Alas1	92.9	78.1	78.31	103.28	80	117.79	116.38	133.04	99.94	117.42
16260	chr1	189921149	189921538	390	1.76	3.56	-1.8	0.000392	0.0123	ENSMUSG00000026603	Smyd2	protein_coding	ENSMUST00000027897	NA	intron (NM_026796, intron 1 of 11)	944	ENSMUSG00000026603	ENSMUSG00000026603	Smyd2	1.83	0.61	6.53	6.98	1	9.32	13.3	14.94	12.39	8.9
30050	chr11	4831107	4831350	244	-0.45	2.34	-2.8	0.000392	0.0123	ENSMUSG00000009073	Nf2	protein_coding	ENSMUST00000109910	NA	intron (NM_001252251, intron 1 of 16)	1906	ENSMUSG00000009073	ENSMUSG00000009073	Nf2	0.61	0.61	0.73	0.7	1	5.32	8.65	3.56	2.48	5.34
60741	chr12	117338866	117339126	261	2.65	0.13	2.53	0.000394	0.0123	ENSMUSG00000056553	Ptprn2	protein_coding	ENSMUST00000070733	60699	Intergenic	-1984		NA	Gm5441	3.06	6.76	5.8	11.86	4	0.67	2.66	0.71	0.83	0.59
34991	chr11	53856801	53860340	3540	6.56	6.97	-0.42	0.000396	0.0123	ENSMUSG00000081769	Gm12216	processed_transcript	ENSMUST00000135815	NA	intron (NR_033332, intron 1 of 3)	685	ENSMUSG00000081769	ENSMUSG00000081769	Gm12216	101.46	76.87	84.11	101.88	106	119.12	140.32	128.77	106.55	134.03
146787	chr2	156861939	156862959	1021	4.23	5.1	-0.87	0.000396	0.0123	ENSMUSG00000085741	5430405H02Rik	antisense	ENSMUST00000153616	NA	promoter-TSS (NM_026124)	496	ENSMUSG00000085741	ENSMUSG00000085741	5430405H02Rik	28.11	15.37	21.03	20.24	9	37.93	37.91	32.01	30.56	33.21
151758	chr3	37313890	37314088	199	0.6	2.83	-2.23	0.000396	0.0123	ENSMUSG00000051444	Bbs12	protein_coding	ENSMUST00000057975	NA	intron (NM_001255992, intron 1 of 1)	1435	ENSMUSG00000051444	ENSMUSG00000051444	Bbs12	1.83	0.61	1.45	0.7	3	7.99	8.65	2.13	9.09	7.71
130191	chr2	12300289	12302308	2020	5.85	6.39	-0.54	0.000397	0.0123	ENSMUSG00000026768	Itga8	retained_intron	ENSMUST00000141477	NA	promoter-TSS (NR_040353)	53		ENSMUSG00000086843	E030013I19Rik	64.79	57.19	69.61	59.32	38	85.18	97.76	85.37	71.86	78.87
81726	chr15	4376300	4376785	486	3.55	1.57	1.99	0.000398	0.0124	ENSMUSG00000049148	Plcxd3	nonsense_mediated_decay	ENSMUST00000130332	NA	intron (NM_177355, intron 1 of 2)	1052	ENSMUSG00000049148	ENSMUSG00000049148	Plcxd3	11	18.45	1.45	16.75	11	2.66	5.99	3.56	0.83	1.78
95985	chr16	14291343	14291584	242	3.31	1.4	1.91	0.000399	0.0124	ENSMUSG00000018830	Myh11	protein_coding	ENSMUST00000090287	NA	promoter-TSS (NM_001161775)	-56	ENSMUSG00000018830	ENSMUSG00000018830	Myh11	9.17	5.53	10.15	16.75	8	4.66	2	0.71	1.65	4.15
76302	chr14	55559096	55560395	1300	5.16	5.79	-0.63	0.0004	0.0124	ENSMUSG00000053588	A730061H03Rik	protein_coding	ENSMUST00000066106	NA	promoter-TSS (NM_133734)	-283	ENSMUSG00000022214	ENSMUSG00000022214	Dcaf11	30.56	36.9	39.88	38.38	33	53.24	75.81	44.82	50.38	52.78
253624	chr9	108566122	108568925	2804	6.67	7.08	-0.41	0.000401	0.0124	ENSMUSG00000070283	Ndufaf3	protein_coding	ENSMUST00000074208	NA	promoter-TSS (NR_029577)	-182	ENSMUSG00000070283	ENSMUSG00000070283	Ndufaf3	114.9	89.17	113.84	92.81	98	161.71	136.99	128.77	123.07	127.5
108672	chr17	34023426	34026567	3142	6.6	7	-0.41	0.000403	0.0124	ENSMUSG00000024325	Ring1	protein_coding	ENSMUST00000025183	NA	promoter-TSS (NM_009066)	-15		NA	Mir219c	99.62	91.63	106.59	92.81	94	147.74	134.33	133.04	108.2	118.61
223870	chr7	122288459	122291393	2935	6.94	7.36	-0.42	0.000403	0.0124	ENSMUSG00000052889	Prkcb	nonsense_mediated_decay	ENSMUST00000143692	NA	intron (NM_008855, intron 1 of 16)	801	ENSMUSG00000052889	ENSMUSG00000052889	Prkcb	131.4	108.85	144.3	126.31	102	200.98	174.9	155.09	133.81	157.75
3733	chr1	58029720	58029941	222	0.67	2.89	-2.22	0.000404	0.0125	ENSMUSG00000063558	Aox1	protein_coding	ENSMUST00000001027	NA	promoter-TSS (NM_009676)	-138	ENSMUSG00000063558	ENSMUSG00000063558	Aox1	1.83	0.61	0.73	2.79	2	3.99	4.66	7.11	12.39	8.9
79557	chr14	78847595	78848285	691	1.16	3.33	-2.17	0.000405	0.0125	ENSMUSG00000058997	Vwa8	protein_coding	ENSMUST00000040990	-892	Intergenic	-1238	ENSMUSG00000058997	ENSMUSG00000058997	Vwa8	0.61	0.61	7.25	0.7	2	7.99	13.3	12.81	2.48	13.64
99276	chr16	37776033	37777697	1665	5.56	6.11	-0.55	0.000405	0.0125	ENSMUSG00000022816	Fstl1	protein_coding	ENSMUST00000114763	NA	promoter-TSS (NM_008047)	-190	ENSMUSG00000022816	ENSMUSG00000022816	Fstl1	52.56	44.28	44.96	55.83	39	70.54	60.52	63.32	78.47	73.54
6352	chr1	87802670	87803440	771	3.56	4.59	-1.03	0.000406	0.0125	ENSMUSG00000056055	Sag	retained_intron	ENSMUST00000156381	-239	promoter-TSS (NM_009118)	-625	ENSMUSG00000056055	ENSMUSG00000056055	Sag	9.78	12.3	13.05	16.75	7	31.28	17.96	22.77	21.48	26.69
112118	chr17	71753129	71753427	299	0.94	3.12	-2.18	0.000407	0.0125	ENSMUSG00000044375	BC027072	protein_coding	ENSMUST00000057405	-244	promoter-TSS (NM_146082)	-393	ENSMUSG00000044375	ENSMUSG00000044375	BC027072	2.44	1.23	0.73	4.19	1	9.32	4.66	12.81	13.22	3.56
156734	chr3	95160492	95163370	2879	5.68	6.19	-0.51	0.000408	0.0125	ENSMUSG00000038777	Sema6c	processed_transcript	ENSMUST00000142306	NA	intron (NR_073550, intron 1 of 18)	1511	ENSMUSG00000038777	ENSMUSG00000038777	Sema6c	56.23	54.12	54.38	48.15	44	73.2	73.15	73.28	70.21	75.32
84119	chr15	38518120	38520380	2261	5.93	6.43	-0.5	0.000409	0.0125	ENSMUSG00000037458	Azin1	protein_coding	ENSMUST00000065308	NA	promoter-TSS (NM_018745)	16	ENSMUSG00000037458	ENSMUSG00000037458	Azin1	62.34	66.42	56.56	60.71	59	83.85	86.45	106	85.9	69.39
107658	chr17	29267361	29268748	1388	4.64	5.41	-0.78	0.000409	0.0125	ENSMUSG00000052712	BC004004	protein_coding	ENSMUST00000064709	-39	promoter-TSS (NM_030561)	-733	ENSMUSG00000052712	ENSMUSG00000052712	BC004004	33.62	19.06	26.83	16.75	28	38.6	33.92	38.42	58.64	43.29
208151	chr6	119849396	119849691	296	0.64	2.86	-2.22	0.000409	0.0126	ENSMUSG00000050604	3110021A11Rik	protein_coding	ENSMUST00000062454	383	TTS (NR_030776)	1351	ENSMUSG00000050604	ENSMUSG00000050604	3110021A11Rik	0.61	0.61	2.18	1.4	3	7.32	2.66	12.81	5.78	7.71
68819	chr13	96132083	96133202	1120	3.72	4.75	-1.04	0.00041	0.0126	ENSMUSG00000051111	Sv2c	protein_coding	ENSMUST00000161263	NA	promoter-TSS (NM_029210)	-66	ENSMUSG00000051111	ENSMUSG00000051111	Sv2c	11.61	9.84	10.88	22.33	11	21.96	32.59	34.86	28.08	17.2
245160	chr9	44232948	44234035	1088	5.15	5.74	-0.58	0.000413	0.0126	ENSMUSG00000034342	Cbl	protein_coding	ENSMUST00000037644	NA	intron (NM_007619, intron 1 of 15)	554	ENSMUSG00000034342	ENSMUSG00000034342	Cbl	35.45	34.44	31.91	36.29	40	58.56	57.19	51.94	43.78	55.15
60081	chr12	112584999	112592166	7168	7.58	7.93	-0.35	0.000415	0.0127	ENSMUSG00000037679	Inf2	protein_coding	ENSMUST00000101029	NA	promoter-TSS (NM_198411)	-201	ENSMUSG00000037679	ENSMUSG00000037679	Inf2	202.3	218.94	183.46	159.11	194	224.27	242.73	251.85	224.66	273.39
208014	chr6	119105033	119109300	4268	7.01	7.39	-0.38	0.000415	0.0127	ENSMUSG00000041477	Dcp1b	protein_coding	ENSMUST00000112777	-65951	intron (NM_001255999, intron 1 of 46)	1328	ENSMUSG00000051331	ENSMUSG00000051331	Cacna1c	137.52	116.23	145.75	129.8	117	164.38	194.85	168.61	147.85	162.49
131399	chr2	26445609	26447194	1586	5.11	5.77	-0.66	0.000416	0.0127	ENSMUSG00000086714	0610009E02Rik	processed_transcript	ENSMUST00000133463	NA	Intergenic	-1186	ENSMUSG00000026924	ENSMUSG00000026924	Sec16a	48.28	21.52	34.81	32.8	35	60.56	54.53	56.2	46.25	54.56
140111	chr2	93953999	93957797	3799	7.09	7.48	-0.39	0.000416	0.0127	ENSMUSG00000087006	Gm13889	lincRNA	ENSMUST00000148314	NA	TTS (NM_001145034)	1202		ENSMUSG00000087006	Gm13889	159.52	148.21	121.82	131.89	118	168.37	193.52	197.78	175.1	156.56
137269	chr2	69668288	69668642	355	-0.23	2.52	-2.75	0.000418	0.0127	ENSMUSG00000063145	Bbs5	protein_coding	ENSMUST00000074963	717	TTS (NM_028284)	-1655	ENSMUSG00000075307	ENSMUSG00000075307	Klhl41	1.22	0.61	0.73	0.7	1	6.65	8.65	1.42	2.48	9.49
132488	chr2	30237668	30239379	1712	5.36	5.92	-0.56	0.00042	0.0128	ENSMUSG00000052222	1700084E18Rik	pseudogene	ENSMUST00000063984	NA	promoter-TSS (NR_028299)	755	ENSMUSG00000007476	ENSMUSG00000007476	Lrrc8a	37.28	40.59	39.88	43.27	44	69.21	64.51	59.05	58.64	50.41
178500	chr4	154927005	154927217	213	2.37	-0.53	2.9	0.00042	0.0128	ENSMUSG00000042333	Tnfrsf14	protein_coding	ENSMUST00000045919	NA	intron (NM_178931, intron 2 of 7)	966	ENSMUSG00000042333	ENSMUSG00000042333	Tnfrsf14	4.89	1.84	10.88	4.19	4	0.67	0.67	0.71	0.83	0.59
142073	chr2	120404167	120405412	1246	5.2	5.79	-0.59	0.000421	0.0128	ENSMUSG00000062646	Ganc	processed_transcript	ENSMUST00000154574	NA	promoter-TSS (NM_001110496)	-674	ENSMUSG00000033808	ENSMUSG00000033808	Tmem87a	34.23	33.82	31.91	44.66	39	48.58	54.53	53.36	53.69	66.42
2649	chr1	39805300	39805582	283	-0.1	2.53	-2.63	0.000422	0.0128	ENSMUSG00000091937	Gm3646	protein_coding	ENSMUST00000171319	NA	promoter-TSS (NM_001177348)	-109	ENSMUSG00000091937	ENSMUSG00000091937	Gm3646	0.61	0.61	0.73	0.7	2	3.99	3.33	7.83	10.74	2.97
224555	chr7	126081195	126083052	1858	5.79	6.35	-0.56	0.000422	0.0128	ENSMUSG00000046182	Gsg1l	protein_coding	ENSMUST00000073935	NA	exon (NM_001101488, exon 1 of 7)	287	ENSMUSG00000046182	ENSMUSG00000046182	Gsg1l	59.28	67.03	39.16	61.41	50	68.55	101.75	85.37	77.64	74.72
166290	chr4	56989160	56990953	1794	5.81	6.33	-0.52	0.000424	0.0128	ENSMUSG00000045589	Frrs1l	protein_coding	ENSMUST00000053681	NA	exon (NM_001142965, exon 1 of 5)	334		ENSMUSG00000045589	Frrs1l	67.23	51.66	52.21	53.73	55	66.55	74.48	100.31	79.29	81.25
242005	chr9	21592932	21594527	1596	5.74	6.32	-0.59	0.000424	0.0128	ENSMUSG00000048429	1810026J23Rik	protein_coding	ENSMUST00000062125	NA	promoter-TSS (NM_001205158)	-899	ENSMUSG00000032182	ENSMUSG00000032182	Yipf2	59.28	52.27	45.68	51.64	58	104.48	91.11	81.82	71.03	52.19
152479	chr3	54154478	54157309	2832	6.58	6.97	-0.39	0.000425	0.0128	ENSMUSG00000027748	Trpc4	protein_coding	ENSMUST00000029311	NA	promoter-TSS (NR_046161)	-163	ENSMUSG00000027748	ENSMUSG00000027748	Trpc4	95.96	103.93	94.27	84.44	99	119.79	128.35	123.79	131.33	122.17
104760	chr17	8370368	8372741	2374	5.81	6.42	-0.62	0.000425	0.0129	ENSMUSG00000073468	Sft2d1	processed_transcript	ENSMUST00000140890	NA	promoter-TSS (NM_001161832)	-841		ENSMUSG00000058159	T2	81.29	55.96	41.33	65.6	36	78.53	76.48	82.53	95.81	96.07
88227	chr15	79326926	79329205	2280	6.24	6.7	-0.46	0.000426	0.0129	ENSMUSG00000042632	Pla2g6	protein_coding	ENSMUST00000173632	NA	5' UTR (NM_001199023, exon 1 of 17)	305	ENSMUSG00000042632	ENSMUSG00000042632	Pla2g6	82.51	64.57	81.94	78.16	70	97.16	99.75	117.39	83.42	122.17
93528	chr15	103502394	103504472	2079	5.84	6.37	-0.53	0.000427	0.0129	ENSMUSG00000022489	Pde1b	protein_coding	ENSMUST00000023132	NA	intron (NM_008800, intron 1 of 15)	399	ENSMUSG00000022489	ENSMUSG00000022489	Pde1b	51.95	63.34	39.16	73.97	57	85.18	83.79	88.93	78.47	75.91
108633	chr17	33906833	33907095	263	2.32	-0.53	2.85	0.000427	0.0129	ENSMUSG00000092349	BC033916	lincRNA	ENSMUST00000172817	158	TTS (NR_040470)	1829	ENSMUSG00000092349	ENSMUSG00000092349	BC033916	4.28	6.15	8.7	4.88	1	0.67	0.67	0.71	0.83	0.59
113020	chr17	83513411	83515358	1948	5.87	6.35	-0.48	0.000427	0.0129	ENSMUSG00000024248	Cox7a2l	protein_coding	ENSMUST00000167741	NA	promoter-TSS (NM_009187)	-52	ENSMUSG00000024248	ENSMUSG00000024248	Cox7a2l	59.28	63.34	58.01	62.81	49	79.19	84.46	85.37	73.51	85.99
181729	chr5	33020462	33020881	420	1.06	3.13	-2.07	0.000427	0.0129	ENSMUSG00000018965	Ywhah	protein_coding	ENSMUST00000019109	NA	intron (NM_011738, intron 1 of 1)	1856	ENSMUSG00000018965	ENSMUSG00000018965	Ywhah	4.28	3.69	0.73	0.7	1	8.65	13.3	6.4	8.26	7.12
196225	chr5	147859289	147861142	1854	5.75	6.28	-0.53	0.000427	0.0129	ENSMUSG00000029649	Pomp	protein_coding	ENSMUST00000031654	NA	promoter-TSS (NM_025624)	-412	ENSMUSG00000029649	ENSMUSG00000029649	Pomp	59.9	60.27	57.28	48.15	44	81.86	65.84	78.97	89.2	72.94
15326	chr1	180481550	180484122	2573	6.67	7.07	-0.4	0.000429	0.0129	ENSMUSG00000053963	6330403A02Rik	protein_coding	ENSMUST00000136521	NA	intron (NM_001081227, intron 1 of 3)	668	ENSMUSG00000053963	ENSMUSG00000053963	6330403A02Rik	113.68	84.87	108.04	100.49	102	135.76	125.02	136.6	149.5	124.54
224686	chr7	126759600	126761364	1765	5.79	6.35	-0.56	0.000429	0.0129	ENSMUSG00000063065	Mapk3	protein_coding	ENSMUST00000050201	NA	intron (NM_011952, intron 1 of 8)	856	ENSMUSG00000063065	ENSMUSG00000063065	Mapk3	63.56	49.81	56.56	62.11	44	77.2	80.47	108.85	74.34	65.83
201347	chr6	55835438	55835643	206	-0.45	2.41	-2.87	0.00043	0.0129	ENSMUSG00000037973	Ccdc129	protein_coding	ENSMUST00000044729	-1251	Intergenic	-1477	ENSMUSG00000037973	ENSMUSG00000037973	Ccdc129	0.61	0.61	0.73	0.7	1	9.98	2.66	8.54	2.48	2.97
228232	chr8	11004117	11008899	4783	7.34	7.7	-0.36	0.00043	0.0129	ENSMUSG00000038894	Irs2	protein_coding	ENSMUST00000040514	NA	exon (NM_001081212, exon 1 of 2)	-1342	ENSMUSG00000096938	ENSMUSG00000096938	9530052E02Rik	175.41	151.29	175.48	154.22	155	213.62	194.85	251.14	182.54	198.07
238808	chr8	120483335	120490688	7354	8.06	8.36	-0.31	0.000431	0.013	ENSMUSG00000031822	Gse1	protein_coding	ENSMUST00000034279	NA	Intergenic	-1854	ENSMUSG00000031822	ENSMUSG00000031822	Gse1	292.15	261.37	295.13	250.52	232	336.74	341.82	349.32	314.69	304.82
197868	chr6	28420887	28421731	845	4.47	5.23	-0.75	0.000432	0.013	ENSMUSG00000029708	Gcc1	protein_coding	ENSMUST00000090511	NA	exon (NM_028900, exon 1 of 2)	415	ENSMUSG00000029708	ENSMUSG00000029708	Gcc1	20.17	22.75	26.1	18.14	24	27.95	44.56	44.11	31.39	39.14
36148	chr11	59449790	59451212	1423	5.33	5.92	-0.59	0.000433	0.013	ENSMUSG00000036819	Jmjd4	retained_intron	ENSMUST00000126158	NA	promoter-TSS (NM_144521)	456	ENSMUSG00000036819	ENSMUSG00000036819	Jmjd4	48.89	31.36	35.53	46.76	39	67.88	61.85	52.65	55.34	64.64
186337	chr5	98182198	98182880	683	3.02	4.23	-1.21	0.000433	0.013	ENSMUSG00000035456	Prdm8	protein_coding	ENSMUST00000112959	NA	intron (NM_029947, intron 1 of 3)	1670	ENSMUSG00000035456	ENSMUSG00000035456	Prdm8	11	5.53	5.8	11.17	7	19.96	25.27	14.23	19.82	14.23
54498	chr12	78748993	78749668	676	3.99	4.82	-0.84	0.000434	0.013	ENSMUSG00000021112	Mpp5	protein_coding	ENSMUST00000082024	NA	intron (NM_019579, intron 1 of 14)	384	ENSMUSG00000021112	ENSMUSG00000021112	Mpp5	17.11	14.76	13.05	15.35	19	24.62	29.93	29.88	28.08	29.06
22851	chr10	72654862	72656580	1719	5.24	5.88	-0.64	0.000436	0.013	ENSMUSG00000019923	Zwint	retained_intron	ENSMUST00000160128	NA	intron (NM_025635, intron 1 of 7)	875	ENSMUSG00000019923	ENSMUSG00000019923	Zwint	48.89	26.44	45.68	38.38	29	63.22	47.22	56.92	61.95	65.23
137954	chr2	72978639	72981301	2663	7.07	7.46	-0.39	0.000436	0.013	NA	1700011J10Rik	antisense	ENSMUST00000123087	NA	promoter-TSS (NM_001098425)	476	ENSMUSG00000027109	ENSMUSG00000027109	Sp3	165.63	124.84	129.07	138.87	112	175.02	187.53	187.82	175.1	154.78
220380	chr7	97371628	97372371	744	3.82	4.73	-0.91	0.000437	0.0131	ENSMUSG00000035704	Alg8	protein_coding	ENSMUST00000098300	NA	intron (NM_199035, intron 1 of 12)	383	ENSMUSG00000035704	ENSMUSG00000035704	Alg8	14.67	9.84	10.15	18.14	18	30.61	23.94	30.59	24.78	23.13
255409	chr9	120570303	120572498	2196	5.66	6.22	-0.56	0.000437	0.0131	ENSMUSG00000025794	Rpl14	protein_coding	ENSMUST00000165532	NA	promoter-TSS (NM_025974)	-116	ENSMUSG00000025794	ENSMUSG00000025794	Rpl14	59.9	53.5	52.93	52.34	35	77.86	67.83	78.26	60.3	88.96
66940	chr13	69534845	69536415	1571	5.35	5.9	-0.55	0.000438	0.0131	ENSMUSG00000021595	Nsun2	protein_coding	ENSMUST00000143716	NA	Intergenic	-1766	ENSMUSG00000034575	ENSMUSG00000034575	Papd7	42.17	36.28	36.98	34.89	53	64.55	56.53	56.2	63.6	57.52
139562	chr2	92434896	92435780	885	4.18	5.01	-0.84	0.000438	0.0131	ENSMUSG00000068742	Cry2	protein_coding	ENSMUST00000090559	-853	Intergenic	-1269	ENSMUSG00000068742	ENSMUSG00000068742	Cry2	18.95	17.83	13.05	16.75	24	43.92	28.6	32.01	21.48	35.58
173568	chr4	130360146	130360517	372	3.47	4.51	-1.05	0.000438	0.0131	ENSMUSG00000074088	Snrnp40	protein_coding	ENSMUST00000105994	NA	promoter-TSS (NM_153160)	200	ENSMUSG00000074088	ENSMUSG00000074088	Snrnp40	14.67	12.3	8.7	12.56	7	19.3	28.6	23.48	23.13	19.57
239553	chr8	123128119	123128524	406	3.2	1.13	2.08	0.000438	0.0131	ENSMUSG00000034796	Cpne7	retained_intron	ENSMUST00000134235	NA	intron (NM_170684, intron 9 of 14)	-1784		ENSMUSG00000098582	Mir7080	7.95	8.61	15.95	5.58	8	5.99	0.67	2.85	0.83	0.59
19223	chr10	29361364	29362661	1298	5.67	6.19	-0.52	0.00044	0.0131	ENSMUSG00000038876	Rnf146	protein_coding	ENSMUST00000037548	NA	5' UTR (NM_026518, exon 1 of 3)	429	ENSMUSG00000038876	ENSMUSG00000038876	Rnf146	53.78	51.66	59.46	41.17	49	72.54	77.81	80.39	69.38	65.23
109809	chr17	46830084	46830326	243	2.65	0.25	2.4	0.00044	0.0131	ENSMUSG00000036568	Gltscr1l	protein_coding	ENSMUST00000040624	NA	intron (NM_001100452, intron 1 of 10)	1208	ENSMUSG00000036568	ENSMUSG00000036568	Gltscr1l	9.17	6.76	6.53	6.98	2	0.67	0.67	1.42	0.83	2.37
75510	chr14	37097828	37098719	892	4.42	5.15	-0.73	0.000443	0.0132	ENSMUSG00000021803	Cdhr1	protein_coding	ENSMUST00000022337	NA	promoter-TSS (NM_130878)	37	ENSMUSG00000021803	ENSMUSG00000021803	Cdhr1	21.39	20.29	21.03	20.24	24	32.61	41.9	33.44	36.34	33.21
180098	chr5	24428027	24428298	272	2.6	0.16	2.44	0.000444	0.0132	ENSMUSG00000028962	Slc4a2	processed_transcript	ENSMUST00000127315	NA	intron (NM_009207, intron 2 of 22)	642	ENSMUSG00000028962	ENSMUSG00000028962	Slc4a2	7.95	2.46	7.25	5.58	7	0.67	0.67	1.42	1.65	1.19
221058	chr7	99980743	99981561	819	3.89	4.81	-0.91	0.000444	0.0132	ENSMUSG00000058761	Rnf169	protein_coding	ENSMUST00000080817	-285	promoter-TSS (NM_175388)	-694	ENSMUSG00000058761	ENSMUSG00000058761	Rnf169	15.89	12.3	15.23	20.94	10	27.95	23.28	25.61	28.08	34.99
237872	chr8	111643438	111644089	652	4.99	5.66	-0.67	0.000444	0.0132	ENSMUSG00000055835	Zfp1	protein_coding	ENSMUST00000077791	NA	intron (NM_001037665, intron 1 of 3)	321	ENSMUSG00000055835	ENSMUSG00000055835	Zfp1	35.45	23.37	43.51	31.4	25	57.23	49.88	55.49	40.47	49.22
140877	chr2	104711231	104712802	1572	5.94	6.42	-0.48	0.000446	0.0132	ENSMUSG00000027175	Tcp11l1	protein_coding	ENSMUST00000111118	NA	5' UTR (NM_177190, exon 1 of 10)	145	ENSMUSG00000027175	ENSMUSG00000027175	Tcp11l1	65.4	47.97	56.56	68.39	69	83.19	89.11	95.33	75.16	84.8
6239	chr1	87327004	87327905	902	5.2	5.82	-0.62	0.000447	0.0132	ENSMUSG00000048000	Gigyf2	processed_transcript	ENSMUST00000174846	NA	intron (NM_146112, intron 1 of 28)	457	ENSMUSG00000048000	ENSMUSG00000048000	Gigyf2	45.23	36.9	29.73	38.38	34	49.91	55.86	66.16	61.95	48.63
61923	chr13	19393823	19394038	216	-0.45	2.34	-2.79	0.000449	0.0133	ENSMUSG00000003062	Stard3nl	protein_coding	ENSMUST00000039694	NA	intron (NM_024270, intron 1 of 8)	1821	ENSMUSG00000003062	ENSMUSG00000003062	Stard3nl	0.61	0.61	0.73	0.7	1	6.65	2.66	8.54	3.3	4.15
36778	chr11	61854172	61856057	1886	6.32	6.77	-0.45	0.000452	0.0133	ENSMUSG00000004798	Ulk2	protein_coding	ENSMUST00000004920	NA	promoter-TSS (NM_013881)	-23	ENSMUSG00000004798	ENSMUSG00000004798	Ulk2	82.51	78.1	89.19	77.46	72	122.45	118.37	105.29	114.81	85.4
108942	chr17	35244182	35244509	328	0.2	2.82	-2.62	0.000452	0.0133	ENSMUSG00000019432	Ddx39b	protein_coding	ENSMUST00000172549	NA	TTS (NR_105941)	271		ENSMUSG00000098499	Mir6975	0.61	0.61	0.73	2.79	1	15.31	7.98	0.71	6.61	4.74
185214	chr5	73336590	73336997	408	3.41	1.66	1.75	0.000452	0.0133	ENSMUSG00000029153	Ociad2	protein_coding	ENSMUST00000087195	NA	intron (NM_026950, intron 1 of 6)	1845	ENSMUSG00000029153	ENSMUSG00000029153	Ociad2	8.56	7.38	15.95	11.17	10	2	0.67	5.69	3.3	4.15
116543	chr18	36105209	36105443	235	1	3.11	-2.11	0.000453	0.0133	ENSMUSG00000060275	Nrg2	protein_coding	ENSMUST00000115713	NA	promoter-TSS (NR_015571)	-877		NA	4930471G03Rik	4.89	1.23	2.18	0.7	1	3.99	8.65	7.83	13.22	9.49
181587	chr5	32457780	32458817	1038	4.54	5.25	-0.71	0.000453	0.0133	ENSMUSG00000014956	Ppp1cb	protein_coding	ENSMUST00000015100	-156	promoter-TSS (NM_172707)	-671		ENSMUSG00000014956	Ppp1cb	24.45	21.52	24.65	16.75	29	35.27	40.57	32.73	40.47	41.51
24688	chr10	81229658	81231927	2270	6.03	6.53	-0.5	0.000455	0.0134	ENSMUSG00000034958	Atcay	nonsense_mediated_decay	ENSMUST00000146030	NA	promoter-TSS (NM_178662)	-14	ENSMUSG00000034958	ENSMUSG00000034958	Atcay	74.56	74.41	65.26	48.15	64	103.15	105.74	90.35	71.86	91.92
99311	chr16	38089418	38090176	759	5.14	5.78	-0.64	0.000455	0.0134	ENSMUSG00000022812	Gsk3b	protein_coding	ENSMUST00000023507	NA	promoter-TSS (NR_033221)	-537		NA	BC031361	39.73	27.06	44.96	35.59	29	47.25	67.17	61.9	47.08	51.59
141959	chr2	119760127	119760361	235	-0.04	2.51	-2.54	0.000455	0.0134	ENSMUSG00000027297	Ltk	protein_coding	ENSMUST00000082130	NA	intron (NM_206942, intron 1 of 18)	187	ENSMUSG00000027297	ENSMUSG00000027297	Ltk	1.83	0.61	0.73	0.7	1	5.32	5.32	4.98	3.3	9.49
75059	chr14	32512920	32514281	1362	5.15	5.77	-0.63	0.000456	0.0134	ENSMUSG00000054051	Ercc6	protein_coding	ENSMUST00000066807	NA	promoter-TSS (NM_001081221)	80	ENSMUSG00000054051	ENSMUSG00000054051	Ercc6	48.89	32.59	31.91	34.89	29	50.58	55.2	52.65	54.51	60.49
156945	chr3	96261725	96263318	1594	5.33	5.97	-0.64	0.000456	0.0134	ENSMUSG00000091405	Hist2h4	protein_coding	ENSMUST00000171473	NA	TTS (NM_033596)	795		ENSMUSG00000091405	Hist2h4	44.01	29.52	48.58	43.96	35	71.87	58.52	50.51	47.91	84.8
166652	chr4	59783425	59783842	418	1.98	3.7	-1.73	0.000456	0.0134	ENSMUSG00000038544	Inip	protein_coding	ENSMUST00000095063	NA	intron (NM_001013577, intron 1 of 4)	221	ENSMUSG00000038544	ENSMUSG00000038544	Inip	7.95	4.92	0.73	2.09	4	12.64	11.97	8.54	23.13	8.9
166829	chr4	68951966	68954380	2415	5.92	6.39	-0.47	0.000456	0.0134	NA	Dbc1	protein_coding	ENSMUST00000030036	NA	intron (NM_019967, intron 1 of 7)	1224	ENSMUSG00000028351	ENSMUSG00000028351	Brinp1	62.34	62.73	65.99	57.92	54	75.2	88.45	83.24	79.29	94.29
42043	chr11	95309783	95310233	451	3.91	4.88	-0.97	0.000457	0.0134	ENSMUSG00000038909	Kat7	processed_transcript	ENSMUST00000146365	NA	intron (NM_001195004, intron 1 of 13)	238	ENSMUSG00000038909	ENSMUSG00000038909	Kat7	18.95	16.6	21.75	7.68	10	32.61	34.58	19.92	32.21	27.87
11748	chr1	155811927	155813665	1739	5.57	6.14	-0.58	0.000458	0.0134	ENSMUSG00000033684	Qsox1	protein_coding	ENSMUST00000035325	NA	exon (NM_001024945, exon 1 of 12)	103	ENSMUSG00000033684	ENSMUSG00000033684	Qsox1	48.89	41.2	37.71	64.2	45	58.56	61.85	73.99	82.6	76.5
93490	chr15	103284762	103284985	224	-0.23	2.45	-2.67	0.00046	0.0135	ENSMUSG00000060992	Copz1	protein_coding	ENSMUST00000100162	NA	promoter-TSS (NR_029766)	-251		ENSMUSG00000065560	Mir148b	0.61	1.23	0.73	0.7	1	7.99	2.66	8.54	3.3	4.74
122860	chr19	5388801	5390361	1561	4.95	5.63	-0.68	0.00046	0.0135	ENSMUSG00000039330	Tsga10ip	protein_coding	ENSMUST00000044527	NA	promoter-TSS (NM_016882)	-878	ENSMUSG00000039148	ENSMUSG00000039148	Sart1	34.84	35.05	29.73	37.68	17	52.57	53.2	44.82	47.08	49.22
100675	chr16	55973816	55975008	1193	5.78	6.34	-0.55	0.000462	0.0135	ENSMUSG00000098274	Rpl24	processed_transcript	ENSMUST00000153035	NA	non-coding (NR_027965, exon 1 of 1)	205		NA	2310061J03Rik	55.62	47.35	66.71	61.41	44	94.5	87.12	81.82	82.6	58.12
122451	chr19	4138610	4138869	260	3	0.72	2.28	0.000462	0.0135	ENSMUSG00000024842	Cabp4	protein_coding	ENSMUST00000025761	NA	intron (NM_144532, intron 2 of 5)	869	ENSMUSG00000024842	ENSMUSG00000024842	Cabp4	8.56	7.99	7.25	2.09	14	0.67	3.99	2.13	0.83	0.59
16904	chr1	192841671	192842035	365	2.14	3.6	-1.46	0.000463	0.0135	ENSMUSG00000016262	Sertad4	protein_coding	ENSMUST00000155579	2395	intron (NR_040468, intron 1 of 2)	148		NA	1700065J18Rik	3.67	4.92	3.63	2.79	7	14.64	12.64	9.25	14.04	10.08
80106	chr14	93890887	93891814	928	4.68	5.39	-0.71	0.000463	0.0135	ENSMUSG00000055421	Pcdh9	protein_coding	ENSMUST00000068992	-2155	promoter-TSS (NM_001271799)	-682		ENSMUSG00000055421	Pcdh9	29.95	17.22	28.28	28.61	24	33.94	45.22	39.84	41.3	49.22
211651	chr7	16128599	16131332	2734	6.27	6.75	-0.48	0.000463	0.0135	ENSMUSG00000030376	Slc8a2	protein_coding	ENSMUST00000168693	NA	promoter-TSS (NM_148946)	-334	ENSMUSG00000030376	ENSMUSG00000030376	Slc8a2	101.46	67.03	87.74	63.5	66	114.46	105.74	108.85	103.25	104.97
71735	chr14	12340127	12348259	8133	8.08	7.77	0.31	0.000464	0.0135	ENSMUSG00000021743	Fezf2	protein_coding	ENSMUST00000022262	NA	intron (NM_080433, intron 2 of 4)	1672	ENSMUSG00000021743	ENSMUSG00000021743	Fezf2	298.26	236.77	277	288.9	253	238.24	202.16	226.24	214.75	207.56
184337	chr5	64802457	64804555	2099	6.65	7.05	-0.4	0.000465	0.0135	NA	RP24-448C16.2	antisense	ENSMUST00000180470	NA	promoter-TSS (NM_008453)	-17	ENSMUSG00000029178	ENSMUSG00000029178	Klf3	110.62	84.25	96.44	106.07	105	115.79	133.67	141.58	147.02	125.72
122674	chr19	4855130	4856192	1063	4.92	5.58	-0.67	0.000466	0.0135	ENSMUSG00000083282	Ctsf	protein_coding	ENSMUST00000119694	NA	intron (NM_019861, intron 1 of 13)	532	ENSMUSG00000083282	ENSMUSG00000083282	Ctsf	33.62	34.44	34.08	27.91	21	52.57	47.88	54.78	38.82	45.66
154868	chr3	82546168	82547411	1244	4.26	5.07	-0.81	0.000467	0.0135	ENSMUSG00000028004	Npy2r	protein_coding	ENSMUST00000029633	NA	intron (NM_008731, intron 1 of 1)	1295	ENSMUSG00000028004	ENSMUSG00000028004	Npy2r	14.67	21.52	26.1	17.45	16	28.62	38.57	34.15	26.43	40.33
143091	chr2	130278009	130278271	263	-0.1	2.45	-2.55	0.000468	0.0136	ENSMUSG00000027405	Nop56	protein_coding	ENSMUST00000103198	NA	TTS (NR_028528)	114		ENSMUSG00000065272	Snord57	0.61	0.61	0.73	0.7	2	3.33	3.99	4.98	9.09	5.93
113300	chr17	86167619	86169404	1786	6.28	6.74	-0.46	0.00047	0.0136	ENSMUSG00000045038	Prkce	nonsense_mediated_decay	ENSMUST00000142003	NA	5' UTR (NM_011104, exon 1 of 15)	727	ENSMUSG00000045038	ENSMUSG00000045038	Prkce	88.01	60.27	82.66	66.29	92	106.48	127.02	108.14	96.64	97.26
177967	chr4	152038023	152039991	1969	5.42	6.02	-0.59	0.000471	0.0136	ENSMUSG00000028950	Tas1r1	protein_coding	ENSMUST00000030792	NA	promoter-TSS (NM_031867)	-320	ENSMUSG00000028948	ENSMUSG00000028948	Nol9	51.34	48.58	37.71	41.87	35	65.88	75.81	71.14	45.43	65.23
206448	chr6	113709022	113709230	209	2.39	-0.53	2.92	0.000471	0.0136	ENSMUSG00000056952	Tatdn2	protein_coding	ENSMUST00000138420	NA	intron (NM_001033463, intron 5 of 7)	1918		NA	Mir7042	6.11	2.46	1.45	11.17	5	0.67	0.67	0.71	0.83	0.59
92861	chr15	100869078	100873669	4592	7.38	7.78	-0.4	0.000475	0.0137	ENSMUSG00000023033	Scn8a	protein_coding	ENSMUST00000082209	NA	intron (NM_001077499, intron 1 of 26)	729	ENSMUSG00000023033	ENSMUSG00000023033	Scn8a	193.75	126.07	184.18	173.76	156	254.22	233.42	207.03	186.67	215.27
122455	chr19	4146554	4149255	2702	6.11	6.59	-0.48	0.000475	0.0137	ENSMUSG00000024835	Coro1b	protein_coding	ENSMUST00000123874	NA	promoter-TSS (NM_011778)	-758	ENSMUSG00000024835	ENSMUSG00000024835	Coro1b	73.95	68.26	73.96	76.06	53	113.8	97.76	94.62	74.34	102
46458	chr11	116435376	116435619	244	0.19	2.69	-2.5	0.000476	0.0137	ENSMUSG00000050628	Ubald2	protein_coding	ENSMUST00000057676	NA	intron (NR_003376, intron 3 of 3)	1285		ENSMUSG00000047370	Gm7367	1.22	0.61	2.18	0.7	1	9.32	2	9.96	7.43	3.56
78843	chr14	76554725	76557710	2986	6.99	7.38	-0.39	0.000476	0.0137	ENSMUSG00000052584	Serp2	protein_coding	ENSMUST00000064517	NA	intron (NR_027699, intron 2 of 4)	469	ENSMUSG00000052584	ENSMUSG00000052584	Serp2	128.96	98.4	152.28	129.8	127	168.37	150.29	184.97	165.19	163.68
226294	chr7	138907717	138908393	677	3.7	2.11	1.58	0.000476	0.0137	ENSMUSG00000078566	Bnip3	protein_coding	ENSMUST00000106112	NA	intron (NM_009760, intron 1 of 5)	1451	ENSMUSG00000078566	ENSMUSG00000078566	Bnip3	17.11	14.76	7.98	13.96	11	6.65	0.67	7.83	4.13	2.37
180082	chr5	24395062	24395291	230	2.33	-0.53	2.86	0.000477	0.0137	ENSMUSG00000028973	Abcb8	protein_coding	ENSMUST00000138168	NA	intron (NM_029020, intron 1 of 15)	1021	ENSMUSG00000028973	ENSMUSG00000028973	Abcb8	9.78	3.07	5.08	6.28	1	0.67	0.67	0.71	0.83	0.59
93806	chr16	4833667	4834749	1083	3.96	4.99	-1.02	0.000478	0.0138	ENSMUSG00000022518	4930562C15Rik	non_stop_decay	ENSMUST00000177042	-666	Intergenic	-1208	ENSMUSG00000022518	ENSMUSG00000022518	4930562C15Rik	14.06	22.14	25.38	13.26	3	27.95	27.27	34.86	29.73	38.55
128406	chr19	57609967	57611867	1901	6.24	6.69	-0.44	0.000478	0.0138	ENSMUSG00000054843	Atrnl1	protein_coding	ENSMUST00000077282	NA	promoter-TSS (NM_181415)	-117	ENSMUSG00000054843	ENSMUSG00000054843	Atrnl1	79.45	79.33	71.06	75.37	74	99.16	89.78	125.21	96.64	104.37
209430	chr6	134897816	134898376	561	3.94	4.84	-0.9	0.000478	0.0138	ENSMUSG00000032641	Gpr19	processed_transcript	ENSMUST00000152140	NA	promoter-TSS (NR_072990)	135		NA	2810454H06Rik	17.11	14.14	16.68	14.65	14	23.29	21.28	40.55	28.08	29.65
54210	chr12	76404337	76406328	1992	5.68	6.22	-0.54	0.000479	0.0138	ENSMUSG00000059970	Hspa2	protein_coding	ENSMUST00000080449	NA	exon (NM_008301, exon 1 of 1)	963	ENSMUSG00000059970	ENSMUSG00000059970	Hspa2	62.95	57.19	52.21	39.78	45	66.55	84.46	79.68	71.86	71.16
45242	chr11	109296229	109296434	206	-0.1	2.43	-2.53	0.00048	0.0138	ENSMUSG00000020599	Rgs9	protein_coding	ENSMUST00000020920	NA	intron (NM_001165934, intron 1 of 16)	1849	ENSMUSG00000020599	ENSMUSG00000020599	Rgs9	0.61	0.61	0.73	0.7	2	7.99	5.99	5.69	2.48	4.74
134114	chr2	35560476	35560676	201	2.43	-0.28	2.71	0.00048	0.0138	ENSMUSG00000026883	Dab2ip	protein_coding	ENSMUST00000112986	NA	intron (NM_001114125, intron 1 of 16)	-1874		ENSMUSG00000086555	Gm13446	5.5	6.76	3.63	2.09	9	0.67	1.33	0.71	0.83	0.59
158248	chr3	107695122	107696566	1445	5.51	6.12	-0.61	0.000482	0.0138	ENSMUSG00000027893	Ahcyl1	protein_coding	ENSMUST00000029490	NA	intron (NM_145542, intron 1 of 16)	704	ENSMUSG00000027893	ENSMUSG00000027893	Ahcyl1	61.73	47.97	45.68	34.89	37	86.51	74.48	73.28	56.17	57.52
147641	chr2	163420472	163420907	436	1.57	3.5	-1.93	0.000486	0.0139	NA	3230401D17Rik	protein_coding	ENSMUST00000104954	NA	Intergenic	-1220	ENSMUSG00000035399	ENSMUSG00000035399	Oser1	3.06	7.99	0.73	2.09	1	9.32	7.98	14.94	17.35	7.12
5512	chr1	77512132	77514998	2867	6.31	6.74	-0.43	0.000487	0.0139	ENSMUSG00000026235	Epha4	protein_coding	ENSMUST00000027451	NA	intron (NM_007936, intron 1 of 17)	1523	ENSMUSG00000026235	ENSMUSG00000026235	Epha4	78.84	79.33	87.02	83.74	69	95.83	113.05	117.39	106.55	102
250311	chr9	72984502	72985323	822	4.14	5.01	-0.87	0.000487	0.0139	NA	Gm5918	antisense	ENSMUST00000124565	NA	promoter-TSS (NM_028181)	463	ENSMUSG00000086158	ENSMUSG00000086158	Ccpg1os	25.67	15.37	18.13	9.77	19	40.59	31.26	29.88	32.21	26.69
6007	chr1	86153701	86154633	933	4.74	5.42	-0.68	0.000488	0.0139	ENSMUSG00000094638	Gm21972	nonsense_mediated_decay	ENSMUST00000135197	NA	promoter-TSS (NM_030184)	-613	ENSMUSG00000062590	ENSMUSG00000062590	Armc9	30.56	21.52	27.55	23.03	31	39.93	52.54	40.55	33.04	48.04
218845	chr7	83584513	83585299	787	4.17	5.02	-0.84	0.000489	0.0139	ENSMUSG00000038540	Tmc3	retained_intron	ENSMUST00000163297	NA	promoter-TSS (NM_177695)	-25		ENSMUSG00000038540	Tmc3	24.45	12.3	12.33	20.24	21	40.59	34.58	28.46	30.56	27.87
106706	chr17	26067393	26069991	2599	6.25	6.79	-0.54	0.00049	0.014	ENSMUSG00000037098	Rab11fip3	protein_coding	ENSMUST00000122103	NA	exon (NM_001162868, exon 1 of 14)	485	ENSMUSG00000037098	ENSMUSG00000037098	Rab11fip3	88.01	90.4	90.64	73.97	38	115.79	115.71	107.43	100.77	115.05
69819	chr13	100832621	100833415	795	4.41	5.14	-0.72	0.000492	0.014	ENSMUSG00000021629	Slc30a5	protein_coding	ENSMUST00000067246	NA	intron (NM_022885, intron 1 of 15)	409	ENSMUSG00000021629	ENSMUSG00000021629	Slc30a5	18.34	18.45	23.2	21.63	25	36.6	35.25	29.88	35.52	38.55
157642	chr3	103171744	103172379	636	3.64	4.7	-1.06	0.000492	0.014	ENSMUSG00000005687	Bcas2	protein_coding	ENSMUST00000005830	NA	intron (NM_026602, intron 2 of 6)	351	ENSMUSG00000005687	ENSMUSG00000005687	Bcas2	17.11	7.38	16.68	13.96	7	21.96	23.94	32.01	33.86	17.79
3746	chr1	58392032	58393885	1854	6.04	6.49	-0.45	0.000493	0.014	ENSMUSG00000051223	Bzw1	protein_coding	ENSMUST00000050552	NA	promoter-TSS (NM_025824)	-177	ENSMUSG00000051223	ENSMUSG00000051223	Bzw1	63.56	55.35	60.91	67.69	82	87.84	97.09	93.2	88.38	83.03
69625	chr13	99515010	99517182	2173	6.4	6.87	-0.47	0.000497	0.0141	NA	AC170188.1	lincRNA	ENSMUST00000181939	NA	intron (NM_008634, intron 1 of 6)	506	ENSMUSG00000052727	ENSMUSG00000052727	Map1b	100.85	83.02	97.17	85.14	55	127.11	114.38	124.5	111.51	106.75
80103	chr14	93887724	93888354	631	2.1	3.77	-1.66	0.000498	0.0141	ENSMUSG00000055421	Pcdh9	protein_coding	ENSMUST00000068992	NA	exon (NM_001081377, exon 1 of 4)	849		ENSMUSG00000055421	Pcdh9	9.17	4.92	2.9	3.49	1	17.97	12.64	18.5	12.39	6.52
189102	chr5	115484491	115485436	946	4.11	4.99	-0.88	0.000501	0.0141	ENSMUSG00000029524	Sirt4	protein_coding	ENSMUST00000112066	NA	promoter-TSS (NM_001167691)	-480	ENSMUSG00000029524	ENSMUSG00000029524	Sirt4	26.28	21.52	13.05	14.65	11	31.94	32.59	31.3	28.91	34.4
246056	chr9	47529733	47530147	415	3.21	4.3	-1.09	0.000501	0.0141	ENSMUSG00000032076	Cadm1	protein_coding	ENSMUST00000114548	-25	promoter-TSS (NM_207676)	-412	ENSMUSG00000032076	ENSMUSG00000032076	Cadm1	14.06	6.15	7.25	7.68	11	21.3	21.28	17.07	17.35	21.35
5673	chr1	81076152	81078001	1850	5.33	5.95	-0.62	0.000502	0.0142	ENSMUSG00000054976	Nyap2	protein_coding	ENSMUST00000137862	NA	promoter-TSS (NM_172849)	-240	ENSMUSG00000054976	ENSMUSG00000054976	Nyap2	51.95	33.82	52.21	33.5	29	56.57	54.53	62.61	65.25	69.98
231694	chr8	46209619	46212254	2636	6.47	6.93	-0.46	0.000503	0.0142	ENSMUSG00000031633	Slc25a4	protein_coding	ENSMUST00000034049	NA	promoter-TSS (NM_007450)	72		ENSMUSG00000031633	Slc25a4	100.23	91.63	79.04	102.58	71	119.79	144.97	133.04	94.16	119.79
37744	chr11	68585380	68585580	201	-0.04	2.54	-2.58	0.000504	0.0142	NA	4930535C22Rik	antisense	ENSMUST00000148019	NA	Intergenic	-1557	ENSMUSG00000045915	ENSMUSG00000045915	Ccdc42	1.83	0.61	0.73	0.7	1	3.33	4.66	8.54	9.09	3.56
208703	chr6	125096052	125098185	2134	6.03	6.53	-0.51	0.000505	0.0142	ENSMUSG00000063870	Chd4	processed_transcript	ENSMUST00000155932	NA	promoter-TSS (NR_106012)	95	miRBase:MI0022894	ENSMUSG00000098762	Mir7045	83.73	61.5	68.16	53.04	60	93.17	113.05	78.97	91.68	86.58
171161	chr4	119294722	119296165	1444	5.72	6.24	-0.52	0.000507	0.0143	ENSMUSG00000028639	Ybx1	protein_coding	ENSMUST00000079644	-118	promoter-TSS (NM_011732)	-931	ENSMUSG00000028639	ENSMUSG00000028639	Ybx1	56.23	41.2	58.74	59.32	48	65.88	92.44	74.7	67.73	78.28
38929	chr11	74830944	74832311	1368	5.06	5.99	-0.93	0.000508	0.0143	ENSMUSG00000000282	Mnt	protein_coding	ENSMUST00000000291	NA	intron (NM_010813, intron 1 of 5)	704	ENSMUSG00000000282	ENSMUSG00000000282	Mnt	36.06	17.22	55.11	28.61	30	75.2	58.52	63.32	66.08	54.56
87576	chr15	76905803	76906193	391	2.53	-0.28	2.81	0.000508	0.0143	ENSMUSG00000003970	Rpl8	protein_coding	ENSMUST00000004072	NA	intron (NM_012053, intron 5 of 5)	1927	ENSMUSG00000003970	ENSMUSG00000003970	Rpl8	14.67	1.84	2.18	6.28	4	1.33	0.67	0.71	0.83	0.59
176524	chr4	141789916	141790725	810	4.91	5.58	-0.67	0.000508	0.0143	ENSMUSG00000040697	Dnajc16	protein_coding	ENSMUST00000038014	NA	intron (NM_172338, intron 1 of 14)	323		ENSMUSG00000040697	Dnajc16	36.67	31.36	32.63	25.82	24	43.26	57.86	41.98	53.69	42.7
189496	chr5	117356227	117358325	2099	6.5	6.9	-0.39	0.000508	0.0143	ENSMUSG00000029364	Wsb2	protein_coding	ENSMUST00000031309	NA	promoter-TSS (NM_021539)	-29	ENSMUSG00000029364	ENSMUSG00000029364	Wsb2	96.57	91.02	83.39	83.74	98	125.11	117.04	128.77	101.59	122.76
62091	chr13	23750481	23750785	305	-0.23	2.48	-2.71	0.00051	0.0143	ENSMUSG00000061615	Hist1h2ab	protein_coding	ENSMUST00000078369	-302	promoter-TSS (NM_175660)	-455	ENSMUSG00000061615	ENSMUSG00000061615	Hist1h2ab	0.61	1.23	0.73	0.7	1	3.99	11.97	2.85	2.48	6.52
143866	chr2	132780193	132782244	2052	6.15	6.65	-0.5	0.000511	0.0143	ENSMUSG00000027350	Chgb	protein_coding	ENSMUST00000028826	NA	promoter-TSS (NM_007694)	-59	ENSMUSG00000027350	ENSMUSG00000027350	Chgb	78.84	62.11	78.31	69.78	66	84.52	79.8	120.94	92.51	125.72
214141	chr7	44496605	44497911	1307	5.64	6.13	-0.49	0.000511	0.0143	ENSMUSG00000051113	Fam71e1	protein_coding	ENSMUST00000107927	NA	promoter-TSS (NM_197991)	670	ENSMUSG00000051113	ENSMUSG00000051113	Fam71e1	46.45	48.58	53.66	46.06	54	68.55	69.83	71.86	74.34	65.83
3237	chr1	50924993	50928208	3216	6.77	7.17	-0.4	0.000513	0.0144	ENSMUSG00000026109	Tmeff2	protein_coding	ENSMUST00000114565	NA	promoter-TSS (NM_019790)	-922	ENSMUSG00000026109	ENSMUSG00000026109	Tmeff2	101.46	94.09	108.77	114.45	127	123.78	142.31	174.3	145.37	133.43
191290	chr5	123907249	123908038	790	4.5	5.26	-0.75	0.000513	0.0144	ENSMUSG00000023106	Denr	processed_transcript	ENSMUST00000168899	NA	intron (NM_026603, intron 1 of 7)	369	ENSMUSG00000023106	ENSMUSG00000023106	Denr	22	22.75	33.36	15.35	20	37.93	39.24	34.15	33.86	46.26
29255	chr10	127521795	127522349	555	2.19	3.79	-1.59	0.000517	0.0144	ENSMUSG00000025403	Shmt2	protein_coding	ENSMUST00000026470	NA	intron (NM_028230, intron 1 of 11)	372	ENSMUSG00000025403	ENSMUSG00000025403	Shmt2	9.17	1.23	5.08	1.4	6	20.63	15.3	13.52	8.26	11.27
31079	chr11	22980925	22981289	365	0.64	2.96	-2.31	0.000518	0.0145	ENSMUSG00000051355	Commd1	protein_coding	ENSMUST00000093270	NA	intron (NM_144514, intron 1 of 2)	1177		ENSMUSG00000051355	Commd1	0.61	1.23	2.18	2.79	1	11.31	3.99	4.27	15.69	3.56
257630	chrX	167328511	167328758	248	-0.45	2.38	-2.84	0.000521	0.0145	ENSMUSG00000044583	Tlr7	protein_coding	ENSMUST00000112161	NA	intron (NM_001290758, intron 2 of 3)	1936	ENSMUSG00000044583	ENSMUSG00000044583	Tlr7	0.61	0.61	0.73	0.7	1	6.65	8.65	0.71	4.13	5.93
145786	chr2	152396461	152399604	3144	6.9	7.33	-0.42	0.000522	0.0145	ENSMUSG00000051817	Sox12	protein_coding	ENSMUST00000182625	NA	promoter-TSS (NM_011438)	13	ENSMUSG00000051817	ENSMUSG00000051817	Sox12	145.46	99.01	126.9	124.22	103	182.34	158.27	168.61	162.72	130.47
194088	chr5	136170022	136173087	3066	6.61	7.01	-0.39	0.000523	0.0145	ENSMUSG00000039747	Orai2	protein_coding	ENSMUST00000041048	NA	promoter-TSS (NM_178751)	-899	ENSMUSG00000039747	ENSMUSG00000039747	Orai2	100.23	86.71	105.87	110.26	87	131.77	139.65	121.66	125.55	124.54
238990	chr8	121651377	121652882	1506	5.62	6.19	-0.57	0.000523	0.0145	ENSMUSG00000092329	Gm20388	protein_coding	ENSMUST00000127664	NA	promoter-TSS (NM_080855)	-197	ENSMUSG00000061410	ENSMUSG00000061410	Zcchc14	56.84	34.44	58.74	51.64	45	77.86	83.13	79.68	66.9	57.52
249956	chr9	70140182	70140400	219	0.96	3.04	-2.08	0.000524	0.0145	ENSMUSG00000032224	Fam81a	protein_coding	ENSMUST00000123206	NA	intron (NM_029784, intron 1 of 8)	1266	ENSMUSG00000032224	ENSMUSG00000032224	Fam81a	3.06	0.61	4.35	0.7	1	7.99	12.64	9.25	5.78	5.34
122486	chr19	4201689	4203431	1743	5.52	6.05	-0.54	0.000525	0.0146	ENSMUSG00000024824	Rad9a	protein_coding	ENSMUST00000025740	-86	promoter-TSS (NM_011237)	-957	ENSMUSG00000024824	ENSMUSG00000024824	Rad9a	38.5	41.82	52.21	48.15	48	61.89	67.83	69.01	52.04	81.25
171858	chr4	123616920	123618085	1166	4.28	5.11	-0.83	0.000526	0.0146	ENSMUSG00000028649	Macf1	protein_coding	ENSMUST00000097897	NA	TTS (NR_105824)	1083	miRBase:MI0021934	ENSMUSG00000099005	Mir6398	12.22	19.68	23.2	27.22	15	27.95	30.59	34.15	41.3	38.55
234817	chr8	84209479	84210626	1148	3.86	4.85	-0.99	0.000526	0.0146	NA	RP24-64D24.4	lincRNA	ENSMUST00000180630	NA	TTS (NM_172503)	-1146		NA	Mir3074-2	18.95	22.75	15.95	9.07	6	26.62	30.59	31.3	26.43	29.06
92176	chr15	98567977	98569218	1242	4.87	5.55	-0.68	0.000527	0.0146	ENSMUSG00000091050	9330020H09Rik	antisense	ENSMUST00000163781	NA	promoter-TSS (NM_009833)	-962	ENSMUSG00000011960	ENSMUSG00000011960	Ccnt1	26.89	24.6	32.63	35.59	26	58.56	41.9	41.98	33.86	57.52
123410	chr19	7416366	7418971	2606	6.65	7.05	-0.4	0.000527	0.0146	ENSMUSG00000053080	2700081O15Rik	protein_coding	ENSMUST00000159348	NA	promoter-TSS (NM_175381)	44	ENSMUSG00000053080	ENSMUSG00000053080	2700081O15Rik	105.12	100.86	118.2	99.09	79	135.09	145.64	130.19	128.85	124.54
255506	chr9	120930135	120930340	206	-0.45	2.32	-2.77	0.000527	0.0146	ENSMUSG00000086365	4930593C16Rik	antisense	ENSMUST00000140589	NA	intron (NR_040753, intron 2 of 2)	564	ENSMUSG00000086365	ENSMUSG00000086365	4930593C16Rik	0.61	0.61	0.73	0.7	1	7.32	5.32	1.42	4.96	5.93
89498	chr15	83122337	83122824	488	3.8	4.72	-0.93	0.000529	0.0146	ENSMUSG00000018040	Rrp7a	nonsense_mediated_decay	ENSMUST00000167483	NA	intron (NM_029101, intron 1 of 6)	220		ENSMUSG00000018040	Rrp7a	18.34	14.76	14.5	13.96	8	25.29	23.94	24.9	28.91	29.06
92313	chr15	98933268	98933800	533	2.09	3.69	-1.6	0.000529	0.0146	ENSMUSG00000023004	Tuba1b	protein_coding	ENSMUST00000077577	NA	intron (NM_011654, intron 1 of 3)	856	ENSMUSG00000023004	ENSMUSG00000023004	Tuba1b	9.17	2.46	2.18	3.49	4	13.31	18.62	14.23	10.74	7.71
43355	chr11	101278267	101278949	683	4.14	4.95	-0.81	0.00053	0.0146	ENSMUSG00000017188	Coa3	protein_coding	ENSMUST00000017332	NA	promoter-TSS (NM_026562)	340	ENSMUSG00000017188	ENSMUSG00000017188	Coa3	15.89	14.14	23.2	11.86	23	26.62	31.92	30.59	30.56	34.4
163113	chr4	11966668	11967069	402	3.29	4.43	-1.14	0.000532	0.0147	ENSMUSG00000085614	1700123M08Rik	processed_transcript	ENSMUST00000154194	NA	promoter-TSS (NM_001033453)	295		ENSMUSG00000085614	1700123M08Rik	11.61	9.84	10.15	15.35	2	16.64	21.95	24.19	23.13	21.94
240962	chr8	127300268	127301381	1114	3.98	4.85	-0.87	0.000532	0.0147	ENSMUSG00000025812	Pard3	protein_coding	ENSMUST00000162309	NA	intron (NM_001013580, intron 1 of 13)	1173	ENSMUSG00000025812	ENSMUSG00000025812	Pard3	11	14.76	18.13	20.94	14	27.29	33.25	34.86	23.13	25.5
122415	chr19	3999064	3999490	427	1.21	3.2	-1.99	0.000533	0.0147	ENSMUSG00000037477	Tbx10	protein_coding	ENSMUST00000041871	NA	3' UTR (NM_011533, exon 8 of 8)	-1303	ENSMUSG00000024869	ENSMUSG00000024869	Nudt8	3.06	0.61	0.73	4.19	3	6.65	11.97	2.85	11.56	13.05
132131	chr2	29377848	29378125	278	3.16	1.4	1.76	0.000533	0.0147	ENSMUSG00000026799	Med27	protein_coding	ENSMUST00000162597	NA	promoter-TSS (NM_001290489)	-527	ENSMUSG00000026799	ENSMUSG00000026799	Med27	12.83	11.07	7.25	7.68	6	2.66	1.33	2.13	4.13	2.97
177633	chr4	150651211	150651404	194	2.62	0.26	2.36	0.000533	0.0147	ENSMUSG00000039838	Slc45a1	protein_coding	ENSMUST00000037827	NA	intron (NM_173774, intron 1 of 8)	866		ENSMUSG00000039838	Slc45a1	4.89	9.84	5.8	4.19	6	0.67	2	0.71	0.83	1.78
8001	chr1	118388295	118389268	974	3.84	4.75	-0.91	0.000534	0.0147	ENSMUSG00000064302	Clasp1	protein_coding	ENSMUST00000049404	NA	promoter-TSS (NM_001293300)	-276	ENSMUSG00000064302	ENSMUSG00000064302	Clasp1	18.34	12.3	12.33	16.75	12	33.27	23.94	20.63	29.73	27.28
67900	chr13	91740817	91741989	1173	5.45	6.01	-0.57	0.000535	0.0147	ENSMUSG00000074782	4833422C13Rik	antisense	ENSMUST00000160385	NA	promoter-TSS (NM_028790)	-118	ENSMUSG00000021620	ENSMUSG00000021620	Acot12	43.39	41.82	47.13	53.04	33	55.9	65.84	67.59	56.17	77.69
228290	chr8	11311536	11314174	2639	6.22	6.69	-0.47	0.000535	0.0147	ENSMUSG00000031502	Col4a1	protein_coding	ENSMUST00000033898	NA	promoter-TSS (NM_009932)	26	ENSMUSG00000031503	ENSMUSG00000031503	Col4a2	88.01	76.87	73.96	74.67	59	93.17	119.7	108.14	106.55	88.36
37879	chr11	68973816	68974214	399	1.8	3.52	-1.72	0.000538	0.0148	ENSMUSG00000018740	Slc25a35	protein_coding	ENSMUST00000018884	NA	promoter-TSS (NM_021329)	-160	ENSMUSG00000032892	ENSMUSG00000032892	Rangrf	4.28	5.53	0.73	4.88	2	17.3	5.99	11.38	10.74	11.86
181101	chr5	30710676	30713995	3320	6.22	6.75	-0.53	0.000539	0.0148	ENSMUSG00000029168	Dpysl5	protein_coding	ENSMUST00000114729	NA	intron (NM_023047, intron 1 of 12)	441	ENSMUSG00000029168	ENSMUSG00000029168	Dpysl5	98.4	63.34	76.14	81.65	53	103.82	100.42	136.6	86.73	109.71
226676	chr7	140100784	140103155	2372	6.05	6.51	-0.45	0.000539	0.0148	ENSMUSG00000025466	Fuom	protein_coding	ENSMUST00000128527	NA	intron (NM_001286217, intron 1 of 5)	471		ENSMUSG00000025466	Fuom	61.73	67.03	78.31	66.99	58	89.84	93.1	89.64	80.12	102
30469	chr11	6546126	6547540	1415	5.2	5.83	-0.62	0.00054	0.0148	ENSMUSG00000088688	Gm24000	snoRNA	ENSMUST00000158063	NA	promoter-TSS (NM_001190343)	-54	ENSMUSG00000000378	ENSMUSG00000000378	Ccm2	33	39.36	30.46	35.59	46	66.55	38.57	69.01	57.82	52.19
246661	chr9	49796772	49798939	2168	5.89	6.37	-0.48	0.00054	0.0148	ENSMUSG00000039542	Ncam1	protein_coding	ENSMUST00000166811	NA	intron (NM_010875, intron 1 of 15)	1213		ENSMUSG00000039542	Ncam1	62.34	64.57	60.19	61.41	49	85.18	81.8	77.55	89.2	80.06
215815	chr7	59227948	59229903	1956	6.43	6.89	-0.46	0.000542	0.0148	ENSMUSG00000025326	Ube3a	protein_coding	ENSMUST00000107537	NA	5' UTR (NM_011668, exon 1 of 13)	174	ENSMUSG00000025326	ENSMUSG00000025326	Ube3a	105.12	81.18	84.11	72.58	89	114.46	113.05	145.85	124.72	96.07
30332	chr11	6062946	6069299	6354	7.9	8.26	-0.36	0.000543	0.0148	ENSMUSG00000057897	Camk2b	protein_coding	ENSMUST00000109813	NA	promoter-TSS (NM_001174053)	-375	ENSMUSG00000057897	ENSMUSG00000057897	Camk2b	280.53	202.95	273.37	237.26	200	310.12	339.16	313.03	257.7	313.72
207649	chr6	118454704	118456308	1605	5.28	5.88	-0.6	0.000543	0.0148	ENSMUSG00000030145	Zfp248	processed_transcript	ENSMUST00000159254	NA	promoter-TSS (NM_028335)	0	ENSMUSG00000030145	ENSMUSG00000030145	Zfp248	35.45	28.9	38.43	55.13	36	59.89	49.21	60.47	59.47	65.83
122747	chr19	5038832	5040135	1304	5.49	6.04	-0.55	0.000551	0.015	ENSMUSG00000047379	B3gnt1	protein_coding	ENSMUST00000053705	NA	exon (NM_175383, exon 1 of 2)	658	ENSMUSG00000047379	ENSMUSG00000047379	B3gnt1	56.23	39.97	44.23	40.47	44	70.54	73.15	57.63	55.34	71.76
99238	chr16	37653541	37654372	832	4.82	5.52	-0.69	0.000552	0.015	ENSMUSG00000022820	Ndufb4	protein_coding	ENSMUST00000023514	NA	intron (NM_026610, intron 1 of 2)	411		ENSMUSG00000022820	Ndufb4	39.12	28.29	30.46	25.82	18	50.58	46.55	41.98	45.43	44.48
110953	chr17	56614577	56614970	394	3.46	1.79	1.67	0.000553	0.015	ENSMUSG00000041168	Lonp1	protein_coding	ENSMUST00000047226	NA	TTS (NM_018730)	1379	ENSMUSG00000057863	ENSMUSG00000057863	Rpl36	13.45	14.76	9.43	6.28	11	3.33	2.66	5.69	0.83	4.74
73533	chr14	25694153	25696619	2467	5.6	6.16	-0.56	0.000554	0.015	ENSMUSG00000021868	Ppif	retained_intron	ENSMUST00000125881	NA	TTS (NR_028021)	1216	ENSMUSG00000021868	ENSMUSG00000021868	Ppif	49.51	41.82	47.86	62.11	42	55.24	84.46	66.88	80.12	71.16
108193	chr17	30574314	30577536	3223	6.73	7.16	-0.43	0.000554	0.015	ENSMUSG00000062202	Btbd9	protein_coding	ENSMUST00000168787	NA	intron (NM_027060, intron 1 of 10)	362	ENSMUSG00000062202	ENSMUSG00000062202	Btbd9	124.07	94.71	121.1	104.68	86	143.08	174.9	130.91	128.02	136.4
206276	chr6	113076933	113077243	311	2.68	4.03	-1.35	0.000554	0.015	ENSMUSG00000086429	Gt(ROSA)26Sor	antisense	ENSMUST00000167415	NA	promoter-TSS (NM_028385)	156	ENSMUSG00000086429	ENSMUSG00000086429	Gt(ROSA)26Sor	8.56	10.45	5.08	4.88	3	22.63	13.97	19.21	13.22	12.45
62634	chr13	34346122	34346323	202	2.43	-0.28	2.71	0.000555	0.015	ENSMUSG00000038267	Slc22a23	protein_coding	ENSMUST00000040336	-940	Intergenic	-1041	ENSMUSG00000038267	ENSMUSG00000038267	Slc22a23	8.56	3.69	2.9	2.79	9	0.67	1.33	0.71	0.83	0.59
239836	chr8	123858185	123861077	2893	6.62	7.04	-0.43	0.000559	0.0151	NA	Gm9901	pseudogene	ENSMUST00000065554	NA	intron (NM_028536, intron 1 of 3)	578	ENSMUSG00000031971	ENSMUSG00000031971	Ccsap	116.74	84.87	116.02	99.09	74	135.09	128.35	132.33	123.89	140.55
153221	chr3	58636326	58637438	1113	4.9	5.52	-0.62	0.00056	0.0151	NA	Fam194a	protein_coding	ENSMUST00000041115	NA	exon (NM_001081262, exon 1 of 14)	325	ENSMUSG00000070471	ENSMUSG00000070471	Erich6	29.95	26.44	32.63	25.82	34	43.92	44.56	54.07	45.43	41.51
214647	chr7	45897048	45898497	1450	5.3	5.87	-0.56	0.00056	0.0151	ENSMUSG00000002781	Tmem143	retained_intron	ENSMUST00000140766	NA	intron (NM_144801, intron 2 of 7)	704	ENSMUSG00000002781	ENSMUSG00000002781	Tmem143	40.95	41.2	42.78	35.59	37	56.57	53.87	71.14	49.56	61.08
30466	chr11	6528067	6528767	701	4.16	4.98	-0.83	0.000561	0.0151	ENSMUSG00000085156	Gm11974	processed_transcript	ENSMUST00000147762	NA	intron (NR_045893, intron 1 of 3)	343	ENSMUSG00000085156	ENSMUSG00000085156	Gm11974	22.61	17.83	17.4	17.45	14	25.29	37.24	37.71	28.91	29.06
40043	chr11	78550296	78550727	432	3.01	4.16	-1.16	0.000563	0.0152	ENSMUSG00000037278	Tmem97	protein_coding	ENSMUST00000103242	NA	intron (NM_133706, intron 1 of 2)	223	ENSMUSG00000037278	ENSMUSG00000037278	Tmem97	11	7.99	7.25	6.98	7	15.97	17.96	17.79	23.13	14.83
63528	chr13	43397301	43398109	809	3.3	4.45	-1.15	0.000563	0.0152	ENSMUSG00000063200	Nol7	protein_coding	ENSMUST00000071926	-266	promoter-TSS (NM_023554)	-671	ENSMUSG00000063200	ENSMUSG00000063200	Nol7	18.95	6.76	7.98	7.68	8	17.3	18.62	18.5	27.26	27.87
123110	chr19	6335046	6336036	991	5.24	5.82	-0.57	0.000565	0.0152	ENSMUSG00000024947	Men1	protein_coding	ENSMUST00000166909	NA	exon (NM_001168490, exon 1 of 8)	502	ENSMUSG00000024947	ENSMUSG00000024947	Men1	45.23	36.28	38.43	35.59	34	51.91	58.52	52.65	53.69	65.23
231465	chr8	41238305	41238584	280	2.36	-0.53	2.89	0.000565	0.0152	ENSMUSG00000031592	Pcm1	protein_coding	ENSMUST00000045218	-1174	Intergenic	-1314	ENSMUSG00000031592	ENSMUSG00000031592	Pcm1	10.39	1.84	2.18	4.19	7	0.67	0.67	0.71	0.83	0.59
7520	chr1	93477763	93478801	1039	4.98	5.62	-0.64	0.000566	0.0152	ENSMUSG00000034088	Hdlbp	protein_coding	ENSMUST00000170883	NA	promoter-TSS (NM_010891)	635	ENSMUSG00000034088	ENSMUSG00000034088	Hdlbp	36.06	28.9	34.81	32.8	25	47.25	63.84	44.82	43.78	46.26
65518	chr13	55413472	55413684	213	2.39	-0.3	2.69	0.000567	0.0152	ENSMUSG00000021490	Slc34a1	protein_coding	ENSMUST00000057167	NA	exon (NM_011392, exon 13 of 13)	1654		ENSMUSG00000044444	Pfn3	3.06	6.76	9.43	4.88	2	0.67	0.67	0.71	0.83	1.19
155749	chr3	87768247	87768604	358	1.41	3.26	-1.85	0.000567	0.0152	ENSMUSG00000028073	Pear1	nonsense_mediated_decay	ENSMUST00000173468	NA	intron (NM_001289601, intron 1 of 24)	527	ENSMUSG00000028073	ENSMUSG00000028073	Pear1	3.06	4.92	2.9	1.4	1	6.65	6.65	12.09	8.26	14.23
29563	chr10	128919187	128919961	775	3.29	4.32	-1.03	0.000568	0.0152	ENSMUSG00000025350	Rdh5	protein_coding	ENSMUST00000026406	NA	promoter-TSS (NM_134006)	-277	ENSMUSG00000025350	ENSMUSG00000025350	Rdh5	9.78	9.22	11.6	8.37	10	21.3	15.3	19.92	19.82	23.72
63203	chr13	42708384	42708634	251	0.67	2.94	-2.27	0.000569	0.0152	ENSMUSG00000054728	Phactr1	retained_intron	ENSMUST00000132050	NA	intron (NM_198419, intron 2 of 14)	-1072	ENSMUSG00000054728	ENSMUSG00000054728	Phactr1	0.61	4.92	0.73	0.7	1	11.31	5.32	7.83	9.09	4.74
78250	chr14	70622198	70630560	8363	8.46	8.76	-0.3	0.000569	0.0152	NA	Epb4.9	protein_coding	ENSMUST00000022694	NA	intron (NM_001252664, intron 1 of 14)	686	ENSMUSG00000022099	ENSMUSG00000022099	Dmtn	402.16	324.1	393.02	316.82	328	440.55	452.87	429.71	393.99	451.89
203912	chr6	90461386	90461564	179	2.32	-0.53	2.85	0.000569	0.0152	ENSMUSG00000030087	Klf15	protein_coding	ENSMUST00000032174	-1011	Intergenic	-1151	ENSMUSG00000030087	ENSMUSG00000030087	Klf15	3.67	7.38	2.18	2.79	9	0.67	0.67	0.71	0.83	0.59
2664	chr1	39899847	39902583	2737	6.85	7.27	-0.42	0.00057	0.0153	ENSMUSG00000026074	Map4k4	protein_coding	ENSMUST00000163854	NA	5' UTR (NM_001252202, exon 1 of 30)	302	ENSMUSG00000026074	ENSMUSG00000026074	Map4k4	121.01	96.55	137.77	131.19	90	155.72	154.95	174.3	154.46	132.84
111350	chr17	65782215	65784138	1924	6.32	6.75	-0.43	0.000572	0.0153	ENSMUSG00000061950	Ppp4r1	protein_coding	ENSMUST00000161324	NA	promoter-TSS (NM_001114131)	-178	ENSMUSG00000061950	ENSMUSG00000061950	Ppp4r1	78.23	89.79	73.96	85.14	71	115.13	118.37	115.25	91.68	97.26
43641	chr11	102430449	102431439	991	4.29	5.09	-0.8	0.000573	0.0153	ENSMUSG00000034708	Grn	protein_coding	ENSMUST00000049460	NA	intron (NM_008175, intron 1 of 12)	622	ENSMUSG00000034708	ENSMUSG00000034708	Grn	17.72	26.44	19.58	20.24	14	41.93	30.59	37.71	28.91	31.43
62037	chr13	23368609	23369246	638	3.73	4.68	-0.95	0.000573	0.0153	ENSMUSG00000046351	Zfp322a	protein_coding	ENSMUST00000050101	NA	5' UTR (NM_001286156, exon 1 of 4)	280	ENSMUSG00000046351	ENSMUSG00000046351	Zfp322a	14.06	9.22	8.7	18.14	16	18.63	31.92	21.34	28.08	27.87
243648	chr9	35175172	35176853	1682	5.35	5.91	-0.56	0.000573	0.0153	ENSMUSG00000032040	Dcps	protein_coding	ENSMUST00000034539	NA	promoter-TSS (NM_027030)	-26	ENSMUSG00000032040	ENSMUSG00000032040	Dcps	48.28	30.75	42.78	41.17	41	54.57	55.86	60.47	65.25	64.64
156489	chr3	90051486	90052493	1008	4.79	5.44	-0.65	0.000576	0.0154	ENSMUSG00000027942	4933434E20Rik	protein_coding	ENSMUST00000159064	NA	promoter-TSS (NM_025762)	354	ENSMUSG00000027942	ENSMUSG00000027942	4933434E20Rik	29.95	28.29	29.73	26.52	24	39.26	46.55	45.53	42.95	42.7
249192	chr9	64811423	64812322	900	5.08	5.69	-0.61	0.000577	0.0154	ENSMUSG00000053641	Dennd4a	protein_coding	ENSMUST00000038890	NA	intron (NM_001162917, intron 2 of 34)	862	ENSMUSG00000053641	ENSMUSG00000053641	Dennd4a	40.34	30.13	35.53	29.31	34	52.57	47.88	64.03	44.6	49.22
36916	chr11	62550177	62551048	872	5.09	5.76	-0.66	0.000578	0.0154	ENSMUSG00000087120	Gm12279	antisense	ENSMUST00000142533	NA	promoter-TSS (NM_011664)	-891		ENSMUSG00000044285	Gm1821	47.06	33.82	38.43	20.24	31	61.22	45.22	54.07	52.04	57.52
154070	chr3	69598005	69599749	1745	5.86	6.35	-0.49	0.000578	0.0154	ENSMUSG00000043300	B3galnt1	protein_coding	ENSMUST00000061826	NA	promoter-TSS (NM_020026)	83	ENSMUSG00000043300	ENSMUSG00000043300	B3galnt1	63.56	56.58	51.48	55.83	62	75.2	78.47	83.95	100.77	69.39
53195	chr12	69196789	69198425	1637	5.97	6.45	-0.48	0.000579	0.0154	NA	AC099934.1	protein_coding	ENSMUST00000181850	NA	exon (NM_027269, exon 1 of 3)	396	ENSMUSG00000097061	ENSMUSG00000097061	9330151L19Rik	64.17	63.34	53.66	78.16	54	85.18	79.14	92.49	92.51	87.18
74889	chr14	31250201	31252269	2069	6	6.49	-0.49	0.000579	0.0154	ENSMUSG00000021901	Bap1	protein_coding	ENSMUST00000022458	NA	promoter-TSS (NM_027088)	-17	ENSMUSG00000021902	ENSMUSG00000021902	Phf7	68.45	67.65	74.69	57.22	53	103.15	81.13	100.31	85.9	78.87
108473	chr17	31658904	31659547	644	4.24	5.04	-0.8	0.000581	0.0154	ENSMUSG00000061613	U2af1	protein_coding	ENSMUST00000166526	-150	promoter-TSS (NM_001163769)	-472	ENSMUSG00000061613	ENSMUSG00000061613	U2af1	22.61	14.76	19.58	17.45	20	31.28	45.89	27.03	30.56	29.65
15484	chr1	181352025	181354707	2683	6.19	6.64	-0.45	0.000583	0.0155	ENSMUSG00000026514	Cnih3	protein_coding	ENSMUST00000161880	NA	5' UTR (NM_028408, exon 1 of 6)	738	ENSMUSG00000026514	ENSMUSG00000026514	Cnih3	81.9	62.73	71.06	73.97	75	118.46	99.75	91.06	102.42	85.99
48604	chr12	3571813	3573374	1562	5.94	6.39	-0.45	0.000583	0.0155	ENSMUSG00000071454	Dtnb	protein_coding	ENSMUST00000174479	NA	promoter-TSS (NM_007886)	203	ENSMUSG00000071454	ENSMUSG00000071454	Dtnb	56.23	55.96	66.71	66.29	61	78.53	83.13	83.24	83.42	90.14
50071	chr12	24580454	24582426	1973	5.55	6.09	-0.54	0.000584	0.0155	ENSMUSG00000020656	Grhl1	protein_coding	ENSMUST00000085553	NA	exon (NM_001161406, exon 4 of 16)	721	ENSMUSG00000020656	ENSMUSG00000020656	Grhl1	44.62	41.82	41.33	62.11	44	73.2	57.19	63.32	71.86	75.32
167789	chr4	86053612	86054139	528	2.08	3.7	-1.61	0.000587	0.0155	ENSMUSG00000066113	Adamtsl1	retained_intron	ENSMUST00000130474	NA	promoter-TSS (NM_029967)	-39	ENSMUSG00000066113	ENSMUSG00000066113	Adamtsl1	1.83	5.53	1.45	8.37	4	11.31	9.31	21.34	14.04	8.9
76392	chr14	56777314	56779305	1992	5.66	6.17	-0.52	0.000589	0.0156	ENSMUSG00000021938	Pspc1	protein_coding	ENSMUST00000022507	NA	promoter-TSS (NM_025682)	6	ENSMUSG00000021938	ENSMUSG00000021938	Pspc1	53.78	49.2	61.64	45.36	42	67.21	70.49	71.14	66.9	84.8
191846	chr5	125475878	125478654	2777	5.89	6.41	-0.52	0.000589	0.0156	ENSMUSG00000029482	Aacs	protein_coding	ENSMUST00000031445	NA	intron (NM_030210, intron 1 of 17)	1393	ENSMUSG00000029482	ENSMUSG00000029482	Aacs	77.62	52.89	54.38	50.94	61	101.82	81.8	86.8	64.43	90.14
239593	chr8	123212866	123214209	1344	3.99	4.87	-0.88	0.000589	0.0156	NA	4732415M23Rik	protein_coding	ENSMUST00000060133	NA	promoter-TSS (NM_145606)	680	ENSMUSG00000048478	ENSMUSG00000048478	Spata33	22	12.91	8.7	12.56	23	33.94	25.94	27.75	25.6	32.62
181842	chr5	33936546	33937587	1042	3.95	4.92	-0.96	0.00059	0.0156	ENSMUSG00000029111	Nelfa	protein_coding	ENSMUST00000030993	-133	promoter-TSS (NM_011914)	-809		ENSMUSG00000029111	Nelfa	10.39	13.53	21.75	18.84	13	16.64	44.56	30.59	33.04	26.09
145563	chr2	150786757	150787666	910	4.13	4.97	-0.84	0.000591	0.0156	ENSMUSG00000033059	Pygb	protein_coding	ENSMUST00000045441	NA	intron (NM_153781, intron 1 of 19)	416	ENSMUSG00000033059	ENSMUSG00000033059	Pygb	21.39	14.14	21.03	20.24	11	29.95	24.61	34.15	34.69	33.8
233356	chr8	70606831	70608399	1569	5.5	6.05	-0.54	0.000593	0.0156	ENSMUSG00000070003	Ssbp4	protein_coding	ENSMUST00000049908	NA	intron (NM_133772, intron 1 of 16)	699	ENSMUSG00000070003	ENSMUSG00000070003	Ssbp4	48.28	38.74	51.48	47.45	41	77.86	68.5	65.45	49.56	68.79
31703	chr11	29547290	29549226	1937	5.45	6.02	-0.58	0.000595	0.0157	ENSMUSG00000020460	Rps27a	protein_coding	ENSMUST00000102844	NA	promoter-TSS (NM_001033865)	-218	ENSMUSG00000020460	ENSMUSG00000020460	Rps27a	39.73	38.74	44.23	62.11	33	67.88	57.86	61.9	64.43	72.94
62691	chr13	35968979	35969445	467	2.58	3.84	-1.27	0.000595	0.0157	ENSMUSG00000050423	Ppp1r3g	protein_coding	ENSMUST00000132661	NA	exon (NM_029628, exon 2 of 2)	1306	ENSMUSG00000050423	ENSMUSG00000050423	Ppp1r3g	5.5	6.76	4.35	4.19	9	14.64	17.29	11.38	14.87	13.64
84093	chr15	38300837	38302874	2038	6.07	6.53	-0.47	0.000595	0.0157	ENSMUSG00000037465	Klf10	protein_coding	ENSMUST00000074043	-130	Intergenic	-1145	ENSMUSG00000037465	ENSMUSG00000037465	Klf10	69.67	54.73	66.71	83.74	60	91.17	97.76	100.31	80.12	93.11
245310	chr9	44802590	44803000	411	1.84	3.58	-1.75	0.000595	0.0157	ENSMUSG00000039438	Ttc36	protein_coding	ENSMUST00000044694	NA	TTS (NM_001081049)	156	ENSMUSG00000039438	ENSMUSG00000039438	Ttc36	3.67	1.84	4.35	6.98	1	15.31	10.64	4.27	19	10.67
50816	chr12	29682208	29687228	5021	6.94	7.36	-0.42	0.000596	0.0157	ENSMUSG00000061911	Myt1l	protein_coding	ENSMUST00000049784	NA	intron (NR_046080, intron 1 of 3)	1727		NA	C630031E19Rik	129.57	102.7	154.45	120.73	106	179.02	192.19	157.23	151.98	139.36
180961	chr5	27790779	27791684	906	4.97	5.63	-0.67	0.000596	0.0157	ENSMUSG00000002221	Paxip1	protein_coding	ENSMUST00000002291	NA	exon (NM_018878, exon 1 of 21)	318	ENSMUSG00000002221	ENSMUSG00000002221	Paxip1	23.84	32.59	35.53	38.38	26	48.58	39.24	58.34	59.47	42.7
43913	chr11	103361827	103366582	4756	6.77	7.17	-0.4	0.000597	0.0157	ENSMUSG00000034255	Arhgap27	protein_coding	ENSMUST00000092557	NA	promoter-TSS (NM_183288)	-513	ENSMUSG00000034255	ENSMUSG00000034255	Arhgap27	121.63	115.62	110.94	118.63	78	139.09	142.98	150.11	147.85	139.36
101005	chr16	64852009	64852795	787	4.53	5.33	-0.8	0.000597	0.0157	ENSMUSG00000054604	Cggbp1	protein_coding	ENSMUST00000067744	NA	intron (NM_178647, intron 1 of 2)	317	ENSMUSG00000054604	ENSMUSG00000054604	Cggbp1	29.34	17.83	29.01	24.42	15	54.57	41.23	44.11	33.86	27.87
156861	chr3	95895105	95895322	218	0.52	2.75	-2.23	0.000598	0.0157	ENSMUSG00000015750	Aph1a	protein_coding	ENSMUST00000056710	NA	exon (NM_146104, exon 3 of 6)	1293	ENSMUSG00000015750	ENSMUSG00000015750	Aph1a	1.22	0.61	3.63	0.7	1	5.32	10.64	6.4	4.13	7.12
233674	chr8	71670795	71672653	1859	5.86	6.38	-0.52	0.000599	0.0157	ENSMUSG00000034799	Unc13a	protein_coding	ENSMUST00000030170	NA	promoter-TSS (NM_001029873)	33		ENSMUSG00000034799	Unc13a	73.34	49.2	64.54	46.06	57	90.51	77.14	81.82	66.9	100.22
239884	chr8	124019530	124019771	242	-0.45	2.33	-2.78	0.000599	0.0157	ENSMUSG00000038697	Taf5l	protein_coding	ENSMUST00000165628	NA	intron (NM_133966, intron 1 of 4)	1658	ENSMUSG00000038697	ENSMUSG00000038697	Taf5l	0.61	0.61	0.73	0.7	1	2.66	2	4.98	6.61	8.9
244197	chr9	40801255	40802010	756	4.85	5.53	-0.68	0.000599	0.0157	ENSMUSG00000015656	Hspa8	protein_coding	ENSMUST00000015800	NA	intron (NM_031165, intron 1 of 8)	360	ENSMUSG00000015656	ENSMUSG00000015656	Hspa8	28.73	24.6	33.36	34.19	23	50.58	59.85	44.82	37.99	37.36
48381	chr11	121039458	121039745	288	2.34	-0.53	2.87	0.0006	0.0157	ENSMUSG00000086835	Gm11775	antisense	ENSMUST00000136500	NA	promoter-TSS (NM_009854)	-124	ENSMUSG00000025163	ENSMUSG00000025163	Cd7	9.17	1.84	2.18	4.19	8	0.67	0.67	0.71	0.83	0.59
197768	chr6	24166820	24167029	210	2.44	-0.28	2.71	0.0006	0.0157	ENSMUSG00000029700	Slc13a1	retained_intron	ENSMUST00000176692	NA	intron (NM_019481, intron 1 of 14)	1167	ENSMUSG00000029700	ENSMUSG00000029700	Slc13a1	2.44	3.69	4.35	5.58	11	1.33	0.67	0.71	0.83	0.59
102432	chr16	91010132	91012822	2691	6.51	6.93	-0.42	0.000601	0.0157	ENSMUSG00000022973	Synj1	retained_intron	ENSMUST00000156140	NA	promoter-TSS (NM_001045515)	-169	ENSMUSG00000022973	ENSMUSG00000022973	Synj1	108.18	87.33	101.52	83.74	75	133.1	131.67	120.94	109.03	115.64
218127	chr7	79498893	79500859	1967	6.2	6.64	-0.43	0.000601	0.0158	NA	RP23-207N5.1	lincRNA	ENSMUST00000182495	NA	promoter-TSS (NR_040314)	-150		ENSMUSG00000097023	AI854517	77.62	60.88	74.69	79.55	76	111.14	105.74	101.02	90.86	88.96
253109	chr9	106449624	106450525	902	4.16	3	1.16	0.000602	0.0158	ENSMUSG00000042073	Abhd14b	protein_coding	ENSMUST00000048527	NA	exon (NM_029631, exon 2 of 4)	1435	ENSMUSG00000042073	ENSMUSG00000042073	Abhd14b	14.06	20.29	24.65	17.45	13	5.99	11.31	8.54	5.78	8.3
243298	chr9	31029245	31031389	2145	6.46	6.87	-0.41	0.000603	0.0158	ENSMUSG00000047412	Zbtb44	protein_coding	ENSMUST00000115222	NA	promoter-TSS (NM_001115130)	-327	ENSMUSG00000047412	ENSMUSG00000047412	Zbtb44	96.57	75.64	84.11	92.81	91	114.46	104.41	122.37	132.98	110.3
87340	chr15	76367667	76369743	2077	6.03	6.51	-0.48	0.000604	0.0158	ENSMUSG00000022554	Fam203a	protein_coding	ENSMUST00000023213	NA	promoter-TSS (NM_021555)	-193	ENSMUSG00000022554	NA	Hgh1	71.51	73.8	57.28	73.27	50	89.18	101.08	78.97	86.73	99.63
203473	chr6	87980170	87982728	2559	6.48	6.89	-0.41	0.000604	0.0158	ENSMUSG00000044927	H1fx	protein_coding	ENSMUST00000056403	NA	promoter-TSS (NM_198622)	33	ENSMUSG00000044927	ENSMUSG00000044927	H1fx	94.12	84.25	92.09	101.19	76	115.79	111.06	124.5	129.68	112.68
185360	chr5	74066262	74067117	856	4.85	3.85	0.99	0.000605	0.0158	ENSMUSG00000054814	Usp46	protein_coding	ENSMUST00000119154	NA	intron (NM_177561, intron 1 of 8)	1721		ENSMUSG00000054814	Usp46	24.45	33.82	37.71	16.05	32	5.99	15.96	15.65	15.69	18.98
210671	chr6	142814999	142815268	270	0.31	2.64	-2.32	0.000605	0.0158	ENSMUSG00000072683	Gm7457	retained_intron	ENSMUST00000159599	NA	intron (NR_045707, intron 2 of 6)	903	ENSMUSG00000072683	ENSMUSG00000072683	Gm7457	0.61	2.46	1.45	0.7	1	5.99	7.98	4.98	3.3	8.9
174668	chr4	134854054	134854427	374	1.59	3.34	-1.76	0.000607	0.0158	ENSMUSG00000028826	Tmem57	protein_coding	ENSMUST00000030628	-709	promoter-TSS (NM_025382)	-896	ENSMUSG00000028826	ENSMUSG00000028826	Tmem57	3.67	1.84	3.63	4.88	1	13.98	14.63	6.4	7.43	8.3
213998	chr7	38182951	38184478	1528	5.59	6.11	-0.52	0.000607	0.0158	ENSMUSG00000054676	1600014C10Rik	processed_transcript	ENSMUST00000178890	NA	promoter-TSS (NM_028166)	-72		ENSMUSG00000054676	1600014C10Rik	51.95	43.05	52.21	48.85	45	55.9	70.49	69.01	77.64	72.35
19133	chr10	28075549	28076548	1000	3.67	4.61	-0.94	0.000608	0.0158	ENSMUSG00000019889	Ptprk	protein_coding	ENSMUST00000166468	NA	intron (NM_008983, intron 1 of 31)	1229	ENSMUSG00000019889	ENSMUSG00000019889	Ptprk	15.28	12.91	14.5	11.17	10	25.95	26.6	18.5	21.48	29.65
193880	chr5	135689180	135689921	742	4.2	4.98	-0.78	0.00061	0.0159	ENSMUSG00000005514	Por	protein_coding	ENSMUST00000153500	NA	intron (NM_008898, intron 1 of 15)	337	ENSMUSG00000005514	ENSMUSG00000005514	Por	18.95	18.45	14.5	18.14	22	27.29	28.6	40.55	29.73	32.02
93559	chr16	3906826	3907241	416	2.15	3.69	-1.54	0.000611	0.0159	ENSMUSG00000005983	1700037C18Rik	protein_coding	ENSMUST00000115859	NA	exon (NM_028484, exon 2 of 3)	1655	ENSMUSG00000005983	ENSMUSG00000005983	1700037C18Rik	3.67	1.23	0.73	5.58	11	15.97	9.98	10.67	14.87	13.05
184926	chr5	71699155	71701701	2547	6.08	6.62	-0.54	0.000611	0.0159	ENSMUSG00000029212	Gabrb1	protein_coding	ENSMUST00000031122	NA	intron (NM_008069, intron 2 of 8)	412		ENSMUSG00000029212	Gabrb1	78.84	65.19	73.96	80.95	39	109.81	89.11	118.81	82.6	91.92
153245	chr3	59004689	59007562	2874	6.99	7.39	-0.4	0.000613	0.0159	ENSMUSG00000056476	Med12l	protein_coding	ENSMUST00000040846	NA	promoter-TSS (NM_177855)	-852	ENSMUSG00000056476	ENSMUSG00000056476	Med12l	144.85	113.77	121.82	146.55	109	156.39	139.65	190.67	182.54	169.61
28150	chr10	117709717	117710773	1057	5.47	6	-0.53	0.000615	0.0159	ENSMUSG00000020184	Mdm2	retained_intron	ENSMUST00000151725	NA	intron (NM_001288586, intron 1 of 10)	513	ENSMUSG00000020184	ENSMUSG00000020184	Mdm2	45.84	40.59	36.98	50.24	48	75.2	66.5	56.92	57.82	63.45
185529	chr5	76139277	76139716	440	2.17	3.68	-1.5	0.000617	0.016	ENSMUSG00000029233	Srd5a3	retained_intron	ENSMUST00000138699	-554	promoter-TSS (NM_020611)	-776	ENSMUSG00000029233	ENSMUSG00000029233	Srd5a3	4.28	6.15	0.73	1.4	10	12.64	11.97	13.52	11.56	14.23
237068	chr8	105854366	105856316	1951	6.19	6.66	-0.47	0.000619	0.016	ENSMUSG00000036442	Thap11	protein_coding	ENSMUST00000040445	NA	5' UTR (NM_021513, exon 1 of 1)	238	ENSMUSG00000036442	ENSMUSG00000036442	Thap11	77.62	70.11	95.72	67.69	54	112.47	99.09	92.49	104.9	97.85
253651	chr9	108663210	108663500	291	3.02	1.12	1.9	0.000619	0.016	ENSMUSG00000032602	Slc25a20	protein_coding	ENSMUST00000035222	NA	intron (NM_020520, intron 1 of 8)	1257	ENSMUSG00000032602	ENSMUSG00000032602	Slc25a20	6.72	12.3	5.8	7.68	8	3.33	2	0.71	2.48	2.37
96524	chr16	18342698	18344641	1944	5.6	6.16	-0.56	0.00062	0.016	ENSMUSG00000013539	Tango2	protein_coding	ENSMUST00000115628	NA	intron (NM_138583, intron 1 of 8)	262	ENSMUSG00000013539	ENSMUSG00000013539	Tango2	59.28	51.04	43.51	36.99	52	88.51	55.86	76.12	67.73	68.79
8562	chr1	128103327	128104200	874	4.67	5.4	-0.73	0.000621	0.016	ENSMUSG00000056211	R3hdm1	protein_coding	ENSMUST00000036288	NA	promoter-TSS (NM_001285945)	458	ENSMUSG00000056211	ENSMUSG00000056211	R3hdm1	28.11	24.6	36.26	20.24	18	38.6	49.21	34.86	37.99	49.82
130978	chr2	24761776	24764230	2455	6.28	6.73	-0.45	0.000626	0.0161	ENSMUSG00000004113	Cacna1b	protein_coding	ENSMUST00000070864	NA	exon (NM_001042528, exon 1 of 47)	149	ENSMUSG00000004113	ENSMUSG00000004113	Cacna1b	88.01	78.1	81.94	71.88	69	104.48	103.08	133.04	101.59	90.14
207297	chr6	115837241	115839266	2026	5.4	6	-0.61	0.000626	0.0161	ENSMUSG00000030321	Efcab12	antisense	ENSMUST00000032468	NA	5' UTR (NM_001110506, exon 1 of 9)	158	ENSMUSG00000030321	ENSMUSG00000030321	Efcab12	56.84	37.51	42.06	39.08	35	62.56	51.21	54.07	75.99	76.5
61635	chr13	13590369	13591305	937	4.76	5.45	-0.69	0.000629	0.0162	ENSMUSG00000019726	Lyst	protein_coding	ENSMUST00000110559	NA	intron (NM_010748, intron 1 of 52)	428	ENSMUSG00000019726	ENSMUSG00000019726	Lyst	26.89	22.75	32.63	32.8	20	53.24	49.21	40.55	33.04	42.11
226297	chr7	138909608	138910466	859	4.25	5.07	-0.82	0.000629	0.0162	ENSMUSG00000078566	Bnip3	processed_transcript	ENSMUST00000148970	-89	promoter-TSS (NM_009760)	-531	ENSMUSG00000078566	ENSMUSG00000078566	Bnip3	24.45	17.22	20.3	15.35	18	29.28	28.6	47.67	33.86	28.47
158096	chr3	107039053	107039940	888	3.48	4.59	-1.11	0.00063	0.0162	ENSMUSG00000056145	AI504432	lincRNA	ENSMUST00000070085	NA	promoter-TSS (NR_033498)	-7	ENSMUSG00000056145	ENSMUSG00000056145	AI504432	21.39	8.61	5.08	11.86	9	21.96	25.27	17.07	25.6	30.84
49055	chr12	4817604	4818184	581	3.48	4.47	-1	0.000631	0.0162	NA	0610009D07Rik	protein_coding	ENSMUST00000046207	NA	intron (NM_025323, intron 1 of 3)	286	ENSMUSG00000037361	ENSMUSG00000037361	Sf3b6	7.33	7.38	10.88	16.05	14	17.97	24.61	18.5	25.6	24.31
167187	chr4	80910607	80912750	2144	6.48	6.86	-0.38	0.000631	0.0162	ENSMUSG00000048706	Lurap1l	protein_coding	ENSMUST00000055922	NA	intron (NM_026821, intron 1 of 1)	993		ENSMUSG00000048706	Lurap1l	93.51	90.4	89.19	85.14	87	108.47	123.03	114.54	116.46	118.61
24633	chr10	81134000	81137213	3214	7.19	7.55	-0.36	0.000634	0.0162	ENSMUSG00000035011	Zbtb7a	protein_coding	ENSMUST00000125261	NA	promoter-TSS (NM_010731)	-664	ENSMUSG00000035011	ENSMUSG00000035011	Zbtb7a	160.13	150.06	166.05	127.01	125	190.33	208.15	192.09	175.93	169.61
144969	chr2	144593011	144593266	256	2.23	-0.53	2.76	0.000635	0.0163	ENSMUSG00000074754	Gm561	protein_coding	ENSMUST00000136628	-787	promoter-TSS (NM_001033297)	-926	ENSMUSG00000074754	ENSMUSG00000074754	Gm561	8.56	3.69	4.35	4.88	2	0.67	0.67	0.71	0.83	0.59
34630	chr11	52096898	52098584	1687	5.65	6.18	-0.53	0.000636	0.0163	NA	AL935177.1	lincRNA	ENSMUST00000181262	NA	Intergenic	-1083		ENSMUSG00000020349	Ppp2ca	55.01	49.81	52.93	57.22	36	70.54	77.81	72.57	56.99	85.4
24769	chr10	81377580	81378466	887	4.35	5.17	-0.83	0.000638	0.0163	ENSMUSG00000020235	Fzr1	protein_coding	ENSMUST00000140901	NA	intron (NM_019757, intron 1 of 13)	347		ENSMUSG00000020235	Fzr1	25.67	17.83	27.55	12.56	18	35.27	51.87	30.59	28.08	34.4
184146	chr5	57716756	57717810	1055	4.84	4.01	0.83	0.000638	0.0163	NA	AC119206.1	lincRNA	ENSMUST00000180708	NA	promoter-TSS (NM_018764)	636	ENSMUSG00000097216	ENSMUSG00000097216	4932441J04Rik	31.17	25.21	24.65	34.89	27	15.31	18.62	16.36	19	11.27
194303	chr5	137744407	137744639	233	2.99	0.89	2.1	0.00064	0.0163	ENSMUSG00000029723	Tsc22d4	protein_coding	ENSMUST00000100540	-1090	Intergenic	-1446	ENSMUSG00000029723	ENSMUSG00000029723	Tsc22d4	4.89	6.76	13.05	4.88	10	0.67	2.66	0.71	1.65	3.56
4455	chr1	64736967	64737405	439	2.25	3.7	-1.45	0.000641	0.0163	ENSMUSG00000045005	Fzd5	protein_coding	ENSMUST00000063982	NA	5' UTR (NM_022721, exon 1 of 2)	564	ENSMUSG00000045005	ENSMUSG00000045005	Fzd5	6.11	3.69	3.63	8.37	2	13.31	15.3	12.81	11.56	11.86
136778	chr2	65844117	65844313	197	2.38	-0.28	2.66	0.000642	0.0164	ENSMUSG00000044647	Csrnp3	protein_coding	ENSMUST00000122912	-1453	Intergenic	-1552	ENSMUSG00000044647	ENSMUSG00000044647	Csrnp3	5.5	7.99	2.18	8.37	2	1.33	0.67	0.71	0.83	0.59
121831	chr18	80361899	80364077	2179	6.48	6.88	-0.4	0.000643	0.0164	ENSMUSG00000059852	Kcng2	protein_coding	ENSMUST00000077962	NA	intron (NM_001190373, intron 1 of 3)	1266	ENSMUSG00000059852	ENSMUSG00000059852	Kcng2	92.9	87.33	94.99	99.09	73	115.13	124.36	110.98	121.42	118.61
39046	chr11	75189260	75189994	735	3.37	4.53	-1.15	0.000644	0.0164	ENSMUSG00000078789	Dph1	protein_coding	ENSMUST00000044949	NA	intron (NM_144491, intron 1 of 12)	856	ENSMUSG00000078789	ENSMUSG00000078789	Dph1	17.72	9.22	15.23	7.68	2	23.96	21.95	27.03	17.35	24.91
152097	chr3	51408046	51409386	1341	5.36	5.94	-0.58	0.000645	0.0164	ENSMUSG00000037152	Ndufc1	protein_coding	ENSMUST00000038108	NA	intron (NM_025523, intron 1 of 3)	239		ENSMUSG00000037152	Ndufc1	51.34	46.12	34.81	39.08	34	63.89	65.17	69.01	53.69	54.56
34295	chr11	50176140	50176726	587	1.77	3.63	-1.86	0.000646	0.0164	ENSMUSG00000020381	3010026O09Rik	processed_transcript	ENSMUST00000143480	NA	intron (NM_026543, intron 1 of 6)	1582	ENSMUSG00000020381	ENSMUSG00000020381	3010026O09Rik	4.28	0.61	9.43	0.7	2	20.63	15.96	9.96	7.43	7.71
234854	chr8	84269203	84270367	1165	4.67	5.39	-0.72	0.000646	0.0164	ENSMUSG00000004994	Ccdc130	protein_coding	ENSMUST00000163993	NA	intron (NM_026350, intron 1 of 9)	617	ENSMUSG00000004994	ENSMUSG00000004994	Ccdc130	29.95	17.83	32.63	16.05	31	47.92	43.23	39.84	32.21	46.26
236992	chr8	105636509	105637915	1407	6.03	6.49	-0.46	0.000646	0.0164	NA	RP24-242N1.1	lincRNA	ENSMUST00000182863	NA	intron (NM_181322, intron 1 of 11)	674	ENSMUSG00000005698	ENSMUSG00000005698	Ctcf	66.01	65.8	72.51	72.58	49	93.83	91.77	91.06	90.86	81.84
201239	chr6	55451350	55455152	3803	7.1	7.46	-0.36	0.000647	0.0164	ENSMUSG00000029778	Adcyap1r1	protein_coding	ENSMUST00000070736	NA	intron (NM_007407, intron 1 of 16)	1273	ENSMUSG00000029778	ENSMUSG00000029778	Adcyap1r1	157.69	123	150.1	145.15	112	174.36	175.56	179.28	178.41	174.35
34330	chr11	50235996	50238349	2354	5.55	6.1	-0.54	0.000648	0.0164	ENSMUSG00000020377	Ltc4s	protein_coding	ENSMUST00000101265	NA	intron (NM_008521, intron 3 of 4)	1298	ENSMUSG00000020377	ENSMUSG00000020377	Ltc4s	59.28	46.74	36.26	42.57	50	75.2	67.17	76.12	52.86	71.16
212109	chr7	19343051	19343519	469	2.04	3.63	-1.58	0.00065	0.0165	ENSMUSG00000003549	Ercc1	protein_coding	ENSMUST00000003645	-1258	Intergenic	-1786	ENSMUSG00000003549	ENSMUSG00000003549	Ercc1	5.5	3.69	8.7	0.7	2	13.31	15.3	11.38	9.91	11.86
43840	chr11	103116298	103118016	1719	5.2	5.84	-0.65	0.000651	0.0165	ENSMUSG00000048878	Hexim1	protein_coding	ENSMUST00000053063	NA	exon (NM_138753, exon 1 of 1)	832	ENSMUSG00000048878	ENSMUSG00000048878	Hexim1	42.17	46.12	39.88	23.03	32	64.55	61.85	54.07	63.6	43.29
90083	chr15	85335094	85337820	2727	6.79	7.17	-0.37	0.000652	0.0165	ENSMUSG00000016541	Atxn10	protein_coding	ENSMUST00000163242	NA	promoter-TSS (NM_016843)	76	ENSMUSG00000016541	ENSMUSG00000016541	Atxn10	119.79	92.86	128.35	102.58	111	139.09	157.61	144.42	136.28	141.14
203289	chr6	86848075	86850430	2356	6.31	6.72	-0.41	0.000652	0.0165	ENSMUSG00000057230	Aak1	protein_coding	ENSMUST00000089519	NA	promoter-TSS (NM_001040106)	187		NA	2610306M01Rik	83.73	66.42	81.94	71.88	93	104.48	103.08	114.54	104.07	100.82
123130	chr19	6385371	6385565	195	2.81	0.58	2.24	0.000654	0.0165	ENSMUSG00000032648	Pygm	protein_coding	ENSMUST00000035269	NA	intron (NM_011224, intron 1 of 19)	1039	ENSMUSG00000032648	ENSMUSG00000032648	Pygm	9.78	7.38	7.98	6.98	3	4.66	0.67	0.71	0.83	0.59
244576	chr9	42470802	42474424	3623	6.53	6.96	-0.43	0.000654	0.0165	ENSMUSG00000037287	Tbcel	protein_coding	ENSMUST00000066148	NA	promoter-TSS (NM_173038)	-387	ENSMUSG00000037287	ENSMUSG00000037287	Tbcel	109.4	99.63	99.34	85.14	70	135.76	115.71	135.17	112.33	124.54
159789	chr3	127633170	127633382	213	2.9	0.9	2	0.000656	0.0166	ENSMUSG00000027967	Neurog2	protein_coding	ENSMUST00000029587	NA	5' UTR (NM_009718, exon 1 of 2)	131	ENSMUSG00000027967	ENSMUSG00000027967	Neurog2	5.5	8.61	11.6	5.58	6	2	2	2.13	0.83	2.37
79687	chr14	79482494	79483649	1156	3.99	4.88	-0.89	0.000658	0.0166	ENSMUSG00000036461	Elf1	protein_coding	ENSMUST00000040131	NA	intron (NM_007920, intron 1 of 8)	-1804	ENSMUSG00000022023	ENSMUSG00000022023	Wbp4	8.56	16.6	12.33	18.84	23	24.62	23.94	29.88	41.3	27.28
[truncated: 26,170 more rows]

## Sheet: Decreased_H4K12ac_cKO
	seqnames	start	end	width	Conc_K	Conc_W	Fold	p.value	FDR	ensembl	GeneName	geneType	ensemblID	distanceToLocation	Annotation	Distance.to.TSS	Nearest.Ensembl	Nearest.Ensembl.Fuller	Nearest.Gene.Name	K1	K2	K3	K4	K5	W1	W2	W3	W4	W5
[truncated: 2,769 more rows]

[truncated: 2 more sheets: Increased_H4K12ac_cKO, H4K12ac_promoters_of_genes_down]
