# Supplementary material for: TIP60/KAT5 is required for neuronal viability in hippocampal CA1
Source: Sci Rep. 2019 Nov 7;9:16173. doi: 10.1038/s41598-019-50927-1 (PMC6838100; doi:10.1038/s41598-019-50927-1)
Supplement: Supplementary file 5 — Supplementary Table S4 [file 41598_2019_50927_MOESM5_ESM.xlsx]

## Sheet: Tip60 cKO vs CK-p25 2wk down
351 common elements in "Tip60 down" and "CK-p25 2wk down": padj < 0.05 & FC < -1.2
ENSMUSG00000003872
ENSMUSG00000024186
ENSMUSG00000097767
ENSMUSG00000004933
ENSMUSG00000028278
ENSMUSG00000041468
ENSMUSG00000057182
ENSMUSG00000040794
ENSMUSG00000044933
ENSMUSG00000039747
ENSMUSG00000004961
ENSMUSG00000090291
ENSMUSG00000052726
ENSMUSG00000092083
ENSMUSG00000010086
ENSMUSG00000026163
ENSMUSG00000033594
ENSMUSG00000094910
ENSMUSG00000034472
ENSMUSG00000031428
ENSMUSG00000030376
ENSMUSG00000024743
ENSMUSG00000000805
ENSMUSG00000050963
ENSMUSG00000063160
ENSMUSG00000022342
ENSMUSG00000047013
ENSMUSG00000028838
ENSMUSG00000021066
ENSMUSG00000107585
ENSMUSG00000044349
ENSMUSG00000022416
ENSMUSG00000061451
ENSMUSG00000017167
ENSMUSG00000026825
ENSMUSG00000042428
ENSMUSG00000032011
ENSMUSG00000042532
ENSMUSG00000052087
ENSMUSG00000025221
ENSMUSG00000090061
ENSMUSG00000026202
ENSMUSG00000003469
ENSMUSG00000072214
ENSMUSG00000046447
ENSMUSG00000046523
ENSMUSG00000040563
ENSMUSG00000006731
ENSMUSG00000067242
ENSMUSG00000024403
ENSMUSG00000018965
ENSMUSG00000067879
ENSMUSG00000003273
ENSMUSG00000022594
ENSMUSG00000025468
ENSMUSG00000006435
ENSMUSG00000037972
ENSMUSG00000029651
ENSMUSG00000046093
ENSMUSG00000039114
ENSMUSG00000025582
ENSMUSG00000075318
ENSMUSG00000004187
ENSMUSG00000062044
ENSMUSG00000109122
ENSMUSG00000046480
ENSMUSG00000020866
ENSMUSG00000061578
ENSMUSG00000072966
ENSMUSG00000061603
ENSMUSG00000019467
ENSMUSG00000022099
ENSMUSG00000038020
ENSMUSG00000058441
ENSMUSG00000029471
ENSMUSG00000070304
ENSMUSG00000002808
ENSMUSG00000031376
ENSMUSG00000024127
ENSMUSG00000003934
ENSMUSG00000041263
ENSMUSG00000038390
ENSMUSG00000055675
ENSMUSG00000020926
ENSMUSG00000093930
ENSMUSG00000047379
ENSMUSG00000109536
ENSMUSG00000007021
ENSMUSG00000022208
ENSMUSG00000037703
ENSMUSG00000035863
ENSMUSG00000090546
ENSMUSG00000053550
ENSMUSG00000038453
ENSMUSG00000031227
ENSMUSG00000028137
ENSMUSG00000030806
ENSMUSG00000017740
ENSMUSG00000059149
ENSMUSG00000004267
ENSMUSG00000025318
ENSMUSG00000023011
ENSMUSG00000025551
ENSMUSG00000063430
ENSMUSG00000036062
ENSMUSG00000029348
ENSMUSG00000030695
ENSMUSG00000044629
ENSMUSG00000027603
ENSMUSG00000029420
ENSMUSG00000020435
ENSMUSG00000023236
ENSMUSG00000040811
ENSMUSG00000021303
ENSMUSG00000072769
ENSMUSG00000027500
ENSMUSG00000021061
ENSMUSG00000049939
ENSMUSG00000046204
ENSMUSG00000021301
ENSMUSG00000055805
ENSMUSG00000001227
ENSMUSG00000026207
ENSMUSG00000031144
ENSMUSG00000021062
ENSMUSG00000003575
ENSMUSG00000040097
ENSMUSG00000009569
ENSMUSG00000031604
ENSMUSG00000098061
ENSMUSG00000029223
ENSMUSG00000022696
ENSMUSG00000097311
ENSMUSG00000058672
ENSMUSG00000097391
ENSMUSG00000003153
ENSMUSG00000074736
ENSMUSG00000042182
ENSMUSG00000053046
ENSMUSG00000034171
ENSMUSG00000009075
ENSMUSG00000097451
ENSMUSG00000029602
ENSMUSG00000003363
ENSMUSG00000032366
ENSMUSG00000100826
ENSMUSG00000058297
ENSMUSG00000036564
ENSMUSG00000045967
ENSMUSG00000022619
ENSMUSG00000049422
ENSMUSG00000050505
ENSMUSG00000043004
ENSMUSG00000029053
ENSMUSG00000040125
ENSMUSG00000034818
ENSMUSG00000021268
ENSMUSG00000102252
ENSMUSG00000030134
ENSMUSG00000050967
ENSMUSG00000028552
ENSMUSG00000003518
ENSMUSG00000025576
ENSMUSG00000022463
ENSMUSG00000059187
ENSMUSG00000044024
ENSMUSG00000026904
ENSMUSG00000028528
ENSMUSG00000025986
ENSMUSG00000026860
ENSMUSG00000027134
ENSMUSG00000035390
ENSMUSG00000031833
ENSMUSG00000029406
ENSMUSG00000035781
ENSMUSG00000055407
ENSMUSG00000027254
ENSMUSG00000057897
ENSMUSG00000078794
ENSMUSG00000029121
ENSMUSG00000046793
ENSMUSG00000042388
ENSMUSG00000037685
ENSMUSG00000025738
ENSMUSG00000038128
ENSMUSG00000089715
ENSMUSG00000037579
ENSMUSG00000050663
ENSMUSG00000020684
ENSMUSG00000062380
ENSMUSG00000024862
ENSMUSG00000015291
ENSMUSG00000019370
ENSMUSG00000027698
ENSMUSG00000033597
ENSMUSG00000056812
ENSMUSG00000034958
ENSMUSG00000032192
ENSMUSG00000030161
ENSMUSG00000006575
ENSMUSG00000022055
ENSMUSG00000032875
ENSMUSG00000009394
ENSMUSG00000028937
ENSMUSG00000024883
ENSMUSG00000025190
ENSMUSG00000030302
ENSMUSG00000031840
ENSMUSG00000020785
ENSMUSG00000102543
ENSMUSG00000060240
ENSMUSG00000108348
ENSMUSG00000053192
ENSMUSG00000006818
ENSMUSG00000028226
ENSMUSG00000040424
ENSMUSG00000025757
ENSMUSG00000001334
ENSMUSG00000040724
ENSMUSG00000066189
ENSMUSG00000000627
ENSMUSG00000021596
ENSMUSG00000000276
ENSMUSG00000069227
ENSMUSG00000037217
ENSMUSG00000025876
ENSMUSG00000006651
ENSMUSG00000050556
ENSMUSG00000039375
ENSMUSG00000039485
ENSMUSG00000082229
ENSMUSG00000018865
ENSMUSG00000021313
ENSMUSG00000045733
ENSMUSG00000034586
ENSMUSG00000022285
ENSMUSG00000052040
ENSMUSG00000027457
ENSMUSG00000051243
ENSMUSG00000022351
ENSMUSG00000066607
ENSMUSG00000031302
ENSMUSG00000022199
ENSMUSG00000026354
ENSMUSG00000033009
ENSMUSG00000026259
ENSMUSG00000030350
ENSMUSG00000035640
ENSMUSG00000028161
ENSMUSG00000029212
ENSMUSG00000035653
ENSMUSG00000039953
ENSMUSG00000027220
ENSMUSG00000020882
ENSMUSG00000062098
ENSMUSG00000024268
ENSMUSG00000036561
ENSMUSG00000021772
ENSMUSG00000025816
ENSMUSG00000016349
ENSMUSG00000040929
ENSMUSG00000085148
ENSMUSG00000026797
ENSMUSG00000038764
ENSMUSG00000022054
ENSMUSG00000041817
ENSMUSG00000045294
ENSMUSG00000037826
ENSMUSG00000036745
ENSMUSG00000020668
ENSMUSG00000051391
ENSMUSG00000040390
ENSMUSG00000055022
ENSMUSG00000040640
ENSMUSG00000051359
ENSMUSG00000054459
ENSMUSG00000040722
ENSMUSG00000022456
ENSMUSG00000042743
ENSMUSG00000004110
ENSMUSG00000042097
ENSMUSG00000039809
ENSMUSG00000053310
ENSMUSG00000053199
ENSMUSG00000043079
ENSMUSG00000029030
ENSMUSG00000041220
ENSMUSG00000018411
ENSMUSG00000028926
ENSMUSG00000021198
ENSMUSG00000021573
ENSMUSG00000047787
ENSMUSG00000060371
ENSMUSG00000031672
ENSMUSG00000040907
ENSMUSG00000039058
ENSMUSG00000017412
ENSMUSG00000030257
ENSMUSG00000050627
ENSMUSG00000033953
ENSMUSG00000047155
ENSMUSG00000026158
ENSMUSG00000056486
ENSMUSG00000000223
ENSMUSG00000043388
ENSMUSG00000042751
ENSMUSG00000040118
ENSMUSG00000033419
ENSMUSG00000041037
ENSMUSG00000056755
ENSMUSG00000106847
ENSMUSG00000052372
ENSMUSG00000028524
ENSMUSG00000037126
ENSMUSG00000041670
ENSMUSG00000027406
ENSMUSG00000047514
ENSMUSG00000022490
ENSMUSG00000062661
ENSMUSG00000048142
ENSMUSG00000041794
ENSMUSG00000028289
ENSMUSG00000052981
ENSMUSG00000026235
ENSMUSG00000045994
ENSMUSG00000035045
ENSMUSG00000055567
ENSMUSG00000053963
ENSMUSG00000002006
ENSMUSG00000020827
ENSMUSG00000075478
ENSMUSG00000020589
ENSMUSG00000031517
ENSMUSG00000024500
ENSMUSG00000051674
ENSMUSG00000045284
ENSMUSG00000039652
ENSMUSG00000034926
ENSMUSG00000032549
ENSMUSG00000054423
ENSMUSG00000023033
ENSMUSG00000035864
ENSMUSG00000041957
ENSMUSG00000050379
ENSMUSG00000026585
ENSMUSG00000029657
ENSMUSG00000020886
ENSMUSG00000031299
ENSMUSG00000070802
ENSMUSG00000037071
ENSMUSG00000036295

## Sheet: Tip60 cKO vs CK-p25 2wk up
408 common elements in "Tip60 up" and "CK-p25 2wk up": padj < 0.05 & FC > 1.2
ENSMUSG00000034311
ENSMUSG00000037868
ENSMUSG00000036086
ENSMUSG00000061462
ENSMUSG00000013766
ENSMUSG00000050122
ENSMUSG00000020908
ENSMUSG00000030111
ENSMUSG00000005470
ENSMUSG00000014030
ENSMUSG00000042489
ENSMUSG00000041498
ENSMUSG00000032815
ENSMUSG00000032220
ENSMUSG00000024989
ENSMUSG00000026429
ENSMUSG00000027379
ENSMUSG00000000982
ENSMUSG00000007080
ENSMUSG00000037411
ENSMUSG00000041974
ENSMUSG00000037466
ENSMUSG00000079293
ENSMUSG00000109408
ENSMUSG00000025507
ENSMUSG00000039013
ENSMUSG00000015880
ENSMUSG00000036928
ENSMUSG00000051235
ENSMUSG00000034855
ENSMUSG00000064267
ENSMUSG00000097572
ENSMUSG00000026196
ENSMUSG00000030789
ENSMUSG00000044966
ENSMUSG00000045102
ENSMUSG00000019214
ENSMUSG00000038224
ENSMUSG00000031629
ENSMUSG00000005410
ENSMUSG00000001517
ENSMUSG00000050410
ENSMUSG00000018930
ENSMUSG00000060224
ENSMUSG00000006715
ENSMUSG00000021457
ENSMUSG00000039748
ENSMUSG00000018927
ENSMUSG00000031885
ENSMUSG00000022021
ENSMUSG00000068606
ENSMUSG00000026622
ENSMUSG00000027490
ENSMUSG00000068129
ENSMUSG00000047534
ENSMUSG00000005233
ENSMUSG00000023940
ENSMUSG00000012443
ENSMUSG00000022034
ENSMUSG00000045751
ENSMUSG00000035842
ENSMUSG00000028044
ENSMUSG00000020212
ENSMUSG00000037544
ENSMUSG00000034329
ENSMUSG00000027454
ENSMUSG00000030124
ENSMUSG00000002297
ENSMUSG00000029414
ENSMUSG00000004707
ENSMUSG00000024791
ENSMUSG00000048922
ENSMUSG00000028312
ENSMUSG00000027968
ENSMUSG00000046591
ENSMUSG00000062510
ENSMUSG00000031995
ENSMUSG00000035455
ENSMUSG00000027469
ENSMUSG00000042678
ENSMUSG00000036875
ENSMUSG00000037474
ENSMUSG00000000628
ENSMUSG00000066406
ENSMUSG00000022369
ENSMUSG00000027654
ENSMUSG00000069910
ENSMUSG00000022945
ENSMUSG00000031262
ENSMUSG00000038379
ENSMUSG00000070291
ENSMUSG00000017716
ENSMUSG00000023015
ENSMUSG00000022322
ENSMUSG00000021569
ENSMUSG00000061132
ENSMUSG00000033031
ENSMUSG00000045273
ENSMUSG00000022070
ENSMUSG00000040152
ENSMUSG00000024795
ENSMUSG00000045328
ENSMUSG00000028873
ENSMUSG00000068220
ENSMUSG00000024056
ENSMUSG00000071714
ENSMUSG00000018819
ENSMUSG00000021485
ENSMUSG00000032254
ENSMUSG00000074476
ENSMUSG00000024357
ENSMUSG00000040312
ENSMUSG00000097585
ENSMUSG00000027496
ENSMUSG00000050107
ENSMUSG00000033685
ENSMUSG00000026950
ENSMUSG00000041406
ENSMUSG00000030641
ENSMUSG00000079491
ENSMUSG00000041219
ENSMUSG00000072082
ENSMUSG00000021714
ENSMUSG00000039187
ENSMUSG00000036777
ENSMUSG00000027331
ENSMUSG00000026628
ENSMUSG00000085601
ENSMUSG00000025197
ENSMUSG00000040084
ENSMUSG00000030220
ENSMUSG00000045322
ENSMUSG00000034023
ENSMUSG00000073705
ENSMUSG00000051278
ENSMUSG00000024521
ENSMUSG00000020974
ENSMUSG00000030577
ENSMUSG00000020652
ENSMUSG00000015243
ENSMUSG00000026039
ENSMUSG00000026779
ENSMUSG00000028673
ENSMUSG00000017146
ENSMUSG00000029177
ENSMUSG00000020185
ENSMUSG00000021965
ENSMUSG00000071068
ENSMUSG00000006398
ENSMUSG00000023067
ENSMUSG00000027323
ENSMUSG00000018774
ENSMUSG00000027995
ENSMUSG00000028718
ENSMUSG00000000682
ENSMUSG00000025225
ENSMUSG00000040829
ENSMUSG00000039395
ENSMUSG00000044583
ENSMUSG00000040195
ENSMUSG00000026134
ENSMUSG00000019122
ENSMUSG00000029591
ENSMUSG00000018042
ENSMUSG00000038644
ENSMUSG00000029816
ENSMUSG00000035273
ENSMUSG00000003779
ENSMUSG00000058290
ENSMUSG00000068101
ENSMUSG00000025395
ENSMUSG00000090122
ENSMUSG00000025001
ENSMUSG00000036022
ENSMUSG00000040204
ENSMUSG00000025912
ENSMUSG00000000386
ENSMUSG00000020914
ENSMUSG00000068394
ENSMUSG00000026605
ENSMUSG00000026285
ENSMUSG00000062031
ENSMUSG00000027171
ENSMUSG00000017499
ENSMUSG00000020897
ENSMUSG00000020592
ENSMUSG00000027115
ENSMUSG00000032596
ENSMUSG00000109245
ENSMUSG00000042608
ENSMUSG00000031805
ENSMUSG00000097993
ENSMUSG00000047730
ENSMUSG00000073418
ENSMUSG00000022074
ENSMUSG00000049571
ENSMUSG00000001131
ENSMUSG00000003134
ENSMUSG00000034773
ENSMUSG00000037313
ENSMUSG00000023505
ENSMUSG00000063234
ENSMUSG00000026669
ENSMUSG00000069516
ENSMUSG00000020641
ENSMUSG00000044468
ENSMUSG00000058099
ENSMUSG00000096727
ENSMUSG00000006585
ENSMUSG00000035686
ENSMUSG00000026288
ENSMUSG00000029521
ENSMUSG00000027293
ENSMUSG00000074151
ENSMUSG00000018167
ENSMUSG00000030346
ENSMUSG00000037725
ENSMUSG00000011179
ENSMUSG00000022562
ENSMUSG00000046295
ENSMUSG00000027635
ENSMUSG00000047407
ENSMUSG00000027018
ENSMUSG00000056220
ENSMUSG00000040428
ENSMUSG00000034206
ENSMUSG00000041859
ENSMUSG00000042684
ENSMUSG00000025076
ENSMUSG00000037447
ENSMUSG00000020932
ENSMUSG00000047810
ENSMUSG00000048779
ENSMUSG00000044934
ENSMUSG00000001228
ENSMUSG00000019988
ENSMUSG00000017861
ENSMUSG00000027306
ENSMUSG00000035021
ENSMUSG00000020330
ENSMUSG00000039899
ENSMUSG00000000028
ENSMUSG00000024833
ENSMUSG00000030042
ENSMUSG00000025574
ENSMUSG00000033880
ENSMUSG00000102918
ENSMUSG00000043065
ENSMUSG00000029910
ENSMUSG00000037188
ENSMUSG00000056116
ENSMUSG00000026548
ENSMUSG00000037020
ENSMUSG00000027315
ENSMUSG00000067212
ENSMUSG00000017009
ENSMUSG00000060176
ENSMUSG00000038685
ENSMUSG00000004952
ENSMUSG00000018008
ENSMUSG00000005667
ENSMUSG00000025823
ENSMUSG00000033952
ENSMUSG00000029381
ENSMUSG00000039813
ENSMUSG00000019303
ENSMUSG00000022439
ENSMUSG00000030560
ENSMUSG00000030867
ENSMUSG00000031875
ENSMUSG00000085208
ENSMUSG00000040061
ENSMUSG00000031838
ENSMUSG00000029249
ENSMUSG00000097415
ENSMUSG00000006519
ENSMUSG00000037846
ENSMUSG00000037405
ENSMUSG00000032487
ENSMUSG00000041238
ENSMUSG00000021903
ENSMUSG00000023186
ENSMUSG00000022014
ENSMUSG00000003824
ENSMUSG00000050944
ENSMUSG00000005237
ENSMUSG00000034906
ENSMUSG00000028693
ENSMUSG00000002870
ENSMUSG00000030978
ENSMUSG00000041515
ENSMUSG00000061533
ENSMUSG00000054520
ENSMUSG00000038225
ENSMUSG00000024300
ENSMUSG00000032477
ENSMUSG00000039994
ENSMUSG00000016256
ENSMUSG00000031527
ENSMUSG00000029730
ENSMUSG00000018899
ENSMUSG00000032400
ENSMUSG00000016496
ENSMUSG00000016528
ENSMUSG00000029826
ENSMUSG00000037997
ENSMUSG00000056394
ENSMUSG00000079110
ENSMUSG00000046718
ENSMUSG00000027412
ENSMUSG00000031387
ENSMUSG00000030966
ENSMUSG00000021707
ENSMUSG00000074802
ENSMUSG00000019845
ENSMUSG00000038047
ENSMUSG00000032344
ENSMUSG00000031821
ENSMUSG00000009621
ENSMUSG00000040842
ENSMUSG00000016664
ENSMUSG00000026480
ENSMUSG00000004730
ENSMUSG00000017677
ENSMUSG00000038147
ENSMUSG00000036768
ENSMUSG00000034218
ENSMUSG00000027715
ENSMUSG00000049516
ENSMUSG00000028859
ENSMUSG00000024998
ENSMUSG00000039879
ENSMUSG00000073411
ENSMUSG00000051735
ENSMUSG00000030254
ENSMUSG00000024737
ENSMUSG00000027353
ENSMUSG00000031825
ENSMUSG00000017765
ENSMUSG00000042190
ENSMUSG00000030579
ENSMUSG00000032577
ENSMUSG00000022283
ENSMUSG00000022372
ENSMUSG00000028970
ENSMUSG00000022698
ENSMUSG00000022360
ENSMUSG00000079555
ENSMUSG00000037108
ENSMUSG00000027087
ENSMUSG00000036986
ENSMUSG00000022881
ENSMUSG00000098188
ENSMUSG00000026896
ENSMUSG00000022469
ENSMUSG00000006678
ENSMUSG00000010461
ENSMUSG00000030047
ENSMUSG00000002835
ENSMUSG00000040339
ENSMUSG00000061232
ENSMUSG00000024913
ENSMUSG00000036887
ENSMUSG00000015950
ENSMUSG00000023992
ENSMUSG00000027242
ENSMUSG00000022364
ENSMUSG00000025154
ENSMUSG00000021242
ENSMUSG00000031628
ENSMUSG00000041235
ENSMUSG00000040274
ENSMUSG00000059498
ENSMUSG00000032122
ENSMUSG00000020492
ENSMUSG00000001855
ENSMUSG00000029915
ENSMUSG00000042129
ENSMUSG00000024135
ENSMUSG00000002083
ENSMUSG00000026483
ENSMUSG00000027775
ENSMUSG00000049502
ENSMUSG00000020538
ENSMUSG00000025047
ENSMUSG00000029191
ENSMUSG00000002325
ENSMUSG00000027342
ENSMUSG00000059555
ENSMUSG00000020388
ENSMUSG00000044786
ENSMUSG00000018593
ENSMUSG00000004266
ENSMUSG00000014361
ENSMUSG00000031659
ENSMUSG00000039911
ENSMUSG00000020399
ENSMUSG00000028282
ENSMUSG00000040188
ENSMUSG00000063856
ENSMUSG00000000290
ENSMUSG00000029561
ENSMUSG00000061607
ENSMUSG00000027281
ENSMUSG00000036905
ENSMUSG00000020120
ENSMUSG00000021668
ENSMUSG00000019979

## Sheet: Tip60 cKO vs CK-p25 6wk down
687 common elements in "Tip60 down" and "CK-p25 6wk down": padj < 0.05 & FC < -1.2
ENSMUSG00000007888
ENSMUSG00000022176
ENSMUSG00000034209
ENSMUSG00000003872
ENSMUSG00000024186
ENSMUSG00000055692
ENSMUSG00000097767
ENSMUSG00000004933
ENSMUSG00000028278
ENSMUSG00000041468
ENSMUSG00000057182
ENSMUSG00000044933
ENSMUSG00000015476
ENSMUSG00000034413
ENSMUSG00000039747
ENSMUSG00000004961
ENSMUSG00000090291
ENSMUSG00000022577
ENSMUSG00000006711
ENSMUSG00000040412
ENSMUSG00000052726
ENSMUSG00000043463
ENSMUSG00000092083
ENSMUSG00000032735
ENSMUSG00000010086
ENSMUSG00000026163
ENSMUSG00000033594
ENSMUSG00000110020
ENSMUSG00000096146
ENSMUSG00000094910
ENSMUSG00000104868
ENSMUSG00000078137
ENSMUSG00000034472
ENSMUSG00000031428
ENSMUSG00000030376
ENSMUSG00000024743
ENSMUSG00000000805
ENSMUSG00000031791
ENSMUSG00000050963
ENSMUSG00000040136
ENSMUSG00000035576
ENSMUSG00000036067
ENSMUSG00000018634
ENSMUSG00000063160
ENSMUSG00000004748
ENSMUSG00000022342
ENSMUSG00000032657
ENSMUSG00000047013
ENSMUSG00000028838
ENSMUSG00000021066
ENSMUSG00000021662
ENSMUSG00000042155
ENSMUSG00000054034
ENSMUSG00000041710
ENSMUSG00000107585
ENSMUSG00000034685
ENSMUSG00000044349
ENSMUSG00000022416
ENSMUSG00000061451
ENSMUSG00000029449
ENSMUSG00000074968
ENSMUSG00000017167
ENSMUSG00000025586
ENSMUSG00000029869
ENSMUSG00000046287
ENSMUSG00000026322
ENSMUSG00000026825
ENSMUSG00000042428
ENSMUSG00000027584
ENSMUSG00000032011
ENSMUSG00000038065
ENSMUSG00000052087
ENSMUSG00000025221
ENSMUSG00000090061
ENSMUSG00000026202
ENSMUSG00000003469
ENSMUSG00000033730
ENSMUSG00000072214
ENSMUSG00000020656
ENSMUSG00000046447
ENSMUSG00000028434
ENSMUSG00000022565
ENSMUSG00000032500
ENSMUSG00000009216
ENSMUSG00000046523
ENSMUSG00000038576
ENSMUSG00000039913
ENSMUSG00000040563
ENSMUSG00000020674
ENSMUSG00000053080
ENSMUSG00000040490
ENSMUSG00000062961
ENSMUSG00000006731
ENSMUSG00000023050
ENSMUSG00000032839
ENSMUSG00000053137
ENSMUSG00000067242
ENSMUSG00000021721
ENSMUSG00000035964
ENSMUSG00000024403
ENSMUSG00000018965
ENSMUSG00000067879
ENSMUSG00000003273
ENSMUSG00000022594
ENSMUSG00000025468
ENSMUSG00000045348
ENSMUSG00000006435
ENSMUSG00000037972
ENSMUSG00000029651
ENSMUSG00000046093
ENSMUSG00000039114
ENSMUSG00000034145
ENSMUSG00000043384
ENSMUSG00000034731
ENSMUSG00000042766
ENSMUSG00000025582
ENSMUSG00000075318
ENSMUSG00000053395
ENSMUSG00000032827
ENSMUSG00000031391
ENSMUSG00000004187
ENSMUSG00000062044
ENSMUSG00000020848
ENSMUSG00000109122
ENSMUSG00000025855
ENSMUSG00000045174
ENSMUSG00000043811
ENSMUSG00000010505
ENSMUSG00000020866
ENSMUSG00000061578
ENSMUSG00000058248
ENSMUSG00000061603
ENSMUSG00000035735
ENSMUSG00000019467
ENSMUSG00000022099
ENSMUSG00000025272
ENSMUSG00000038020
ENSMUSG00000058420
ENSMUSG00000058441
ENSMUSG00000029471
ENSMUSG00000055629
ENSMUSG00000020102
ENSMUSG00000034156
ENSMUSG00000070304
ENSMUSG00000037239
ENSMUSG00000021057
ENSMUSG00000019894
ENSMUSG00000005986
ENSMUSG00000031376
ENSMUSG00000027646
ENSMUSG00000024127
ENSMUSG00000058153
ENSMUSG00000025151
ENSMUSG00000022946
ENSMUSG00000031099
ENSMUSG00000038630
ENSMUSG00000041263
ENSMUSG00000019852
ENSMUSG00000060534
ENSMUSG00000029151
ENSMUSG00000046532
ENSMUSG00000038390
ENSMUSG00000061411
ENSMUSG00000034796
ENSMUSG00000055675
ENSMUSG00000042506
ENSMUSG00000020312
ENSMUSG00000020926
ENSMUSG00000093930
ENSMUSG00000109536
ENSMUSG00000029757
ENSMUSG00000039145
ENSMUSG00000030852
ENSMUSG00000022208
ENSMUSG00000045009
ENSMUSG00000037703
ENSMUSG00000035863
ENSMUSG00000104362
ENSMUSG00000037104
ENSMUSG00000090546
ENSMUSG00000053550
ENSMUSG00000038453
ENSMUSG00000031227
ENSMUSG00000029206
ENSMUSG00000028137
ENSMUSG00000030806
ENSMUSG00000017740
ENSMUSG00000031310
ENSMUSG00000013787
ENSMUSG00000004267
ENSMUSG00000019230
ENSMUSG00000025318
ENSMUSG00000023011
ENSMUSG00000025551
ENSMUSG00000038205
ENSMUSG00000063430
ENSMUSG00000036062
ENSMUSG00000029348
ENSMUSG00000030695
ENSMUSG00000019828
ENSMUSG00000044629
ENSMUSG00000028005
ENSMUSG00000032193
ENSMUSG00000041757
ENSMUSG00000034403
ENSMUSG00000027603
ENSMUSG00000029420
ENSMUSG00000047415
ENSMUSG00000020435
ENSMUSG00000071753
ENSMUSG00000043635
ENSMUSG00000038351
ENSMUSG00000027581
ENSMUSG00000026587
ENSMUSG00000072769
ENSMUSG00000027500
ENSMUSG00000021061
ENSMUSG00000049939
ENSMUSG00000046204
ENSMUSG00000021301
ENSMUSG00000055805
ENSMUSG00000029544
ENSMUSG00000036111
ENSMUSG00000013236
ENSMUSG00000001227
ENSMUSG00000037012
ENSMUSG00000109125
ENSMUSG00000026207
ENSMUSG00000032017
ENSMUSG00000031144
ENSMUSG00000009418
ENSMUSG00000040009
ENSMUSG00000026721
ENSMUSG00000096929
ENSMUSG00000022540
ENSMUSG00000046329
ENSMUSG00000021062
ENSMUSG00000027009
ENSMUSG00000030772
ENSMUSG00000027546
ENSMUSG00000003575
ENSMUSG00000026062
ENSMUSG00000009569
ENSMUSG00000034656
ENSMUSG00000031604
ENSMUSG00000030584
ENSMUSG00000098061
ENSMUSG00000038555
ENSMUSG00000029223
ENSMUSG00000022696
ENSMUSG00000097311
ENSMUSG00000058672
ENSMUSG00000097391
ENSMUSG00000003153
ENSMUSG00000074736
ENSMUSG00000003863
ENSMUSG00000027350
ENSMUSG00000036775
ENSMUSG00000031169
ENSMUSG00000042182
ENSMUSG00000053046
ENSMUSG00000034171
ENSMUSG00000009075
ENSMUSG00000020135
ENSMUSG00000097451
ENSMUSG00000029602
ENSMUSG00000042581
ENSMUSG00000041439
ENSMUSG00000011751
ENSMUSG00000003363
ENSMUSG00000100826
ENSMUSG00000058297
ENSMUSG00000036564
ENSMUSG00000039578
ENSMUSG00000045967
ENSMUSG00000033871
ENSMUSG00000021676
ENSMUSG00000062296
ENSMUSG00000022619
ENSMUSG00000063887
ENSMUSG00000045763
ENSMUSG00000037855
ENSMUSG00000050505
ENSMUSG00000026494
ENSMUSG00000043004
ENSMUSG00000017314
ENSMUSG00000024112
ENSMUSG00000064377
ENSMUSG00000004113
ENSMUSG00000044628
ENSMUSG00000029053
ENSMUSG00000040125
ENSMUSG00000034818
ENSMUSG00000021268
ENSMUSG00000102252
ENSMUSG00000030134
ENSMUSG00000050967
ENSMUSG00000025576
ENSMUSG00000026839
ENSMUSG00000037905
ENSMUSG00000007783
ENSMUSG00000022463
ENSMUSG00000036427
ENSMUSG00000059187
ENSMUSG00000026904
ENSMUSG00000021273
ENSMUSG00000034390
ENSMUSG00000004936
ENSMUSG00000019785
ENSMUSG00000060212
ENSMUSG00000028528
ENSMUSG00000034910
ENSMUSG00000040389
ENSMUSG00000025986
ENSMUSG00000059995
ENSMUSG00000055761
ENSMUSG00000026860
ENSMUSG00000027134
ENSMUSG00000032898
ENSMUSG00000029120
ENSMUSG00000035390
ENSMUSG00000031833
ENSMUSG00000035011
ENSMUSG00000110710
ENSMUSG00000035547
ENSMUSG00000008604
ENSMUSG00000014592
ENSMUSG00000032064
ENSMUSG00000053580
ENSMUSG00000029406
ENSMUSG00000035781
ENSMUSG00000022763
ENSMUSG00000055407
ENSMUSG00000027254
ENSMUSG00000034675
ENSMUSG00000057897
ENSMUSG00000009406
ENSMUSG00000055733
ENSMUSG00000071073
ENSMUSG00000078794
ENSMUSG00000022415
ENSMUSG00000030854
ENSMUSG00000056124
ENSMUSG00000029121
ENSMUSG00000032878
ENSMUSG00000035397
ENSMUSG00000062232
ENSMUSG00000029211
ENSMUSG00000042388
ENSMUSG00000037341
ENSMUSG00000025738
ENSMUSG00000063646
ENSMUSG00000043557
ENSMUSG00000038128
ENSMUSG00000089715
ENSMUSG00000050896
ENSMUSG00000031605
ENSMUSG00000037579
ENSMUSG00000050663
ENSMUSG00000020684
ENSMUSG00000028033
ENSMUSG00000036026
ENSMUSG00000051331
ENSMUSG00000027612
ENSMUSG00000029861
ENSMUSG00000024862
ENSMUSG00000042817
ENSMUSG00000037465
ENSMUSG00000041078
ENSMUSG00000047261
ENSMUSG00000015291
ENSMUSG00000019370
ENSMUSG00000033597
ENSMUSG00000028488
ENSMUSG00000054893
ENSMUSG00000056812
ENSMUSG00000026527
ENSMUSG00000079157
ENSMUSG00000034958
ENSMUSG00000038156
ENSMUSG00000032192
ENSMUSG00000030161
ENSMUSG00000006575
ENSMUSG00000031865
ENSMUSG00000022055
ENSMUSG00000030122
ENSMUSG00000000308
ENSMUSG00000068284
ENSMUSG00000032875
ENSMUSG00000037316
ENSMUSG00000037989
ENSMUSG00000060279
ENSMUSG00000033955
ENSMUSG00000072825
ENSMUSG00000009394
ENSMUSG00000043498
ENSMUSG00000036792
ENSMUSG00000034686
ENSMUSG00000024883
ENSMUSG00000038437
ENSMUSG00000025092
ENSMUSG00000031442
ENSMUSG00000024012
ENSMUSG00000025190
ENSMUSG00000030302
ENSMUSG00000031840
ENSMUSG00000031284
ENSMUSG00000020785
ENSMUSG00000032323
ENSMUSG00000029095
ENSMUSG00000102543
ENSMUSG00000019986
ENSMUSG00000063455
ENSMUSG00000108348
ENSMUSG00000032224
ENSMUSG00000031422
ENSMUSG00000028226
ENSMUSG00000073514
ENSMUSG00000040424
ENSMUSG00000030397
ENSMUSG00000025757
ENSMUSG00000043587
ENSMUSG00000022973
ENSMUSG00000020900
ENSMUSG00000066189
ENSMUSG00000000627
ENSMUSG00000033436
ENSMUSG00000074657
ENSMUSG00000031503
ENSMUSG00000045039
ENSMUSG00000021596
ENSMUSG00000008153
ENSMUSG00000046449
ENSMUSG00000000276
ENSMUSG00000069227
ENSMUSG00000037217
ENSMUSG00000025876
ENSMUSG00000050556
ENSMUSG00000039485
ENSMUSG00000082229
ENSMUSG00000024242
ENSMUSG00000040035
ENSMUSG00000045589
ENSMUSG00000097267
ENSMUSG00000023868
ENSMUSG00000023473
ENSMUSG00000021313
ENSMUSG00000021027
ENSMUSG00000045733
ENSMUSG00000048644
ENSMUSG00000090053
ENSMUSG00000022285
ENSMUSG00000052040
ENSMUSG00000027457
ENSMUSG00000051243
ENSMUSG00000024462
ENSMUSG00000022351
ENSMUSG00000066607
ENSMUSG00000031302
ENSMUSG00000079657
ENSMUSG00000022199
ENSMUSG00000026354
ENSMUSG00000033009
ENSMUSG00000030350
ENSMUSG00000035640
ENSMUSG00000022761
ENSMUSG00000028161
ENSMUSG00000036712
ENSMUSG00000018547
ENSMUSG00000035653
ENSMUSG00000002265
ENSMUSG00000022311
ENSMUSG00000031137
ENSMUSG00000036698
ENSMUSG00000039953
ENSMUSG00000027220
ENSMUSG00000020882
ENSMUSG00000025425
ENSMUSG00000051790
ENSMUSG00000027335
ENSMUSG00000038831
ENSMUSG00000062098
ENSMUSG00000024268
ENSMUSG00000032356
ENSMUSG00000036561
ENSMUSG00000036591
ENSMUSG00000029438
ENSMUSG00000025889
ENSMUSG00000021772
ENSMUSG00000021270
ENSMUSG00000016349
ENSMUSG00000040929
ENSMUSG00000026797
ENSMUSG00000038764
ENSMUSG00000022054
ENSMUSG00000042797
ENSMUSG00000022914
ENSMUSG00000045294
ENSMUSG00000035284
ENSMUSG00000032452
ENSMUSG00000063873
ENSMUSG00000020668
ENSMUSG00000042671
ENSMUSG00000022756
ENSMUSG00000051391
ENSMUSG00000025370
ENSMUSG00000032939
ENSMUSG00000032012
ENSMUSG00000055022
ENSMUSG00000040640
ENSMUSG00000032177
ENSMUSG00000025571
ENSMUSG00000051359
ENSMUSG00000054459
ENSMUSG00000021068
ENSMUSG00000040722
ENSMUSG00000022456
ENSMUSG00000061589
ENSMUSG00000004110
ENSMUSG00000058756
ENSMUSG00000018501
ENSMUSG00000050705
ENSMUSG00000041852
ENSMUSG00000039809
ENSMUSG00000042873
ENSMUSG00000053310
ENSMUSG00000031066
ENSMUSG00000003378
ENSMUSG00000034949
ENSMUSG00000039716
ENSMUSG00000022861
ENSMUSG00000040537
ENSMUSG00000066877
ENSMUSG00000032018
ENSMUSG00000028944
ENSMUSG00000002341
ENSMUSG00000003352
ENSMUSG00000019699
ENSMUSG00000032244
ENSMUSG00000091476
ENSMUSG00000008658
ENSMUSG00000057230
ENSMUSG00000053199
ENSMUSG00000043079
ENSMUSG00000056476
ENSMUSG00000040687
ENSMUSG00000021314
ENSMUSG00000018707
ENSMUSG00000032384
ENSMUSG00000041220
ENSMUSG00000039546
ENSMUSG00000006517
ENSMUSG00000028926
ENSMUSG00000029166
ENSMUSG00000060568
ENSMUSG00000021198
ENSMUSG00000057716
ENSMUSG00000072875
ENSMUSG00000039431
ENSMUSG00000021573
ENSMUSG00000026764
ENSMUSG00000040481
ENSMUSG00000025217
ENSMUSG00000060371
ENSMUSG00000041609
ENSMUSG00000048154
ENSMUSG00000021816
ENSMUSG00000019726
ENSMUSG00000039058
ENSMUSG00000052949
ENSMUSG00000017412
ENSMUSG00000030257
ENSMUSG00000041773
ENSMUSG00000033902
ENSMUSG00000038664
ENSMUSG00000033953
ENSMUSG00000087370
ENSMUSG00000027010
ENSMUSG00000066392
ENSMUSG00000004031
ENSMUSG00000028053
ENSMUSG00000047155
ENSMUSG00000020704
ENSMUSG00000026158
ENSMUSG00000056486
ENSMUSG00000062760
ENSMUSG00000034730
ENSMUSG00000028804
ENSMUSG00000019082
ENSMUSG00000037236
ENSMUSG00000042751
ENSMUSG00000040118
ENSMUSG00000058258
ENSMUSG00000033419
ENSMUSG00000036667
ENSMUSG00000040455
ENSMUSG00000028572
ENSMUSG00000034285
ENSMUSG00000056755
ENSMUSG00000022514
ENSMUSG00000040183
ENSMUSG00000040524
ENSMUSG00000049252
ENSMUSG00000106847
ENSMUSG00000051339
ENSMUSG00000041141
ENSMUSG00000022016
ENSMUSG00000024378
ENSMUSG00000037126
ENSMUSG00000032564
ENSMUSG00000041670
ENSMUSG00000025427
ENSMUSG00000030279
ENSMUSG00000050272
ENSMUSG00000026113
ENSMUSG00000036882
ENSMUSG00000019795
ENSMUSG00000026782
ENSMUSG00000036333
ENSMUSG00000047514
ENSMUSG00000021140
ENSMUSG00000050248
ENSMUSG00000028960
ENSMUSG00000062661
ENSMUSG00000021712
ENSMUSG00000003410
ENSMUSG00000048142
ENSMUSG00000057455
ENSMUSG00000037541
ENSMUSG00000041794
ENSMUSG00000029361
ENSMUSG00000025867
ENSMUSG00000019790
ENSMUSG00000028289
ENSMUSG00000063142
ENSMUSG00000045349
ENSMUSG00000071567
ENSMUSG00000052981
ENSMUSG00000026235
ENSMUSG00000045994
ENSMUSG00000030084
ENSMUSG00000035045
ENSMUSG00000055567
ENSMUSG00000053963
ENSMUSG00000020986
ENSMUSG00000002006
ENSMUSG00000020827
ENSMUSG00000026277
ENSMUSG00000006586
ENSMUSG00000020589
ENSMUSG00000024277
ENSMUSG00000031517
ENSMUSG00000024758
ENSMUSG00000027624
ENSMUSG00000051674
ENSMUSG00000045284
ENSMUSG00000033478
ENSMUSG00000057522
ENSMUSG00000025237
ENSMUSG00000046876
ENSMUSG00000069601
ENSMUSG00000039652
ENSMUSG00000034926
ENSMUSG00000001986
ENSMUSG00000032549
ENSMUSG00000036955
ENSMUSG00000041720
ENSMUSG00000054423
ENSMUSG00000049336
ENSMUSG00000030058
ENSMUSG00000023033
ENSMUSG00000060166
ENSMUSG00000035864
ENSMUSG00000041957
ENSMUSG00000026585
ENSMUSG00000029657
ENSMUSG00000037224
ENSMUSG00000046230
ENSMUSG00000032328
ENSMUSG00000066621
ENSMUSG00000020886
ENSMUSG00000005045
ENSMUSG00000015829
ENSMUSG00000052373
ENSMUSG00000070802
ENSMUSG00000025885
ENSMUSG00000036295

## Sheet: Tip60 cKO vs CK-p25 6wk up
406 common elements in "Tip60 up" and "CK-p25 6wk up": padj < 0.05 & FC > 1.2
ENSMUSG00000107667
ENSMUSG00000034311
ENSMUSG00000030111
ENSMUSG00000024696
ENSMUSG00000027318
ENSMUSG00000042489
ENSMUSG00000032815
ENSMUSG00000032220
ENSMUSG00000026429
ENSMUSG00000057058
ENSMUSG00000000982
ENSMUSG00000007080
ENSMUSG00000037411
ENSMUSG00000109408
ENSMUSG00000025507
ENSMUSG00000039013
ENSMUSG00000110235
ENSMUSG00000002831
ENSMUSG00000034855
ENSMUSG00000030787
ENSMUSG00000064267
ENSMUSG00000097572
ENSMUSG00000026196
ENSMUSG00000030789
ENSMUSG00000038224
ENSMUSG00000005410
ENSMUSG00000050410
ENSMUSG00000033826
ENSMUSG00000022385
ENSMUSG00000006715
ENSMUSG00000021457
ENSMUSG00000039748
ENSMUSG00000018927
ENSMUSG00000031885
ENSMUSG00000022021
ENSMUSG00000068606
ENSMUSG00000027490
ENSMUSG00000068129
ENSMUSG00000005233
ENSMUSG00000012443
ENSMUSG00000045751
ENSMUSG00000035842
ENSMUSG00000030862
ENSMUSG00000034329
ENSMUSG00000030124
ENSMUSG00000002297
ENSMUSG00000029414
ENSMUSG00000004707
ENSMUSG00000048922
ENSMUSG00000028312
ENSMUSG00000046591
ENSMUSG00000062510
ENSMUSG00000031995
ENSMUSG00000034485
ENSMUSG00000035455
ENSMUSG00000027469
ENSMUSG00000036875
ENSMUSG00000037461
ENSMUSG00000037474
ENSMUSG00000000628
ENSMUSG00000022369
ENSMUSG00000004328
ENSMUSG00000026126
ENSMUSG00000022945
ENSMUSG00000031262
ENSMUSG00000038379
ENSMUSG00000023015
ENSMUSG00000061132
ENSMUSG00000045273
ENSMUSG00000040152
ENSMUSG00000024795
ENSMUSG00000019997
ENSMUSG00000068220
ENSMUSG00000024056
ENSMUSG00000071714
ENSMUSG00000018819
ENSMUSG00000024357
ENSMUSG00000040312
ENSMUSG00000097585
ENSMUSG00000033685
ENSMUSG00000026840
ENSMUSG00000021215
ENSMUSG00000030641
ENSMUSG00000079491
ENSMUSG00000041219
ENSMUSG00000036777
ENSMUSG00000026628
ENSMUSG00000085601
ENSMUSG00000046186
ENSMUSG00000019232
ENSMUSG00000030220
ENSMUSG00000045322
ENSMUSG00000034842
ENSMUSG00000051278
ENSMUSG00000024521
ENSMUSG00000080365
ENSMUSG00000020974
ENSMUSG00000030577
ENSMUSG00000015243
ENSMUSG00000026779
ENSMUSG00000028673
ENSMUSG00000017146
ENSMUSG00000020185
ENSMUSG00000025161
ENSMUSG00000035151
ENSMUSG00000071068
ENSMUSG00000023067
ENSMUSG00000022468
ENSMUSG00000027323
ENSMUSG00000018774
ENSMUSG00000027995
ENSMUSG00000028718
ENSMUSG00000000682
ENSMUSG00000025225
ENSMUSG00000040829
ENSMUSG00000044583
ENSMUSG00000019122
ENSMUSG00000029591
ENSMUSG00000040552
ENSMUSG00000018042
ENSMUSG00000038644
ENSMUSG00000029816
ENSMUSG00000064128
ENSMUSG00000035273
ENSMUSG00000024066
ENSMUSG00000058290
ENSMUSG00000025395
ENSMUSG00000090122
ENSMUSG00000024222
ENSMUSG00000025001
ENSMUSG00000048612
ENSMUSG00000025912
ENSMUSG00000000386
ENSMUSG00000020914
ENSMUSG00000031483
ENSMUSG00000068394
ENSMUSG00000026605
ENSMUSG00000026285
ENSMUSG00000022246
ENSMUSG00000029304
ENSMUSG00000026393
ENSMUSG00000062031
ENSMUSG00000040663
ENSMUSG00000023153
ENSMUSG00000027115
ENSMUSG00000032596
ENSMUSG00000109245
ENSMUSG00000031805
ENSMUSG00000006369
ENSMUSG00000019929
ENSMUSG00000097993
ENSMUSG00000073418
ENSMUSG00000048376
ENSMUSG00000055371
ENSMUSG00000024371
ENSMUSG00000037313
ENSMUSG00000063234
ENSMUSG00000069516
ENSMUSG00000020641
ENSMUSG00000044468
ENSMUSG00000058099
ENSMUSG00000072487
ENSMUSG00000096727
ENSMUSG00000004018
ENSMUSG00000032198
ENSMUSG00000024610
ENSMUSG00000006585
ENSMUSG00000016239
ENSMUSG00000035686
ENSMUSG00000026288
ENSMUSG00000027293
ENSMUSG00000030218
ENSMUSG00000043157
ENSMUSG00000074151
ENSMUSG00000015090
ENSMUSG00000030346
ENSMUSG00000037725
ENSMUSG00000011179
ENSMUSG00000079547
ENSMUSG00000022562
ENSMUSG00000027635
ENSMUSG00000047407
ENSMUSG00000037306
ENSMUSG00000056220
ENSMUSG00000040428
ENSMUSG00000041859
ENSMUSG00000039109
ENSMUSG00000025076
ENSMUSG00000037447
ENSMUSG00000023066
ENSMUSG00000020932
ENSMUSG00000047810
ENSMUSG00000048779
ENSMUSG00000044934
ENSMUSG00000001228
ENSMUSG00000039683
ENSMUSG00000019988
ENSMUSG00000035021
ENSMUSG00000020330
ENSMUSG00000046207
ENSMUSG00000039899
ENSMUSG00000026142
ENSMUSG00000000028
ENSMUSG00000047419
ENSMUSG00000001918
ENSMUSG00000024833
ENSMUSG00000033880
ENSMUSG00000102918
ENSMUSG00000030785
ENSMUSG00000040272
ENSMUSG00000036918
ENSMUSG00000034573
ENSMUSG00000029910
ENSMUSG00000056116
ENSMUSG00000026548
ENSMUSG00000037020
ENSMUSG00000027315
ENSMUSG00000067212
ENSMUSG00000017009
ENSMUSG00000004952
ENSMUSG00000018008
ENSMUSG00000037523
ENSMUSG00000079484
ENSMUSG00000005667
ENSMUSG00000025823
ENSMUSG00000033952
ENSMUSG00000029381
ENSMUSG00000053110
ENSMUSG00000029217
ENSMUSG00000051439
ENSMUSG00000021108
ENSMUSG00000021453
ENSMUSG00000025324
ENSMUSG00000022439
ENSMUSG00000030560
ENSMUSG00000040848
ENSMUSG00000030352
ENSMUSG00000085208
ENSMUSG00000040061
ENSMUSG00000031838
ENSMUSG00000029249
ENSMUSG00000019846
ENSMUSG00000021750
ENSMUSG00000015202
ENSMUSG00000097415
ENSMUSG00000036334
ENSMUSG00000006519
ENSMUSG00000047875
ENSMUSG00000037846
ENSMUSG00000037405
ENSMUSG00000021608
ENSMUSG00000006522
ENSMUSG00000040713
ENSMUSG00000021903
ENSMUSG00000023186
ENSMUSG00000022014
ENSMUSG00000003824
ENSMUSG00000034906
ENSMUSG00000002870
ENSMUSG00000030978
ENSMUSG00000057751
ENSMUSG00000041515
ENSMUSG00000054520
ENSMUSG00000024300
ENSMUSG00000035158
ENSMUSG00000039994
ENSMUSG00000016256
ENSMUSG00000020014
ENSMUSG00000029730
ENSMUSG00000018899
ENSMUSG00000016496
ENSMUSG00000016528
ENSMUSG00000029826
ENSMUSG00000040055
ENSMUSG00000045917
ENSMUSG00000056394
ENSMUSG00000079110
ENSMUSG00000023921
ENSMUSG00000029797
ENSMUSG00000046718
ENSMUSG00000027412
ENSMUSG00000022790
ENSMUSG00000031387
ENSMUSG00000030966
ENSMUSG00000021365
ENSMUSG00000021707
ENSMUSG00000038587
ENSMUSG00000074802
ENSMUSG00000041112
ENSMUSG00000038047
ENSMUSG00000034853
ENSMUSG00000032344
ENSMUSG00000009621
ENSMUSG00000040842
ENSMUSG00000016664
ENSMUSG00000026480
ENSMUSG00000004730
ENSMUSG00000017677
ENSMUSG00000038147
ENSMUSG00000028859
ENSMUSG00000024998
ENSMUSG00000104415
ENSMUSG00000020844
ENSMUSG00000031565
ENSMUSG00000020439
ENSMUSG00000073411
ENSMUSG00000030254
ENSMUSG00000024737
ENSMUSG00000031825
ENSMUSG00000033083
ENSMUSG00000042190
ENSMUSG00000030579
ENSMUSG00000026193
ENSMUSG00000026094
ENSMUSG00000032577
ENSMUSG00000022283
ENSMUSG00000027381
ENSMUSG00000022372
ENSMUSG00000029163
ENSMUSG00000033295
ENSMUSG00000022360
ENSMUSG00000071604
ENSMUSG00000020122
ENSMUSG00000001768
ENSMUSG00000038312
ENSMUSG00000037108
ENSMUSG00000027087
ENSMUSG00000036986
ENSMUSG00000098188
ENSMUSG00000024236
ENSMUSG00000026896
ENSMUSG00000022469
ENSMUSG00000039601
ENSMUSG00000006678
ENSMUSG00000010461
ENSMUSG00000030047
ENSMUSG00000002835
ENSMUSG00000035403
ENSMUSG00000037852
ENSMUSG00000025612
ENSMUSG00000061232
ENSMUSG00000024913
ENSMUSG00000036887
ENSMUSG00000015950
ENSMUSG00000036854
ENSMUSG00000023992
ENSMUSG00000029084
ENSMUSG00000050423
ENSMUSG00000029313
ENSMUSG00000022261
ENSMUSG00000025154
ENSMUSG00000021242
ENSMUSG00000041235
ENSMUSG00000078234
ENSMUSG00000028645
ENSMUSG00000059498
ENSMUSG00000032122
ENSMUSG00000020492
ENSMUSG00000024063
ENSMUSG00000029915
ENSMUSG00000042129
ENSMUSG00000024048
ENSMUSG00000021136
ENSMUSG00000026483
ENSMUSG00000031610
ENSMUSG00000030168
ENSMUSG00000027775
ENSMUSG00000007892
ENSMUSG00000026380
ENSMUSG00000024640
ENSMUSG00000049502
ENSMUSG00000020538
ENSMUSG00000048402
ENSMUSG00000022272
ENSMUSG00000067786
ENSMUSG00000025931
ENSMUSG00000002325
ENSMUSG00000031365
ENSMUSG00000027342
ENSMUSG00000059555
ENSMUSG00000020388
ENSMUSG00000110080
ENSMUSG00000048707
ENSMUSG00000044786
ENSMUSG00000018593
ENSMUSG00000004266
ENSMUSG00000014361
ENSMUSG00000031659
ENSMUSG00000005973
ENSMUSG00000044708
ENSMUSG00000027864
ENSMUSG00000020399
ENSMUSG00000040188
ENSMUSG00000033208
ENSMUSG00000063856
ENSMUSG00000000290
ENSMUSG00000029561
ENSMUSG00000050315
ENSMUSG00000028088
ENSMUSG00000036528
ENSMUSG00000026471
ENSMUSG00000061607
ENSMUSG00000036905
ENSMUSG00000020120
ENSMUSG00000076441
ENSMUSG00000071856
