# Supplementary material for: TIP60/KAT5 is required for neuronal viability in hippocampal CA1
Source: Sci Rep. 2019 Nov 7;9:16173. doi: 10.1038/s41598-019-50927-1 (PMC6838100; doi:10.1038/s41598-019-50927-1)
Supplement: Supplementary file 6 — Supplementary Table S5 [file 41598_2019_50927_MOESM6_ESM.xlsx]

## Sheet: Table_S5
Table_S5_RRHO_GO_MostDownregulatedTip60_cKO_VS_CK-p25_2wk
ENSMUSG00000026584
ENSMUSG00000019689
ENSMUSG00000041297
ENSMUSG00000026620
ENSMUSG00000104033
ENSMUSG00000032422
ENSMUSG00000105345
ENSMUSG00000047604
ENSMUSG00000025212
ENSMUSG00000021712
ENSMUSG00000020775
ENSMUSG00000050310
ENSMUSG00000000563
ENSMUSG00000028013
ENSMUSG00000046574
ENSMUSG00000048814
ENSMUSG00000020654
ENSMUSG00000069227
ENSMUSG00000078429
ENSMUSG00000042363
ENSMUSG00000003308
ENSMUSG00000100017
ENSMUSG00000027568
ENSMUSG00000102742
ENSMUSG00000058793
ENSMUSG00000021501
ENSMUSG00000037640
ENSMUSG00000030084
ENSMUSG00000020070
ENSMUSG00000019082
ENSMUSG00000038615
ENSMUSG00000071723
ENSMUSG00000062070
ENSMUSG00000029359
ENSMUSG00000026235
ENSMUSG00000017286
ENSMUSG00000074238
ENSMUSG00000021819
ENSMUSG00000072694
ENSMUSG00000032449
ENSMUSG00000069729
ENSMUSG00000025428
ENSMUSG00000029060
ENSMUSG00000001127
ENSMUSG00000003279
ENSMUSG00000030811
ENSMUSG00000034613
ENSMUSG00000024589
ENSMUSG00000071753
ENSMUSG00000029712
ENSMUSG00000025223
ENSMUSG00000028957
ENSMUSG00000022477
ENSMUSG00000025425
ENSMUSG00000031729
ENSMUSG00000037646
ENSMUSG00000024383
ENSMUSG00000009013
ENSMUSG00000021771
ENSMUSG00000027574
ENSMUSG00000045639
ENSMUSG00000036158
ENSMUSG00000053963
ENSMUSG00000033578
ENSMUSG00000034796
ENSMUSG00000022972
ENSMUSG00000030284
ENSMUSG00000021007
ENSMUSG00000027673
ENSMUSG00000025235
ENSMUSG00000044647
ENSMUSG00000041794
ENSMUSG00000046841
ENSMUSG00000022890
ENSMUSG00000031924
ENSMUSG00000027086
ENSMUSG00000060073
ENSMUSG00000087088
ENSMUSG00000031691
ENSMUSG00000049336
ENSMUSG00000020640
ENSMUSG00000025867
ENSMUSG00000068739
ENSMUSG00000024970
ENSMUSG00000040102
ENSMUSG00000087466
ENSMUSG00000039275
ENSMUSG00000092083
ENSMUSG00000030695
ENSMUSG00000025151
ENSMUSG00000075318
ENSMUSG00000025920
ENSMUSG00000059149
ENSMUSG00000039747
ENSMUSG00000025964
ENSMUSG00000042506
ENSMUSG00000029106
ENSMUSG00000003518
ENSMUSG00000036578
ENSMUSG00000071064
ENSMUSG00000038886
ENSMUSG00000029126
ENSMUSG00000022489
ENSMUSG00000044550
ENSMUSG00000026163
ENSMUSG00000029064
ENSMUSG00000030554
ENSMUSG00000035735
ENSMUSG00000061451
ENSMUSG00000003469
ENSMUSG00000043384
ENSMUSG00000036062
ENSMUSG00000028434
ENSMUSG00000006675
ENSMUSG00000028005
ENSMUSG00000032839
ENSMUSG00000022426
ENSMUSG00000061603
ENSMUSG00000090291
ENSMUSG00000038065
ENSMUSG00000047379
ENSMUSG00000038576
ENSMUSG00000026867
ENSMUSG00000042734
ENSMUSG00000052738
ENSMUSG00000022681
ENSMUSG00000032097
ENSMUSG00000058690
ENSMUSG00000109122
ENSMUSG00000000308
ENSMUSG00000061298
ENSMUSG00000086118
ENSMUSG00000019831
ENSMUSG00000041164
ENSMUSG00000006050
ENSMUSG00000045876
ENSMUSG00000040699
ENSMUSG00000020265
ENSMUSG00000028826
ENSMUSG00000033361
ENSMUSG00000097338
ENSMUSG00000093536
ENSMUSG00000018401
ENSMUSG00000024425
ENSMUSG00000030172
ENSMUSG00000070953
ENSMUSG00000034341
ENSMUSG00000102312
ENSMUSG00000026944
ENSMUSG00000022861
ENSMUSG00000046058
ENSMUSG00000032018
ENSMUSG00000040640
ENSMUSG00000105867
ENSMUSG00000042797
ENSMUSG00000031796
ENSMUSG00000043398
ENSMUSG00000021125
ENSMUSG00000062760
ENSMUSG00000062098
ENSMUSG00000006586
ENSMUSG00000030704
ENSMUSG00000021147
ENSMUSG00000020149
ENSMUSG00000072623
ENSMUSG00000031012
ENSMUSG00000040118
ENSMUSG00000031290
ENSMUSG00000103088
ENSMUSG00000028803
ENSMUSG00000027286
ENSMUSG00000029474
ENSMUSG00000040048
ENSMUSG00000026430
ENSMUSG00000048347
ENSMUSG00000032536
ENSMUSG00000024798
ENSMUSG00000031485
ENSMUSG00000050240
ENSMUSG00000010057
ENSMUSG00000037287
ENSMUSG00000030763
ENSMUSG00000026000
ENSMUSG00000035674
ENSMUSG00000038324
ENSMUSG00000087178
ENSMUSG00000029550
ENSMUSG00000046573
ENSMUSG00000033249
ENSMUSG00000019146
ENSMUSG00000002968
ENSMUSG00000002059
ENSMUSG00000028221
ENSMUSG00000021987
ENSMUSG00000043940
ENSMUSG00000036046
ENSMUSG00000032705
ENSMUSG00000027963
ENSMUSG00000019889
ENSMUSG00000104156
ENSMUSG00000074738
ENSMUSG00000041765
ENSMUSG00000024091
ENSMUSG00000024423
ENSMUSG00000050248
ENSMUSG00000025228
ENSMUSG00000000126
ENSMUSG00000029621
ENSMUSG00000018661
ENSMUSG00000040455
ENSMUSG00000073102
ENSMUSG00000059921
ENSMUSG00000035051
ENSMUSG00000068922
ENSMUSG00000042298
ENSMUSG00000052676
ENSMUSG00000004031
ENSMUSG00000003380
ENSMUSG00000028467
ENSMUSG00000020745
ENSMUSG00000043301
ENSMUSG00000045349
ENSMUSG00000004849
ENSMUSG00000051527
ENSMUSG00000070283
ENSMUSG00000047307
ENSMUSG00000033124
ENSMUSG00000027634
ENSMUSG00000051007
ENSMUSG00000005575
ENSMUSG00000045498
ENSMUSG00000041025
ENSMUSG00000025156
ENSMUSG00000014769
ENSMUSG00000020366
ENSMUSG00000026482
ENSMUSG00000043909
ENSMUSG00000048004
ENSMUSG00000087620
ENSMUSG00000042770
ENSMUSG00000025037
ENSMUSG00000023966
ENSMUSG00000043587
ENSMUSG00000040652
ENSMUSG00000029821
ENSMUSG00000061904
ENSMUSG00000000532
ENSMUSG00000020032
ENSMUSG00000028838
ENSMUSG00000018965
ENSMUSG00000053046
ENSMUSG00000025468
ENSMUSG00000028541
ENSMUSG00000015476
ENSMUSG00000004267
ENSMUSG00000026587
ENSMUSG00000030161
ENSMUSG00000029223
ENSMUSG00000020435
ENSMUSG00000031749
ENSMUSG00000038020
ENSMUSG00000026825
ENSMUSG00000072769
ENSMUSG00000030621
ENSMUSG00000003585
ENSMUSG00000029757
ENSMUSG00000024924
ENSMUSG00000022099
ENSMUSG00000032131
ENSMUSG00000053080
ENSMUSG00000034245
ENSMUSG00000029869
ENSMUSG00000038351
ENSMUSG00000015837
ENSMUSG00000023456
ENSMUSG00000041096
ENSMUSG00000027646
ENSMUSG00000031144
ENSMUSG00000032657
ENSMUSG00000028773
ENSMUSG00000030731
ENSMUSG00000034145
ENSMUSG00000002102
ENSMUSG00000042182
ENSMUSG00000035199
ENSMUSG00000072214
ENSMUSG00000032348
ENSMUSG00000041468
ENSMUSG00000029001
ENSMUSG00000052726
ENSMUSG00000024403
ENSMUSG00000025478
ENSMUSG00000093910
ENSMUSG00000097433
ENSMUSG00000090406
ENSMUSG00000022789
ENSMUSG00000022957
ENSMUSG00000020257
ENSMUSG00000021259
ENSMUSG00000046230
ENSMUSG00000026977
ENSMUSG00000026229
ENSMUSG00000068099
ENSMUSG00000020704
ENSMUSG00000060924
ENSMUSG00000028550
ENSMUSG00000046523
ENSMUSG00000045973
ENSMUSG00000022403
ENSMUSG00000037709
ENSMUSG00000078919
ENSMUSG00000037735
ENSMUSG00000060166
ENSMUSG00000034252
ENSMUSG00000026156
ENSMUSG00000079523
ENSMUSG00000034730
ENSMUSG00000070802
ENSMUSG00000052727
ENSMUSG00000018474
ENSMUSG00000032328
ENSMUSG00000034636
ENSMUSG00000039860
ENSMUSG00000015879
ENSMUSG00000042104
ENSMUSG00000031388
ENSMUSG00000067336
ENSMUSG00000047415
ENSMUSG00000030313
ENSMUSG00000110077
ENSMUSG00000034064
ENSMUSG00000042404
ENSMUSG00000030393
ENSMUSG00000021497
ENSMUSG00000031157
ENSMUSG00000021576
ENSMUSG00000002393
ENSMUSG00000031708
ENSMUSG00000019726
ENSMUSG00000056608
ENSMUSG00000067081
ENSMUSG00000041977
ENSMUSG00000072875
ENSMUSG00000048503
ENSMUSG00000024378
ENSMUSG00000022151
ENSMUSG00000029406
ENSMUSG00000037890
ENSMUSG00000074733
ENSMUSG00000029176
ENSMUSG00000027346
ENSMUSG00000079598
ENSMUSG00000058761
ENSMUSG00000028671
ENSMUSG00000020564
ENSMUSG00000023087
ENSMUSG00000037251
ENSMUSG00000006998
ENSMUSG00000064225
ENSMUSG00000028080
ENSMUSG00000035189
ENSMUSG00000087042
ENSMUSG00000002996
ENSMUSG00000029922
ENSMUSG00000026017
ENSMUSG00000024122
ENSMUSG00000054074
ENSMUSG00000040133
ENSMUSG00000015165
ENSMUSG00000029578
ENSMUSG00000041236
ENSMUSG00000032010
ENSMUSG00000027270
ENSMUSG00000043487
ENSMUSG00000061518
ENSMUSG00000040907
ENSMUSG00000070923
ENSMUSG00000025950
ENSMUSG00000033004
ENSMUSG00000042540
ENSMUSG00000026319
ENSMUSG00000044125
ENSMUSG00000081272
ENSMUSG00000054434
ENSMUSG00000074030
ENSMUSG00000007038
ENSMUSG00000044715
ENSMUSG00000040560
ENSMUSG00000052928
ENSMUSG00000028289
ENSMUSG00000032336
ENSMUSG00000030083
ENSMUSG00000086555
ENSMUSG00000008475
ENSMUSG00000022194
ENSMUSG00000054555
ENSMUSG00000037465
ENSMUSG00000086171
ENSMUSG00000033214
ENSMUSG00000029128
ENSMUSG00000004364
ENSMUSG00000020802
ENSMUSG00000020241
ENSMUSG00000041608
ENSMUSG00000048895
ENSMUSG00000002343
ENSMUSG00000042216
ENSMUSG00000030759
ENSMUSG00000059316
ENSMUSG00000029326
ENSMUSG00000025085
ENSMUSG00000024410
ENSMUSG00000039100
ENSMUSG00000032652
ENSMUSG00000109857
ENSMUSG00000004865
ENSMUSG00000033726
ENSMUSG00000036966
ENSMUSG00000001036
ENSMUSG00000038838
ENSMUSG00000024957
ENSMUSG00000037624
ENSMUSG00000001729
ENSMUSG00000000805
ENSMUSG00000029053
ENSMUSG00000003273
ENSMUSG00000037239
ENSMUSG00000034403
ENSMUSG00000054871
ENSMUSG00000050963
ENSMUSG00000037972
ENSMUSG00000037905
ENSMUSG00000026811
ENSMUSG00000039913
ENSMUSG00000049939
ENSMUSG00000044349
ENSMUSG00000021662
ENSMUSG00000062296
ENSMUSG00000050164
ENSMUSG00000029651
ENSMUSG00000058153
ENSMUSG00000034413
ENSMUSG00000032290
ENSMUSG00000102252
ENSMUSG00000024127
ENSMUSG00000025855
ENSMUSG00000003934
ENSMUSG00000022463
ENSMUSG00000054034
ENSMUSG00000031227
ENSMUSG00000029713
ENSMUSG00000038390
ENSMUSG00000033022
ENSMUSG00000027499
ENSMUSG00000044629
ENSMUSG00000009418
ENSMUSG00000024381
ENSMUSG00000021395
ENSMUSG00000056413
ENSMUSG00000031605
ENSMUSG00000034839
ENSMUSG00000009569
ENSMUSG00000032366
ENSMUSG00000072966
ENSMUSG00000043811
ENSMUSG00000028137
ENSMUSG00000032500
ENSMUSG00000034616
ENSMUSG00000042766
ENSMUSG00000107585
ENSMUSG00000027889
ENSMUSG00000029449
ENSMUSG00000030806
ENSMUSG00000068923
ENSMUSG00000025410
ENSMUSG00000096472
ENSMUSG00000026827
ENSMUSG00000015291
ENSMUSG00000037012
ENSMUSG00000030302
ENSMUSG00000007783
ENSMUSG00000096929
ENSMUSG00000038446
ENSMUSG00000066839
ENSMUSG00000004263
ENSMUSG00000022201
ENSMUSG00000022545
ENSMUSG00000019927
ENSMUSG00000022516
ENSMUSG00000000266
ENSMUSG00000041986
ENSMUSG00000024921
ENSMUSG00000031349
ENSMUSG00000004789
ENSMUSG00000103677
ENSMUSG00000005774
ENSMUSG00000033014
ENSMUSG00000074886
ENSMUSG00000040390
ENSMUSG00000052353
ENSMUSG00000015790
ENSMUSG00000024220
ENSMUSG00000025357
ENSMUSG00000046480
ENSMUSG00000018470
ENSMUSG00000022052
ENSMUSG00000019951
ENSMUSG00000004071
ENSMUSG00000033585
ENSMUSG00000041762
ENSMUSG00000101872
ENSMUSG00000037224
ENSMUSG00000042744
ENSMUSG00000036281
ENSMUSG00000065509
ENSMUSG00000022110
ENSMUSG00000053754
ENSMUSG00000030222
ENSMUSG00000026857
ENSMUSG00000037434
ENSMUSG00000081534
ENSMUSG00000040945
ENSMUSG00000034265
ENSMUSG00000052981
ENSMUSG00000025917
ENSMUSG00000027384
ENSMUSG00000080978
ENSMUSG00000020153
ENSMUSG00000091735
ENSMUSG00000027799
ENSMUSG00000097325
ENSMUSG00000047388
ENSMUSG00000002329
ENSMUSG00000078794
ENSMUSG00000022843
ENSMUSG00000003099
ENSMUSG00000027782
ENSMUSG00000060152
ENSMUSG00000028397
ENSMUSG00000023707
ENSMUSG00000040797
ENSMUSG00000051243
ENSMUSG00000021379
ENSMUSG00000108372
ENSMUSG00000033530
ENSMUSG00000091896
ENSMUSG00000052392
ENSMUSG00000031626
ENSMUSG00000089682
ENSMUSG00000036882
ENSMUSG00000068151
ENSMUSG00000020089
ENSMUSG00000028266
ENSMUSG00000087678
ENSMUSG00000028713
ENSMUSG00000044060
ENSMUSG00000103492
ENSMUSG00000049184
ENSMUSG00000031818
ENSMUSG00000068882
ENSMUSG00000035228
ENSMUSG00000031864
ENSMUSG00000098129
ENSMUSG00000037977
ENSMUSG00000068263
ENSMUSG00000036550
ENSMUSG00000025909
ENSMUSG00000031770
ENSMUSG00000022514
ENSMUSG00000063077
ENSMUSG00000027796
ENSMUSG00000097023
ENSMUSG00000086534
ENSMUSG00000029482
ENSMUSG00000054814
ENSMUSG00000047067
ENSMUSG00000028949
ENSMUSG00000034912
ENSMUSG00000033327
ENSMUSG00000037172
ENSMUSG00000007440
ENSMUSG00000019907
ENSMUSG00000025856
ENSMUSG00000031913
ENSMUSG00000005069
ENSMUSG00000022378
ENSMUSG00000043458
ENSMUSG00000046201
ENSMUSG00000104002
ENSMUSG00000026158
ENSMUSG00000024526
ENSMUSG00000025791
ENSMUSG00000035062
ENSMUSG00000105572
ENSMUSG00000031224
ENSMUSG00000021047
ENSMUSG00000100980
ENSMUSG00000030757
ENSMUSG00000050663
ENSMUSG00000085389
ENSMUSG00000011831
ENSMUSG00000019843
ENSMUSG00000069755
ENSMUSG00000030020
ENSMUSG00000038518
ENSMUSG00000040818
ENSMUSG00000051586
ENSMUSG00000021076
ENSMUSG00000103897
ENSMUSG00000086363
ENSMUSG00000026959
ENSMUSG00000032826
ENSMUSG00000036123
ENSMUSG00000044042
ENSMUSG00000037071
ENSMUSG00000061689
ENSMUSG00000037259
ENSMUSG00000006517
ENSMUSG00000004319
ENSMUSG00000030411
ENSMUSG00000004771
ENSMUSG00000049354
ENSMUSG00000031883
ENSMUSG00000037234
ENSMUSG00000045007
ENSMUSG00000051373
ENSMUSG00000025404
ENSMUSG00000002625
ENSMUSG00000010110
ENSMUSG00000031007
ENSMUSG00000024424
ENSMUSG00000025939
ENSMUSG00000005674
ENSMUSG00000038344
ENSMUSG00000037032
ENSMUSG00000014602
ENSMUSG00000004665
ENSMUSG00000108456
ENSMUSG00000038679
ENSMUSG00000074235
ENSMUSG00000041040
ENSMUSG00000003528
ENSMUSG00000063063
ENSMUSG00000022696
ENSMUSG00000024926
ENSMUSG00000026426
ENSMUSG00000035849
ENSMUSG00000098912
ENSMUSG00000068284
ENSMUSG00000028064
ENSMUSG00000004187
ENSMUSG00000064125
ENSMUSG00000055817
ENSMUSG00000022577
ENSMUSG00000034209
ENSMUSG00000049612
ENSMUSG00000005986
ENSMUSG00000054428
ENSMUSG00000073755
ENSMUSG00000002803
ENSMUSG00000026860
ENSMUSG00000036264
ENSMUSG00000031409
ENSMUSG00000022415
ENSMUSG00000034570
ENSMUSG00000020312
ENSMUSG00000007021
ENSMUSG00000053693
ENSMUSG00000036568
ENSMUSG00000001248
ENSMUSG00000022340
ENSMUSG00000031776
ENSMUSG00000001441
ENSMUSG00000058966
ENSMUSG00000029576
ENSMUSG00000072235
ENSMUSG00000008206
ENSMUSG00000004936
ENSMUSG00000036427
ENSMUSG00000040722
ENSMUSG00000041530
ENSMUSG00000046329
ENSMUSG00000024462
ENSMUSG00000027603
ENSMUSG00000029120
ENSMUSG00000060671
ENSMUSG00000001924
ENSMUSG00000022416
ENSMUSG00000003863
ENSMUSG00000108348
ENSMUSG00000032064
ENSMUSG00000040289
ENSMUSG00000024008
ENSMUSG00000067879
ENSMUSG00000027546
ENSMUSG00000063430
ENSMUSG00000050538
ENSMUSG00000021156
ENSMUSG00000022517
ENSMUSG00000021057
ENSMUSG00000004748
ENSMUSG00000021061
ENSMUSG00000038555
ENSMUSG00000031402
ENSMUSG00000086370
ENSMUSG00000034958
ENSMUSG00000017167
ENSMUSG00000029544
ENSMUSG00000021814
ENSMUSG00000041439
ENSMUSG00000013787
ENSMUSG00000017740
ENSMUSG00000030772
ENSMUSG00000041710
ENSMUSG00000061411
ENSMUSG00000027010
ENSMUSG00000029348
ENSMUSG00000042532
ENSMUSG00000000296
ENSMUSG00000020990
ENSMUSG00000061477
ENSMUSG00000021831
ENSMUSG00000086043
ENSMUSG00000002058
ENSMUSG00000025810
ENSMUSG00000048249
ENSMUSG00000044950
ENSMUSG00000053329
ENSMUSG00000026491
ENSMUSG00000027291
ENSMUSG00000053025
ENSMUSG00000035681
ENSMUSG00000036790
ENSMUSG00000031156
ENSMUSG00000034928
ENSMUSG00000100281
ENSMUSG00000046432
ENSMUSG00000003721
ENSMUSG00000030036
ENSMUSG00000032267
ENSMUSG00000066129
ENSMUSG00000047879
ENSMUSG00000047459
ENSMUSG00000062270
ENSMUSG00000025607
ENSMUSG00000041298
ENSMUSG00000045098
ENSMUSG00000070934
ENSMUSG00000100937
ENSMUSG00000009090
ENSMUSG00000040183
ENSMUSG00000020890
ENSMUSG00000027335
ENSMUSG00000039968
ENSMUSG00000031451
ENSMUSG00000036095
ENSMUSG00000022296
ENSMUSG00000050640
ENSMUSG00000022800
ENSMUSG00000036931
ENSMUSG00000027108
ENSMUSG00000005045
ENSMUSG00000044043
ENSMUSG00000036225
ENSMUSG00000030469
ENSMUSG00000020694
ENSMUSG00000022436
ENSMUSG00000085069
ENSMUSG00000085779
ENSMUSG00000046709
ENSMUSG00000034480
ENSMUSG00000002222
ENSMUSG00000079339
ENSMUSG00000056596
ENSMUSG00000025103
ENSMUSG00000030201
ENSMUSG00000063576
ENSMUSG00000000826
ENSMUSG00000026494
ENSMUSG00000061911
ENSMUSG00000068267
ENSMUSG00000054716
ENSMUSG00000025979
ENSMUSG00000030515
ENSMUSG00000019877
ENSMUSG00000036898
ENSMUSG00000021596
ENSMUSG00000027175
ENSMUSG00000002660
ENSMUSG00000034951
ENSMUSG00000047228
ENSMUSG00000032625
ENSMUSG00000056508
ENSMUSG00000052302
ENSMUSG00000026279
ENSMUSG00000018999
ENSMUSG00000021476
ENSMUSG00000029478
ENSMUSG00000103486
ENSMUSG00000038388
ENSMUSG00000047787
ENSMUSG00000055707
ENSMUSG00000103867
ENSMUSG00000107002
ENSMUSG00000051169
ENSMUSG00000029714
ENSMUSG00000040929
ENSMUSG00000047155
ENSMUSG00000041308
ENSMUSG00000022721
ENSMUSG00000027104
ENSMUSG00000044098
ENSMUSG00000040972
ENSMUSG00000021711
ENSMUSG00000029088
ENSMUSG00000048899
ENSMUSG00000025204
ENSMUSG00000087674
ENSMUSG00000105881
ENSMUSG00000029238
ENSMUSG00000028969
ENSMUSG00000026670
ENSMUSG00000024772
ENSMUSG00000005699
ENSMUSG00000020230
ENSMUSG00000069808
ENSMUSG00000026872
ENSMUSG00000037601
ENSMUSG00000107944
ENSMUSG00000027589
ENSMUSG00000087644
ENSMUSG00000055078
ENSMUSG00000025790
ENSMUSG00000039478
ENSMUSG00000021972
ENSMUSG00000053774
ENSMUSG00000017670
ENSMUSG00000052534
ENSMUSG00000024099
ENSMUSG00000031906
ENSMUSG00000032289
ENSMUSG00000040209
ENSMUSG00000020736
ENSMUSG00000050334
ENSMUSG00000047423
ENSMUSG00000067430
ENSMUSG00000082746
ENSMUSG00000029777
ENSMUSG00000033706
ENSMUSG00000027411
ENSMUSG00000036257
ENSMUSG00000040003
ENSMUSG00000028431
ENSMUSG00000026028
ENSMUSG00000052253
ENSMUSG00000105703
ENSMUSG00000079657
ENSMUSG00000029401
ENSMUSG00000097814
ENSMUSG00000026309
ENSMUSG00000045259
ENSMUSG00000043843
ENSMUSG00000038347
ENSMUSG00000047766
ENSMUSG00000052298
ENSMUSG00000027566
ENSMUSG00000025651
ENSMUSG00000034593
ENSMUSG00000027176
ENSMUSG00000097375
ENSMUSG00000001467
ENSMUSG00000028020
ENSMUSG00000043881
ENSMUSG00000055932
ENSMUSG00000097769
ENSMUSG00000033949
ENSMUSG00000050822
ENSMUSG00000056014
ENSMUSG00000003974
ENSMUSG00000036006
ENSMUSG00000037754
ENSMUSG00000046658
ENSMUSG00000035824
ENSMUSG00000087331
ENSMUSG00000031732
ENSMUSG00000039242
ENSMUSG00000047126
ENSMUSG00000025373
ENSMUSG00000087038
ENSMUSG00000097059
ENSMUSG00000068039
ENSMUSG00000020740
ENSMUSG00000031343
ENSMUSG00000007805
ENSMUSG00000027002
ENSMUSG00000041570
ENSMUSG00000031701
ENSMUSG00000050783
ENSMUSG00000007670
ENSMUSG00000046861
ENSMUSG00000035392
ENSMUSG00000054843
ENSMUSG00000054412
ENSMUSG00000028656
ENSMUSG00000054850
ENSMUSG00000020894
ENSMUSG00000000171
ENSMUSG00000025377
ENSMUSG00000026354
ENSMUSG00000086067
ENSMUSG00000004843
ENSMUSG00000054499
ENSMUSG00000025821
ENSMUSG00000021096
ENSMUSG00000030643
ENSMUSG00000038517
ENSMUSG00000022540
ENSMUSG00000038486
ENSMUSG00000007888
ENSMUSG00000020315
ENSMUSG00000055862
ENSMUSG00000039801
ENSMUSG00000024012
ENSMUSG00000019936
ENSMUSG00000031422
ENSMUSG00000062232
ENSMUSG00000019852
ENSMUSG00000044933
ENSMUSG00000020656
ENSMUSG00000022619
ENSMUSG00000039611
ENSMUSG00000074968
ENSMUSG00000034656
ENSMUSG00000062115
ENSMUSG00000024901
ENSMUSG00000038630
ENSMUSG00000025986
ENSMUSG00000041132
ENSMUSG00000020926
ENSMUSG00000057230
ENSMUSG00000062961
ENSMUSG00000041488
ENSMUSG00000033557
ENSMUSG00000038793
ENSMUSG00000032594
ENSMUSG00000022658
ENSMUSG00000058672
ENSMUSG00000030616
ENSMUSG00000021488
ENSMUSG00000055629
ENSMUSG00000014592
ENSMUSG00000074736
ENSMUSG00000049971
ENSMUSG00000028759
ENSMUSG00000018501
ENSMUSG00000024664
ENSMUSG00000005469
ENSMUSG00000015342
ENSMUSG00000030134
ENSMUSG00000035781
ENSMUSG00000034171
ENSMUSG00000041771
ENSMUSG00000046532
ENSMUSG00000061578
ENSMUSG00000038664
ENSMUSG00000024855
ENSMUSG00000013236
ENSMUSG00000079157
ENSMUSG00000001576
ENSMUSG00000038205
ENSMUSG00000048911
ENSMUSG00000021870
ENSMUSG00000018750
ENSMUSG00000029206
ENSMUSG00000084845
ENSMUSG00000089715
ENSMUSG00000040389
ENSMUSG00000005886
ENSMUSG00000047428
ENSMUSG00000056124
ENSMUSG00000038831
ENSMUSG00000034818
ENSMUSG00000040385
ENSMUSG00000027581
ENSMUSG00000032898
ENSMUSG00000006651
ENSMUSG00000069601
ENSMUSG00000042390
ENSMUSG00000049804
ENSMUSG00000040811
ENSMUSG00000050967
ENSMUSG00000025375
ENSMUSG00000025190
ENSMUSG00000059540
ENSMUSG00000031391
ENSMUSG00000030306
ENSMUSG00000022679
ENSMUSG00000036620
ENSMUSG00000028528
ENSMUSG00000027500
ENSMUSG00000086119
ENSMUSG00000036561
ENSMUSG00000035390
ENSMUSG00000021114
ENSMUSG00000041263
ENSMUSG00000003153
ENSMUSG00000017929
ENSMUSG00000039485
ENSMUSG00000022565
ENSMUSG00000045967
ENSMUSG00000038453
ENSMUSG00000053550
ENSMUSG00000028552
ENSMUSG00000001334
ENSMUSG00000041852
ENSMUSG00000023011
ENSMUSG00000046287
ENSMUSG00000050627
ENSMUSG00000037111
ENSMUSG00000031750
ENSMUSG00000040054
ENSMUSG00000055407
ENSMUSG00000040563
ENSMUSG00000020900
ENSMUSG00000036989
ENSMUSG00000021313
ENSMUSG00000046699
ENSMUSG00000028059
ENSMUSG00000021852
ENSMUSG00000029861
ENSMUSG00000036792
ENSMUSG00000056486
ENSMUSG00000000276
ENSMUSG00000031840
ENSMUSG00000052560
ENSMUSG00000029518
ENSMUSG00000047409
ENSMUSG00000026344
ENSMUSG00000020978
ENSMUSG00000061666
ENSMUSG00000031169
ENSMUSG00000059714
ENSMUSG00000006575
ENSMUSG00000019087
ENSMUSG00000042208
ENSMUSG00000029686
ENSMUSG00000027223
ENSMUSG00000072964
ENSMUSG00000026743
ENSMUSG00000051934
ENSMUSG00000039713
ENSMUSG00000047554
ENSMUSG00000032583
ENSMUSG00000021737
ENSMUSG00000024969
ENSMUSG00000037740
ENSMUSG00000083282
ENSMUSG00000007564
ENSMUSG00000059534
ENSMUSG00000043683
ENSMUSG00000004565
ENSMUSG00000029026
ENSMUSG00000046556
ENSMUSG00000044072
ENSMUSG00000042385
ENSMUSG00000042595
ENSMUSG00000060002
ENSMUSG00000039419
ENSMUSG00000078868
ENSMUSG00000045092
ENSMUSG00000004035
ENSMUSG00000011658
ENSMUSG00000033910
ENSMUSG00000043162
ENSMUSG00000039182
ENSMUSG00000025326
ENSMUSG00000023106
ENSMUSG00000087018
ENSMUSG00000019876
ENSMUSG00000044022
ENSMUSG00000024914
ENSMUSG00000048832
ENSMUSG00000030850
ENSMUSG00000097033
ENSMUSG00000033669
ENSMUSG00000093661
ENSMUSG00000009900
ENSMUSG00000023977
ENSMUSG00000036845
ENSMUSG00000036437
ENSMUSG00000024045
ENSMUSG00000090946
ENSMUSG00000069089
ENSMUSG00000070426
ENSMUSG00000015749
ENSMUSG00000042750
ENSMUSG00000031065
ENSMUSG00000003131
ENSMUSG00000057177
ENSMUSG00000103428
ENSMUSG00000053414
ENSMUSG00000028086
ENSMUSG00000098061
ENSMUSG00000032468
ENSMUSG00000050600
ENSMUSG00000024955
ENSMUSG00000041708
ENSMUSG00000049112
ENSMUSG00000028546
ENSMUSG00000078484
ENSMUSG00000064115
ENSMUSG00000026812
ENSMUSG00000031231
ENSMUSG00000078622
ENSMUSG00000087675
ENSMUSG00000108808
ENSMUSG00000037139
ENSMUSG00000097986
ENSMUSG00000035835
ENSMUSG00000026526
ENSMUSG00000026349
ENSMUSG00000041649
ENSMUSG00000034126
ENSMUSG00000026565
ENSMUSG00000002379
ENSMUSG00000031618
ENSMUSG00000000560
ENSMUSG00000053825
ENSMUSG00000102854
ENSMUSG00000047197
ENSMUSG00000022449
ENSMUSG00000034602
ENSMUSG00000105230
ENSMUSG00000023991
ENSMUSG00000057497
ENSMUSG00000021591
ENSMUSG00000000127
ENSMUSG00000041957
ENSMUSG00000050947
ENSMUSG00000050855
ENSMUSG00000043155
ENSMUSG00000063358
ENSMUSG00000031959
ENSMUSG00000026975
ENSMUSG00000030123
ENSMUSG00000079677
ENSMUSG00000025739
ENSMUSG00000095253
ENSMUSG00000015599
ENSMUSG00000055980
ENSMUSG00000033900
ENSMUSG00000025930
ENSMUSG00000046785
ENSMUSG00000102559
ENSMUSG00000025907
ENSMUSG00000034098
ENSMUSG00000023353
ENSMUSG00000000959
ENSMUSG00000032355
ENSMUSG00000019777
ENSMUSG00000050605
ENSMUSG00000055818
ENSMUSG00000038174
ENSMUSG00000022742
ENSMUSG00000040548
ENSMUSG00000025019
ENSMUSG00000102697
ENSMUSG00000062202
ENSMUSG00000032017
ENSMUSG00000003282
ENSMUSG00000021327
ENSMUSG00000022228
ENSMUSG00000050043
ENSMUSG00000047777
ENSMUSG00000103567
ENSMUSG00000033352
ENSMUSG00000095325
ENSMUSG00000003531
ENSMUSG00000024245
ENSMUSG00000002409
ENSMUSG00000030079
ENSMUSG00000024096
ENSMUSG00000079481
ENSMUSG00000106209
ENSMUSG00000038844
ENSMUSG00000052934
ENSMUSG00000024897
ENSMUSG00000090841
ENSMUSG00000020376
ENSMUSG00000090546
ENSMUSG00000028980
ENSMUSG00000019428
ENSMUSG00000020708
ENSMUSG00000086889
ENSMUSG00000036737
ENSMUSG00000044308
ENSMUSG00000020646
ENSMUSG00000060904
ENSMUSG00000062931
ENSMUSG00000026676
ENSMUSG00000038717
ENSMUSG00000026502
ENSMUSG00000067194
ENSMUSG00000030246
ENSMUSG00000004455
ENSMUSG00000041650
ENSMUSG00000038143
ENSMUSG00000010517
ENSMUSG00000025266
ENSMUSG00000042564
ENSMUSG00000049176
ENSMUSG00000109575
ENSMUSG00000075590
ENSMUSG00000015944
ENSMUSG00000027347
ENSMUSG00000032507
ENSMUSG00000085067
ENSMUSG00000098160
ENSMUSG00000030166
ENSMUSG00000031342
ENSMUSG00000042121
ENSMUSG00000021012
ENSMUSG00000086472
ENSMUSG00000035437
ENSMUSG00000033863
ENSMUSG00000071054
ENSMUSG00000047988
ENSMUSG00000027598
ENSMUSG00000015968
ENSMUSG00000066735
ENSMUSG00000080406
ENSMUSG00000026520
ENSMUSG00000109882
ENSMUSG00000053332
ENSMUSG00000040591
ENSMUSG00000036438
ENSMUSG00000033060
ENSMUSG00000044949
ENSMUSG00000063882
ENSMUSG00000107331
ENSMUSG00000034566
ENSMUSG00000021913
ENSMUSG00000043432
ENSMUSG00000030007
ENSMUSG00000075224
ENSMUSG00000031983
ENSMUSG00000033676
ENSMUSG00000102748
ENSMUSG00000032044
ENSMUSG00000024767
ENSMUSG00000039630
ENSMUSG00000031210
ENSMUSG00000034621
ENSMUSG00000020741
ENSMUSG00000039542
ENSMUSG00000034269
ENSMUSG00000037509
ENSMUSG00000018411
ENSMUSG00000019894
ENSMUSG00000017639
ENSMUSG00000040490
ENSMUSG00000058254
ENSMUSG00000044835
ENSMUSG00000015290
ENSMUSG00000047205
ENSMUSG00000044068
ENSMUSG00000025499
ENSMUSG00000027602
ENSMUSG00000000402
ENSMUSG00000021062
ENSMUSG00000030350
ENSMUSG00000040724
ENSMUSG00000025369
ENSMUSG00000025162
ENSMUSG00000041205
ENSMUSG00000000085
ENSMUSG00000037855
ENSMUSG00000063870
ENSMUSG00000046387
ENSMUSG00000040415
ENSMUSG00000018634
ENSMUSG00000097178
ENSMUSG00000029095
ENSMUSG00000110710
ENSMUSG00000025393
ENSMUSG00000073433
ENSMUSG00000029004
ENSMUSG00000028100
ENSMUSG00000093930
ENSMUSG00000033955
ENSMUSG00000064302
ENSMUSG00000005357
ENSMUSG00000039145
ENSMUSG00000033436
ENSMUSG00000059995
ENSMUSG00000006435
ENSMUSG00000021577
ENSMUSG00000094002
ENSMUSG00000043614
ENSMUSG00000032047
ENSMUSG00000056856
ENSMUSG00000045045
ENSMUSG00000025104
ENSMUSG00000026764
ENSMUSG00000019986
ENSMUSG00000000804
ENSMUSG00000001802
ENSMUSG00000043004
ENSMUSG00000037703
ENSMUSG00000003575
ENSMUSG00000024862
ENSMUSG00000033065
ENSMUSG00000020848
ENSMUSG00000026721
ENSMUSG00000021301
ENSMUSG00000075585
ENSMUSG00000032356
ENSMUSG00000027406
ENSMUSG00000006818
ENSMUSG00000019370
ENSMUSG00000019861
ENSMUSG00000049106
ENSMUSG00000026696
ENSMUSG00000020859
ENSMUSG00000036591
ENSMUSG00000015829
ENSMUSG00000060380
ENSMUSG00000021027
ENSMUSG00000043313
ENSMUSG00000062563
ENSMUSG00000041078
ENSMUSG00000067242
ENSMUSG00000046204
ENSMUSG00000019828
ENSMUSG00000022217
ENSMUSG00000008604
ENSMUSG00000027584
ENSMUSG00000018537
ENSMUSG00000001472
ENSMUSG00000050812
ENSMUSG00000038658
ENSMUSG00000058886
ENSMUSG00000040618
ENSMUSG00000031155
ENSMUSG00000022973
ENSMUSG00000060681
ENSMUSG00000038332
ENSMUSG00000004113
ENSMUSG00000013419
ENSMUSG00000054484
ENSMUSG00000025092
ENSMUSG00000038437
ENSMUSG00000035576
ENSMUSG00000026527
ENSMUSG00000035863
ENSMUSG00000019124
ENSMUSG00000039585
ENSMUSG00000055805
ENSMUSG00000039114
ENSMUSG00000022208
ENSMUSG00000082229
ENSMUSG00000022914
ENSMUSG00000018707
ENSMUSG00000021097
ENSMUSG00000021732
ENSMUSG00000037685
ENSMUSG00000109006
ENSMUSG00000032417
ENSMUSG00000013367
ENSMUSG00000026116
ENSMUSG00000031066
ENSMUSG00000033460
ENSMUSG00000021198
ENSMUSG00000022761
ENSMUSG00000029151
ENSMUSG00000039716
ENSMUSG00000037035
ENSMUSG00000033287
ENSMUSG00000047085
ENSMUSG00000015094
ENSMUSG00000021676
ENSMUSG00000056679
ENSMUSG00000024277
ENSMUSG00000020440
ENSMUSG00000027525
ENSMUSG00000060534
ENSMUSG00000053395
ENSMUSG00000024044
ENSMUSG00000031865
ENSMUSG00000029420
ENSMUSG00000023495
ENSMUSG00000020135
ENSMUSG00000007415
ENSMUSG00000021303
ENSMUSG00000040009
ENSMUSG00000070738
ENSMUSG00000004996
ENSMUSG00000032279
ENSMUSG00000024502
ENSMUSG00000020719
ENSMUSG00000051391
ENSMUSG00000028053
ENSMUSG00000020668
ENSMUSG00000035653
ENSMUSG00000041757
ENSMUSG00000027612
ENSMUSG00000024112
ENSMUSG00000023007
ENSMUSG00000029231
ENSMUSG00000026490
ENSMUSG00000062044
ENSMUSG00000060260
ENSMUSG00000040097
ENSMUSG00000038181
ENSMUSG00000041351
ENSMUSG00000030058
ENSMUSG00000041720
ENSMUSG00000036775
ENSMUSG00000031442
ENSMUSG00000026062
ENSMUSG00000103697
ENSMUSG00000028004
ENSMUSG00000058297
ENSMUSG00000002032
ENSMUSG00000087095
ENSMUSG00000021895
ENSMUSG00000029121
ENSMUSG00000004897
ENSMUSG00000025738
ENSMUSG00000041653
ENSMUSG00000060212
ENSMUSG00000027254
ENSMUSG00000034868
ENSMUSG00000063887
ENSMUSG00000024799
ENSMUSG00000039983
ENSMUSG00000035547
ENSMUSG00000041658
ENSMUSG00000057133
ENSMUSG00000055733
ENSMUSG00000040537
ENSMUSG00000020331
ENSMUSG00000036026
ENSMUSG00000020333
ENSMUSG00000021288
ENSMUSG00000022186
ENSMUSG00000039208
ENSMUSG00000059482
ENSMUSG00000018547
ENSMUSG00000025381
ENSMUSG00000078566
ENSMUSG00000048076
ENSMUSG00000039239
ENSMUSG00000039461
ENSMUSG00000040502
ENSMUSG00000057363
ENSMUSG00000056537
ENSMUSG00000047658
ENSMUSG00000021279
ENSMUSG00000063796
ENSMUSG00000008305
ENSMUSG00000026641
ENSMUSG00000033624
ENSMUSG00000026914
ENSMUSG00000050896
ENSMUSG00000044807
ENSMUSG00000021983
ENSMUSG00000043311
ENSMUSG00000035671
ENSMUSG00000030268
ENSMUSG00000032407
ENSMUSG00000109460
ENSMUSG00000061410
ENSMUSG00000006127
ENSMUSG00000024120
ENSMUSG00000053730
ENSMUSG00000075514
ENSMUSG00000015971
ENSMUSG00000021555
ENSMUSG00000039001
ENSMUSG00000044573
ENSMUSG00000037622
ENSMUSG00000103793
ENSMUSG00000024076
ENSMUSG00000011752
ENSMUSG00000065954
ENSMUSG00000042807
ENSMUSG00000003166
ENSMUSG00000047844
ENSMUSG00000021024
ENSMUSG00000049764
ENSMUSG00000071632
ENSMUSG00000045657
ENSMUSG00000022498
ENSMUSG00000106694
ENSMUSG00000032012
ENSMUSG00000024997
ENSMUSG00000070544
ENSMUSG00000020083
ENSMUSG00000037679
ENSMUSG00000065883
ENSMUSG00000097732
ENSMUSG00000040721
ENSMUSG00000021686
ENSMUSG00000057156
ENSMUSG00000037235
ENSMUSG00000027357
ENSMUSG00000042763
ENSMUSG00000029059
ENSMUSG00000042197
ENSMUSG00000028291
ENSMUSG00000001034
ENSMUSG00000018796
ENSMUSG00000104077
ENSMUSG00000097604
ENSMUSG00000005034
ENSMUSG00000051344
ENSMUSG00000020455
ENSMUSG00000045795
ENSMUSG00000020111
ENSMUSG00000104318
ENSMUSG00000005907
ENSMUSG00000042992
ENSMUSG00000024231
ENSMUSG00000108350
ENSMUSG00000043671
ENSMUSG00000062257
ENSMUSG00000027583
ENSMUSG00000038342
ENSMUSG00000002010
ENSMUSG00000031633
ENSMUSG00000050751
ENSMUSG00000047033
ENSMUSG00000024524
ENSMUSG00000037708
ENSMUSG00000062151
ENSMUSG00000062444
ENSMUSG00000097768
ENSMUSG00000033526
ENSMUSG00000040867
ENSMUSG00000028124
ENSMUSG00000071662
ENSMUSG00000025969
ENSMUSG00000033697
ENSMUSG00000014763
ENSMUSG00000035235
ENSMUSG00000026312
ENSMUSG00000060032
ENSMUSG00000064377
ENSMUSG00000071708
ENSMUSG00000000142
ENSMUSG00000097504
ENSMUSG00000037257
ENSMUSG00000030556
ENSMUSG00000064036
ENSMUSG00000023030
ENSMUSG00000030595
ENSMUSG00000015222
ENSMUSG00000030030
ENSMUSG00000031482
ENSMUSG00000005417
ENSMUSG00000063275
ENSMUSG00000053799
ENSMUSG00000092981
ENSMUSG00000060275
ENSMUSG00000040693
ENSMUSG00000034110
ENSMUSG00000027550
ENSMUSG00000085715
ENSMUSG00000020532
ENSMUSG00000073412
ENSMUSG00000079593
ENSMUSG00000052372
ENSMUSG00000036641
ENSMUSG00000031858
ENSMUSG00000053411
ENSMUSG00000021520
ENSMUSG00000041889
ENSMUSG00000072772
ENSMUSG00000024393
ENSMUSG00000030682
ENSMUSG00000085745
ENSMUSG00000040037
ENSMUSG00000107560
ENSMUSG00000049107
ENSMUSG00000042790
ENSMUSG00000002372
ENSMUSG00000059689
ENSMUSG00000039278
ENSMUSG00000021087
ENSMUSG00000048001
ENSMUSG00000026219
ENSMUSG00000044712
ENSMUSG00000055717
ENSMUSG00000005299
ENSMUSG00000032641
ENSMUSG00000059436
ENSMUSG00000032718
ENSMUSG00000046318
ENSMUSG00000039795
ENSMUSG00000097166
ENSMUSG00000044365
ENSMUSG00000041229
ENSMUSG00000005949
ENSMUSG00000037386
ENSMUSG00000099895
ENSMUSG00000097825
ENSMUSG00000024172
ENSMUSG00000012114
ENSMUSG00000020448
ENSMUSG00000019302
ENSMUSG00000085030
ENSMUSG00000021738
ENSMUSG00000063297
ENSMUSG00000072494
ENSMUSG00000033712
ENSMUSG00000052373
ENSMUSG00000022023
ENSMUSG00000077450
ENSMUSG00000035594
ENSMUSG00000103041
ENSMUSG00000030410
ENSMUSG00000021708
ENSMUSG00000033854
ENSMUSG00000066652
ENSMUSG00000032323
ENSMUSG00000071866
ENSMUSG00000053536
ENSMUSG00000020436
ENSMUSG00000031788
ENSMUSG00000022336
ENSMUSG00000037818
ENSMUSG00000024068
ENSMUSG00000022180
ENSMUSG00000022884
ENSMUSG00000014353
ENSMUSG00000035203
ENSMUSG00000042523
ENSMUSG00000046182
ENSMUSG00000026921
ENSMUSG00000026188
ENSMUSG00000025128
ENSMUSG00000026623
ENSMUSG00000055540
ENSMUSG00000020390
ENSMUSG00000075702
ENSMUSG00000020175
ENSMUSG00000031539
ENSMUSG00000044816
ENSMUSG00000038056
ENSMUSG00000085886
ENSMUSG00000087885
ENSMUSG00000034175
ENSMUSG00000063663
ENSMUSG00000022212
ENSMUSG00000028760
ENSMUSG00000090622
ENSMUSG00000021385
ENSMUSG00000057455
ENSMUSG00000064341
ENSMUSG00000004069
ENSMUSG00000096995
ENSMUSG00000085071
ENSMUSG00000056050
ENSMUSG00000097660
ENSMUSG00000034071
ENSMUSG00000024109
ENSMUSG00000027577
ENSMUSG00000031154
ENSMUSG00000030774
ENSMUSG00000039058
ENSMUSG00000031479
ENSMUSG00000006273
ENSMUSG00000023452
ENSMUSG00000048732
ENSMUSG00000058709
ENSMUSG00000063049
ENSMUSG00000033105
ENSMUSG00000039852
ENSMUSG00000024493
ENSMUSG00000056665
ENSMUSG00000103442
ENSMUSG00000015522
ENSMUSG00000097578
ENSMUSG00000060572
ENSMUSG00000000355
ENSMUSG00000022211
ENSMUSG00000034701
ENSMUSG00000010609
ENSMUSG00000055430
ENSMUSG00000093985
ENSMUSG00000001119
ENSMUSG00000049097
ENSMUSG00000109337
ENSMUSG00000047976
ENSMUSG00000089824
ENSMUSG00000031872
ENSMUSG00000024530
ENSMUSG00000031201
ENSMUSG00000021619
ENSMUSG00000061046
ENSMUSG00000108283
ENSMUSG00000038807
ENSMUSG00000097507
ENSMUSG00000098293
ENSMUSG00000024581
ENSMUSG00000050965
ENSMUSG00000021171
ENSMUSG00000030270
ENSMUSG00000041815
ENSMUSG00000040372
ENSMUSG00000097311
ENSMUSG00000034686
ENSMUSG00000102420
ENSMUSG00000075028
ENSMUSG00000036880
ENSMUSG00000044164
ENSMUSG00000019806
ENSMUSG00000031278
ENSMUSG00000060397
ENSMUSG00000021843
ENSMUSG00000103037
ENSMUSG00000097885
ENSMUSG00000031202
ENSMUSG00000025854
ENSMUSG00000103899
ENSMUSG00000038967
ENSMUSG00000020817
ENSMUSG00000107019
ENSMUSG00000018001
ENSMUSG00000026083
ENSMUSG00000107041
ENSMUSG00000022206
ENSMUSG00000037029
ENSMUSG00000020457
ENSMUSG00000006304
ENSMUSG00000006676
ENSMUSG00000104950
ENSMUSG00000032333
ENSMUSG00000058600
ENSMUSG00000038055
ENSMUSG00000053684
ENSMUSG00000019230
ENSMUSG00000022559
ENSMUSG00000092448
ENSMUSG00000075012
ENSMUSG00000061751
ENSMUSG00000036766
ENSMUSG00000031822
ENSMUSG00000038462
ENSMUSG00000088793
ENSMUSG00000032403
ENSMUSG00000060257
ENSMUSG00000049792
ENSMUSG00000104861
ENSMUSG00000100629
ENSMUSG00000019996
ENSMUSG00000022337
ENSMUSG00000084880
ENSMUSG00000003847
ENSMUSG00000052301
ENSMUSG00000042628
ENSMUSG00000108943
ENSMUSG00000031078
ENSMUSG00000022342
ENSMUSG00000013539
ENSMUSG00000026797
ENSMUSG00000013593
ENSMUSG00000026614
ENSMUSG00000055675
ENSMUSG00000005371
ENSMUSG00000097006
ENSMUSG00000039717
ENSMUSG00000041073
ENSMUSG00000021514
ENSMUSG00000023868
ENSMUSG00000026207
ENSMUSG00000027698
ENSMUSG00000017314
ENSMUSG00000040687
ENSMUSG00000040125
ENSMUSG00000034910
ENSMUSG00000041645
ENSMUSG00000025579
ENSMUSG00000040481
ENSMUSG00000039838
ENSMUSG00000024975
ENSMUSG00000031099
ENSMUSG00000031242
ENSMUSG00000030678
ENSMUSG00000032244
ENSMUSG00000053192
ENSMUSG00000052584
ENSMUSG00000032878
ENSMUSG00000066037
ENSMUSG00000025137
ENSMUSG00000041729
ENSMUSG00000021721
ENSMUSG00000028488
ENSMUSG00000021458
ENSMUSG00000032580
ENSMUSG00000038178
ENSMUSG00000035776
ENSMUSG00000015597
ENSMUSG00000036333
ENSMUSG00000058240
ENSMUSG00000002799
ENSMUSG00000028843
ENSMUSG00000022044
ENSMUSG00000047454
ENSMUSG00000028246
ENSMUSG00000034647
ENSMUSG00000056267
ENSMUSG00000001062
ENSMUSG00000028381
ENSMUSG00000025816
ENSMUSG00000031112
ENSMUSG00000022812
ENSMUSG00000024598
ENSMUSG00000037316
ENSMUSG00000000282
ENSMUSG00000022285
ENSMUSG00000044149
ENSMUSG00000051851
ENSMUSG00000022564
ENSMUSG00000038777
ENSMUSG00000042429
ENSMUSG00000024242
ENSMUSG00000038984
ENSMUSG00000032192
ENSMUSG00000009075
ENSMUSG00000035596
ENSMUSG00000024193
ENSMUSG00000020387
ENSMUSG00000058655
ENSMUSG00000055022
ENSMUSG00000031446
ENSMUSG00000032435
ENSMUSG00000078532
ENSMUSG00000034586
ENSMUSG00000030884
ENSMUSG00000036712
ENSMUSG00000049872
ENSMUSG00000026986
ENSMUSG00000052087
ENSMUSG00000052040
ENSMUSG00000031870
ENSMUSG00000038604
ENSMUSG00000000056
ENSMUSG00000040187
ENSMUSG00000022456
ENSMUSG00000020684
ENSMUSG00000044014
ENSMUSG00000024851
ENSMUSG00000025217
ENSMUSG00000059248
ENSMUSG00000009894
ENSMUSG00000027134
ENSMUSG00000033009
ENSMUSG00000024883
ENSMUSG00000063455
ENSMUSG00000036241
ENSMUSG00000039637
ENSMUSG00000034243
ENSMUSG00000000223
ENSMUSG00000016319
ENSMUSG00000005683
ENSMUSG00000032740
ENSMUSG00000022802
ENSMUSG00000045348
ENSMUSG00000020246
ENSMUSG00000050556
ENSMUSG00000037499
ENSMUSG00000087408
ENSMUSG00000069814
ENSMUSG00000021772
ENSMUSG00000018865
ENSMUSG00000059796
ENSMUSG00000032216
ENSMUSG00000055567
ENSMUSG00000025776
ENSMUSG00000021945
ENSMUSG00000058317
ENSMUSG00000032875
ENSMUSG00000034220
ENSMUSG00000063600
ENSMUSG00000031604
ENSMUSG00000030683
ENSMUSG00000056493
ENSMUSG00000029924
ENSMUSG00000018770
ENSMUSG00000042751
ENSMUSG00000030584
ENSMUSG00000029291
ENSMUSG00000007944
ENSMUSG00000021910
ENSMUSG00000070000
ENSMUSG00000025576
ENSMUSG00000028745
ENSMUSG00000090061
ENSMUSG00000038156
ENSMUSG00000021140
ENSMUSG00000031299
ENSMUSG00000060240
ENSMUSG00000027350
ENSMUSG00000033377
ENSMUSG00000022525
ENSMUSG00000051817
ENSMUSG00000037151
ENSMUSG00000020458
ENSMUSG00000040424
ENSMUSG00000057716
ENSMUSG00000024201
ENSMUSG00000073700
ENSMUSG00000020102
ENSMUSG00000032184
ENSMUSG00000056476
ENSMUSG00000027309
ENSMUSG00000042743
ENSMUSG00000034111
ENSMUSG00000055912
ENSMUSG00000013921
ENSMUSG00000026181
ENSMUSG00000023915
ENSMUSG00000041773
ENSMUSG00000045763
ENSMUSG00000027394
ENSMUSG00000026904
ENSMUSG00000058248
ENSMUSG00000063646
ENSMUSG00000021273
ENSMUSG00000002265
ENSMUSG00000028101
ENSMUSG00000031563
ENSMUSG00000031833
ENSMUSG00000034675
ENSMUSG00000057522
ENSMUSG00000060279
ENSMUSG00000050373
ENSMUSG00000025757
ENSMUSG00000025781
ENSMUSG00000021268
ENSMUSG00000039704
ENSMUSG00000034390
ENSMUSG00000003199
ENSMUSG00000014956
ENSMUSG00000027201
ENSMUSG00000057060
ENSMUSG00000028836
ENSMUSG00000025875
ENSMUSG00000033730
ENSMUSG00000022763
ENSMUSG00000106847
ENSMUSG00000001227
ENSMUSG00000102543
ENSMUSG00000024758
ENSMUSG00000032307
ENSMUSG00000087370
ENSMUSG00000033147
ENSMUSG00000043557
ENSMUSG00000028849
ENSMUSG00000025551
ENSMUSG00000039106
ENSMUSG00000001100
ENSMUSG00000034557
ENSMUSG00000022016
ENSMUSG00000028039
ENSMUSG00000021573
ENSMUSG00000019785
ENSMUSG00000042097
ENSMUSG00000056812
ENSMUSG00000040570
ENSMUSG00000025485
ENSMUSG00000034295
ENSMUSG00000010505
ENSMUSG00000029212
ENSMUSG00000035011
ENSMUSG00000025571
ENSMUSG00000046598
ENSMUSG00000025237
ENSMUSG00000053137
ENSMUSG00000063873
ENSMUSG00000023912
ENSMUSG00000022265
ENSMUSG00000029166
ENSMUSG00000050148
ENSMUSG00000029030
ENSMUSG00000034007
ENSMUSG00000027011
ENSMUSG00000061589
ENSMUSG00000042671
ENSMUSG00000038384
ENSMUSG00000034685
ENSMUSG00000055409
ENSMUSG00000024777
ENSMUSG00000045009
ENSMUSG00000030630
ENSMUSG00000040035
ENSMUSG00000028937
[truncated: 6,102 more rows]
