# Supplementary material for: TIP60/KAT5 is required for neuronal viability in hippocampal CA1
Source: Sci Rep. 2019 Nov 7;9:16173. doi: 10.1038/s41598-019-50927-1 (PMC6838100; doi:10.1038/s41598-019-50927-1)
Supplement: Supplementary file 7 — Supplementary Table S6 [file 41598_2019_50927_MOESM7_ESM.xlsx]

## Sheet: Table_S6
Table_S6_RRHO_GO_MostUpregulatedTip60_cKO_VS_CK-p25_2wk
ENSMUSG00000036086
ENSMUSG00000037973
ENSMUSG00000078815
ENSMUSG00000019768
ENSMUSG00000110618
ENSMUSG00000018809
ENSMUSG00000106692
ENSMUSG00000031549
ENSMUSG00000030406
ENSMUSG00000056752
ENSMUSG00000025505
ENSMUSG00000027968
ENSMUSG00000030323
ENSMUSG00000028089
ENSMUSG00000079323
ENSMUSG00000020412
ENSMUSG00000029569
ENSMUSG00000069495
ENSMUSG00000097572
ENSMUSG00000073413
ENSMUSG00000029112
ENSMUSG00000062031
ENSMUSG00000025001
ENSMUSG00000057778
ENSMUSG00000035769
ENSMUSG00000086109
ENSMUSG00000028578
ENSMUSG00000020122
ENSMUSG00000004788
ENSMUSG00000032352
ENSMUSG00000090122
ENSMUSG00000052374
ENSMUSG00000056116
ENSMUSG00000028549
ENSMUSG00000028873
ENSMUSG00000023919
ENSMUSG00000028114
ENSMUSG00000022261
ENSMUSG00000032783
ENSMUSG00000066440
ENSMUSG00000030787
ENSMUSG00000102644
ENSMUSG00000033208
ENSMUSG00000026889
ENSMUSG00000003382
ENSMUSG00000047810
ENSMUSG00000035455
ENSMUSG00000018819
ENSMUSG00000021193
ENSMUSG00000010342
ENSMUSG00000021982
ENSMUSG00000048612
ENSMUSG00000035559
ENSMUSG00000056749
ENSMUSG00000069516
ENSMUSG00000042541
ENSMUSG00000031167
ENSMUSG00000023932
ENSMUSG00000027230
ENSMUSG00000031367
ENSMUSG00000035595
ENSMUSG00000109336
ENSMUSG00000030421
ENSMUSG00000103998
ENSMUSG00000110427
ENSMUSG00000039298
ENSMUSG00000027333
ENSMUSG00000018666
ENSMUSG00000036214
ENSMUSG00000024042
ENSMUSG00000055553
ENSMUSG00000033157
ENSMUSG00000016024
ENSMUSG00000079293
ENSMUSG00000004099
ENSMUSG00000025155
ENSMUSG00000039887
ENSMUSG00000023104
ENSMUSG00000050796
ENSMUSG00000041235
ENSMUSG00000025225
ENSMUSG00000027243
ENSMUSG00000087196
ENSMUSG00000055296
ENSMUSG00000027775
ENSMUSG00000075408
ENSMUSG00000074625
ENSMUSG00000030979
ENSMUSG00000098008
ENSMUSG00000032860
ENSMUSG00000025481
ENSMUSG00000054676
ENSMUSG00000097069
ENSMUSG00000027398
ENSMUSG00000031527
ENSMUSG00000084915
ENSMUSG00000062510
ENSMUSG00000062944
ENSMUSG00000030761
ENSMUSG00000030652
ENSMUSG00000030276
ENSMUSG00000041974
ENSMUSG00000037868
ENSMUSG00000031885
ENSMUSG00000029554
ENSMUSG00000106342
ENSMUSG00000026247
ENSMUSG00000104736
ENSMUSG00000020003
ENSMUSG00000102761
ENSMUSG00000024357
ENSMUSG00000064128
ENSMUSG00000030894
ENSMUSG00000042417
ENSMUSG00000029168
ENSMUSG00000019818
ENSMUSG00000001983
ENSMUSG00000024833
ENSMUSG00000024644
ENSMUSG00000034923
ENSMUSG00000030789
ENSMUSG00000048796
ENSMUSG00000046844
ENSMUSG00000020680
ENSMUSG00000034055
ENSMUSG00000021453
ENSMUSG00000087236
ENSMUSG00000038047
ENSMUSG00000030495
ENSMUSG00000085162
ENSMUSG00000035158
ENSMUSG00000045775
ENSMUSG00000031826
ENSMUSG00000105851
ENSMUSG00000038893
ENSMUSG00000074476
ENSMUSG00000055320
ENSMUSG00000017837
ENSMUSG00000038987
ENSMUSG00000030623
ENSMUSG00000039683
ENSMUSG00000097702
ENSMUSG00000054099
ENSMUSG00000026126
ENSMUSG00000029670
ENSMUSG00000097321
ENSMUSG00000030543
ENSMUSG00000022314
ENSMUSG00000005610
ENSMUSG00000019794
ENSMUSG00000030521
ENSMUSG00000000392
ENSMUSG00000032560
ENSMUSG00000061607
ENSMUSG00000022221
ENSMUSG00000084951
ENSMUSG00000039318
ENSMUSG00000087382
ENSMUSG00000028657
ENSMUSG00000021485
ENSMUSG00000026577
ENSMUSG00000034022
ENSMUSG00000026726
ENSMUSG00000029552
ENSMUSG00000025577
ENSMUSG00000006169
ENSMUSG00000021768
ENSMUSG00000026803
ENSMUSG00000049687
ENSMUSG00000044017
ENSMUSG00000097077
ENSMUSG00000049516
ENSMUSG00000110211
ENSMUSG00000019863
ENSMUSG00000033728
ENSMUSG00000070719
ENSMUSG00000036872
ENSMUSG00000068117
ENSMUSG00000038068
ENSMUSG00000026544
ENSMUSG00000027454
ENSMUSG00000040152
ENSMUSG00000016257
ENSMUSG00000029701
ENSMUSG00000033272
ENSMUSG00000016637
ENSMUSG00000022765
ENSMUSG00000020782
ENSMUSG00000032586
ENSMUSG00000061286
ENSMUSG00000024219
ENSMUSG00000005667
ENSMUSG00000073705
ENSMUSG00000029177
ENSMUSG00000045915
ENSMUSG00000031875
ENSMUSG00000040298
ENSMUSG00000022827
ENSMUSG00000041153
ENSMUSG00000085129
ENSMUSG00000026414
ENSMUSG00000058470
ENSMUSG00000029730
ENSMUSG00000031074
ENSMUSG00000050213
ENSMUSG00000061702
ENSMUSG00000055632
ENSMUSG00000040263
ENSMUSG00000022272
ENSMUSG00000030324
ENSMUSG00000054874
ENSMUSG00000005233
ENSMUSG00000027635
ENSMUSG00000021569
ENSMUSG00000058290
ENSMUSG00000023972
ENSMUSG00000026213
ENSMUSG00000032291
ENSMUSG00000030111
ENSMUSG00000025461
ENSMUSG00000097048
ENSMUSG00000050074
ENSMUSG00000050122
ENSMUSG00000031548
ENSMUSG00000041930
ENSMUSG00000035818
ENSMUSG00000066406
ENSMUSG00000005682
ENSMUSG00000045555
ENSMUSG00000031483
ENSMUSG00000024066
ENSMUSG00000017718
ENSMUSG00000038696
ENSMUSG00000059878
ENSMUSG00000053093
ENSMUSG00000002266
ENSMUSG00000030051
ENSMUSG00000039851
ENSMUSG00000058569
ENSMUSG00000028284
ENSMUSG00000038175
ENSMUSG00000019846
ENSMUSG00000039067
ENSMUSG00000056228
ENSMUSG00000042694
ENSMUSG00000004768
ENSMUSG00000037716
ENSMUSG00000024312
ENSMUSG00000022780
ENSMUSG00000001767
ENSMUSG00000013158
ENSMUSG00000051977
ENSMUSG00000025912
ENSMUSG00000024795
ENSMUSG00000055943
ENSMUSG00000027342
ENSMUSG00000018921
ENSMUSG00000030344
ENSMUSG00000020133
ENSMUSG00000026031
ENSMUSG00000085008
ENSMUSG00000044468
ENSMUSG00000024054
ENSMUSG00000037993
ENSMUSG00000037470
ENSMUSG00000040188
ENSMUSG00000043621
ENSMUSG00000030498
ENSMUSG00000042793
ENSMUSG00000017765
ENSMUSG00000035666
ENSMUSG00000028383
ENSMUSG00000043410
ENSMUSG00000001166
ENSMUSG00000021175
ENSMUSG00000042558
ENSMUSG00000087485
ENSMUSG00000034520
ENSMUSG00000027349
ENSMUSG00000102715
ENSMUSG00000052397
ENSMUSG00000027642
ENSMUSG00000027654
ENSMUSG00000022864
ENSMUSG00000052428
ENSMUSG00000029156
ENSMUSG00000034135
ENSMUSG00000030727
ENSMUSG00000029767
ENSMUSG00000015889
ENSMUSG00000029388
ENSMUSG00000074384
ENSMUSG00000041623
ENSMUSG00000086771
ENSMUSG00000030560
ENSMUSG00000026457
ENSMUSG00000032067
ENSMUSG00000043286
ENSMUSG00000027671
ENSMUSG00000055069
ENSMUSG00000021666
ENSMUSG00000022677
ENSMUSG00000039033
ENSMUSG00000034826
ENSMUSG00000108897
ENSMUSG00000020413
ENSMUSG00000021933
ENSMUSG00000025650
ENSMUSG00000040272
ENSMUSG00000021365
ENSMUSG00000025401
ENSMUSG00000046603
ENSMUSG00000048779
ENSMUSG00000052833
ENSMUSG00000022322
ENSMUSG00000087886
ENSMUSG00000049653
ENSMUSG00000017146
ENSMUSG00000019362
ENSMUSG00000072770
ENSMUSG00000028072
ENSMUSG00000044819
ENSMUSG00000004952
ENSMUSG00000066643
ENSMUSG00000047248
ENSMUSG00000073405
ENSMUSG00000022560
ENSMUSG00000040463
ENSMUSG00000036913
ENSMUSG00000073530
ENSMUSG00000008845
ENSMUSG00000021645
ENSMUSG00000034416
ENSMUSG00000032555
ENSMUSG00000025612
ENSMUSG00000033295
ENSMUSG00000046460
ENSMUSG00000022324
ENSMUSG00000020601
ENSMUSG00000028673
ENSMUSG00000026864
ENSMUSG00000057054
ENSMUSG00000030450
ENSMUSG00000003411
ENSMUSG00000038292
ENSMUSG00000022836
ENSMUSG00000000305
ENSMUSG00000038060
ENSMUSG00000042064
ENSMUSG00000027508
ENSMUSG00000001768
ENSMUSG00000015766
ENSMUSG00000031617
ENSMUSG00000089889
ENSMUSG00000013629
ENSMUSG00000020075
ENSMUSG00000003809
ENSMUSG00000028274
ENSMUSG00000025144
ENSMUSG00000067212
ENSMUSG00000027164
ENSMUSG00000041859
ENSMUSG00000025161
ENSMUSG00000030619
ENSMUSG00000097337
ENSMUSG00000074627
ENSMUSG00000062312
ENSMUSG00000059900
ENSMUSG00000027498
ENSMUSG00000072982
ENSMUSG00000086049
ENSMUSG00000028016
ENSMUSG00000028191
ENSMUSG00000017897
ENSMUSG00000031730
ENSMUSG00000000751
ENSMUSG00000020495
ENSMUSG00000035024
ENSMUSG00000020869
ENSMUSG00000039395
ENSMUSG00000060176
ENSMUSG00000049775
ENSMUSG00000022451
ENSMUSG00000041406
ENSMUSG00000079614
ENSMUSG00000041046
ENSMUSG00000025218
ENSMUSG00000108520
ENSMUSG00000054978
ENSMUSG00000030168
ENSMUSG00000020422
ENSMUSG00000020718
ENSMUSG00000020798
ENSMUSG00000070336
ENSMUSG00000063856
ENSMUSG00000074981
ENSMUSG00000041471
ENSMUSG00000089887
ENSMUSG00000019710
ENSMUSG00000109089
ENSMUSG00000032462
ENSMUSG00000040552
ENSMUSG00000029642
ENSMUSG00000089775
ENSMUSG00000026779
ENSMUSG00000021932
ENSMUSG00000020945
ENSMUSG00000079491
ENSMUSG00000064326
ENSMUSG00000026942
ENSMUSG00000063821
ENSMUSG00000089755
ENSMUSG00000032477
ENSMUSG00000017716
ENSMUSG00000026655
ENSMUSG00000021965
ENSMUSG00000076434
ENSMUSG00000038115
ENSMUSG00000020397
ENSMUSG00000032515
ENSMUSG00000050447
ENSMUSG00000019715
ENSMUSG00000040828
ENSMUSG00000088955
ENSMUSG00000038160
ENSMUSG00000061360
ENSMUSG00000031610
ENSMUSG00000106176
ENSMUSG00000050944
ENSMUSG00000024048
ENSMUSG00000052593
ENSMUSG00000087260
ENSMUSG00000034855
ENSMUSG00000024007
ENSMUSG00000007458
ENSMUSG00000029154
ENSMUSG00000029249
ENSMUSG00000045467
ENSMUSG00000100553
ENSMUSG00000019979
ENSMUSG00000033083
ENSMUSG00000022009
ENSMUSG00000026100
ENSMUSG00000084120
ENSMUSG00000021108
ENSMUSG00000078813
ENSMUSG00000110357
ENSMUSG00000074001
ENSMUSG00000036986
ENSMUSG00000040985
ENSMUSG00000078695
ENSMUSG00000049489
ENSMUSG00000032489
ENSMUSG00000026604
ENSMUSG00000082361
ENSMUSG00000024236
ENSMUSG00000063888
ENSMUSG00000031226
ENSMUSG00000071340
ENSMUSG00000058099
ENSMUSG00000002870
ENSMUSG00000051228
ENSMUSG00000062101
ENSMUSG00000097079
ENSMUSG00000071350
ENSMUSG00000025645
ENSMUSG00000086652
ENSMUSG00000003779
ENSMUSG00000019027
ENSMUSG00000064080
ENSMUSG00000009035
ENSMUSG00000104414
ENSMUSG00000020044
ENSMUSG00000019278
ENSMUSG00000025872
ENSMUSG00000074570
ENSMUSG00000087406
ENSMUSG00000028437
ENSMUSG00000081137
ENSMUSG00000045917
ENSMUSG00000029345
ENSMUSG00000001918
ENSMUSG00000030110
ENSMUSG00000024376
ENSMUSG00000069910
ENSMUSG00000057000
ENSMUSG00000061111
ENSMUSG00000101828
ENSMUSG00000021519
ENSMUSG00000025324
ENSMUSG00000030346
ENSMUSG00000060743
ENSMUSG00000022701
ENSMUSG00000021890
ENSMUSG00000099760
ENSMUSG00000018761
ENSMUSG00000079022
ENSMUSG00000034485
ENSMUSG00000011154
ENSMUSG00000023345
ENSMUSG00000102336
ENSMUSG00000072902
ENSMUSG00000106917
ENSMUSG00000038208
ENSMUSG00000068290
ENSMUSG00000026200
ENSMUSG00000033685
ENSMUSG00000079215
ENSMUSG00000024696
ENSMUSG00000029491
ENSMUSG00000018042
ENSMUSG00000091455
ENSMUSG00000005410
ENSMUSG00000026668
ENSMUSG00000007080
ENSMUSG00000011263
ENSMUSG00000032649
ENSMUSG00000061039
ENSMUSG00000094595
ENSMUSG00000097131
ENSMUSG00000038524
ENSMUSG00000039959
ENSMUSG00000041482
ENSMUSG00000032498
ENSMUSG00000062729
ENSMUSG00000020056
ENSMUSG00000028809
ENSMUSG00000048410
ENSMUSG00000031578
ENSMUSG00000022142
ENSMUSG00000042684
ENSMUSG00000016520
ENSMUSG00000019122
ENSMUSG00000052406
ENSMUSG00000025353
ENSMUSG00000020841
ENSMUSG00000097150
ENSMUSG00000028560
ENSMUSG00000025591
ENSMUSG00000031766
ENSMUSG00000004730
ENSMUSG00000073686
ENSMUSG00000014361
ENSMUSG00000042554
ENSMUSG00000109438
ENSMUSG00000049551
ENSMUSG00000024369
ENSMUSG00000048922
ENSMUSG00000039523
ENSMUSG00000084927
ENSMUSG00000026315
ENSMUSG00000058446
ENSMUSG00000047369
ENSMUSG00000075569
ENSMUSG00000031995
ENSMUSG00000033880
ENSMUSG00000033735
ENSMUSG00000018930
ENSMUSG00000022855
ENSMUSG00000006784
ENSMUSG00000036523
ENSMUSG00000036334
ENSMUSG00000033938
ENSMUSG00000001313
ENSMUSG00000079051
ENSMUSG00000039137
ENSMUSG00000039473
ENSMUSG00000027890
ENSMUSG00000023067
ENSMUSG00000039231
ENSMUSG00000024998
ENSMUSG00000033253
ENSMUSG00000038010
ENSMUSG00000005142
ENSMUSG00000026701
ENSMUSG00000022097
ENSMUSG00000021900
ENSMUSG00000031948
ENSMUSG00000081984
ENSMUSG00000105453
ENSMUSG00000006418
ENSMUSG00000039813
ENSMUSG00000057110
ENSMUSG00000086644
ENSMUSG00000079105
ENSMUSG00000073155
ENSMUSG00000039826
ENSMUSG00000048440
ENSMUSG00000033467
ENSMUSG00000036887
ENSMUSG00000036513
ENSMUSG00000049571
ENSMUSG00000037544
ENSMUSG00000044534
ENSMUSG00000000708
ENSMUSG00000021496
ENSMUSG00000047220
ENSMUSG00000071669
ENSMUSG00000051705
ENSMUSG00000039512
ENSMUSG00000098923
ENSMUSG00000027306
ENSMUSG00000040084
ENSMUSG00000037005
ENSMUSG00000061232
ENSMUSG00000097534
ENSMUSG00000040599
ENSMUSG00000109371
ENSMUSG00000106712
ENSMUSG00000031221
ENSMUSG00000020712
ENSMUSG00000019988
ENSMUSG00000074170
ENSMUSG00000040046
ENSMUSG00000029826
ENSMUSG00000032575
ENSMUSG00000039607
ENSMUSG00000036639
ENSMUSG00000026938
ENSMUSG00000046985
ENSMUSG00000050050
ENSMUSG00000030029
ENSMUSG00000023272
ENSMUSG00000031298
ENSMUSG00000027185
ENSMUSG00000052763
ENSMUSG00000068606
ENSMUSG00000042678
ENSMUSG00000056220
ENSMUSG00000086075
ENSMUSG00000054909
ENSMUSG00000039254
ENSMUSG00000020844
ENSMUSG00000003458
ENSMUSG00000019916
ENSMUSG00000030878
ENSMUSG00000026049
ENSMUSG00000043336
ENSMUSG00000048707
ENSMUSG00000084957
ENSMUSG00000029136
ENSMUSG00000020299
ENSMUSG00000022443
ENSMUSG00000003438
ENSMUSG00000028294
ENSMUSG00000078938
ENSMUSG00000049608
ENSMUSG00000104999
ENSMUSG00000021668
ENSMUSG00000038225
ENSMUSG00000040473
ENSMUSG00000002741
ENSMUSG00000079334
ENSMUSG00000033075
ENSMUSG00000030493
ENSMUSG00000027615
ENSMUSG00000029816
ENSMUSG00000049164
ENSMUSG00000056394
ENSMUSG00000008690
ENSMUSG00000028420
ENSMUSG00000028859
ENSMUSG00000059854
ENSMUSG00000080880
ENSMUSG00000022833
ENSMUSG00000107271
ENSMUSG00000027639
ENSMUSG00000031027
ENSMUSG00000054520
ENSMUSG00000031380
ENSMUSG00000055994
ENSMUSG00000027353
ENSMUSG00000078442
ENSMUSG00000030980
ENSMUSG00000028757
ENSMUSG00000035704
ENSMUSG00000090237
ENSMUSG00000025898
ENSMUSG00000056666
ENSMUSG00000020715
ENSMUSG00000061461
ENSMUSG00000035069
ENSMUSG00000019932
ENSMUSG00000030602
ENSMUSG00000001785
ENSMUSG00000030269
ENSMUSG00000100164
ENSMUSG00000017390
ENSMUSG00000038379
ENSMUSG00000022844
ENSMUSG00000022136
ENSMUSG00000058019
ENSMUSG00000025076
ENSMUSG00000030722
ENSMUSG00000029776
ENSMUSG00000022678
ENSMUSG00000002881
ENSMUSG00000048234
ENSMUSG00000036632
ENSMUSG00000029283
ENSMUSG00000068101
ENSMUSG00000033790
ENSMUSG00000037971
ENSMUSG00000023940
ENSMUSG00000043140
ENSMUSG00000086825
ENSMUSG00000068129
ENSMUSG00000051747
ENSMUSG00000098188
ENSMUSG00000050912
ENSMUSG00000061894
ENSMUSG00000039356
ENSMUSG00000039737
ENSMUSG00000029591
ENSMUSG00000096727
ENSMUSG00000022034
ENSMUSG00000097415
ENSMUSG00000041238
ENSMUSG00000079414
ENSMUSG00000002250
ENSMUSG00000045036
ENSMUSG00000031982
ENSMUSG00000086158
ENSMUSG00000005823
ENSMUSG00000028945
ENSMUSG00000037568
ENSMUSG00000044150
ENSMUSG00000030641
ENSMUSG00000040010
ENSMUSG00000109244
ENSMUSG00000028282
ENSMUSG00000001151
ENSMUSG00000056383
ENSMUSG00000003226
ENSMUSG00000031262
ENSMUSG00000020776
ENSMUSG00000019929
ENSMUSG00000087226
ENSMUSG00000068114
ENSMUSG00000031609
ENSMUSG00000022814
ENSMUSG00000071650
ENSMUSG00000026388
ENSMUSG00000032818
ENSMUSG00000029125
ENSMUSG00000027831
ENSMUSG00000039963
ENSMUSG00000018425
ENSMUSG00000041515
ENSMUSG00000020914
ENSMUSG00000062438
ENSMUSG00000005698
ENSMUSG00000085922
ENSMUSG00000020610
ENSMUSG00000085601
ENSMUSG00000038127
ENSMUSG00000031669
ENSMUSG00000017747
ENSMUSG00000048668
ENSMUSG00000034329
ENSMUSG00000001518
ENSMUSG00000042489
ENSMUSG00000032601
ENSMUSG00000006021
ENSMUSG00000036777
ENSMUSG00000028312
ENSMUSG00000046585
ENSMUSG00000020212
ENSMUSG00000000889
ENSMUSG00000033222
ENSMUSG00000066952
ENSMUSG00000018554
ENSMUSG00000041079
ENSMUSG00000062963
ENSMUSG00000032815
ENSMUSG00000055371
ENSMUSG00000024578
ENSMUSG00000029819
ENSMUSG00000021457
ENSMUSG00000015243
ENSMUSG00000059278
ENSMUSG00000029649
ENSMUSG00000029103
ENSMUSG00000100426
ENSMUSG00000001300
ENSMUSG00000011254
ENSMUSG00000022672
ENSMUSG00000026393
ENSMUSG00000026234
ENSMUSG00000046722
ENSMUSG00000022533
ENSMUSG00000021838
ENSMUSG00000044328
ENSMUSG00000040621
ENSMUSG00000036368
ENSMUSG00000035242
ENSMUSG00000031628
ENSMUSG00000106896
ENSMUSG00000016194
ENSMUSG00000020892
ENSMUSG00000021758
ENSMUSG00000049739
ENSMUSG00000031562
ENSMUSG00000090210
ENSMUSG00000021236
ENSMUSG00000006219
ENSMUSG00000063015
ENSMUSG00000086316
ENSMUSG00000027995
ENSMUSG00000030101
ENSMUSG00000002076
ENSMUSG00000091144
ENSMUSG00000030254
ENSMUSG00000020538
ENSMUSG00000045273
ENSMUSG00000004707
ENSMUSG00000000037
ENSMUSG00000087556
ENSMUSG00000020660
ENSMUSG00000070504
ENSMUSG00000049511
ENSMUSG00000079460
ENSMUSG00000047115
ENSMUSG00000097855
ENSMUSG00000071573
ENSMUSG00000066361
ENSMUSG00000021136
ENSMUSG00000020492
ENSMUSG00000002043
ENSMUSG00000036721
ENSMUSG00000057788
ENSMUSG00000029003
ENSMUSG00000040669
ENSMUSG00000099812
ENSMUSG00000024049
ENSMUSG00000026605
ENSMUSG00000003824
ENSMUSG00000078348
ENSMUSG00000032487
ENSMUSG00000001783
ENSMUSG00000030216
ENSMUSG00000071714
ENSMUSG00000061533
ENSMUSG00000046808
ENSMUSG00000057751
ENSMUSG00000035473
ENSMUSG00000110653
ENSMUSG00000070814
ENSMUSG00000089773
ENSMUSG00000085767
ENSMUSG00000052794
ENSMUSG00000032254
ENSMUSG00000019659
ENSMUSG00000027424
ENSMUSG00000101734
ENSMUSG00000109115
ENSMUSG00000068959
ENSMUSG00000039187
ENSMUSG00000022722
ENSMUSG00000097414
ENSMUSG00000005968
ENSMUSG00000026427
ENSMUSG00000104965
ENSMUSG00000025787
ENSMUSG00000106290
ENSMUSG00000078941
ENSMUSG00000031684
ENSMUSG00000018160
ENSMUSG00000022364
ENSMUSG00000106497
ENSMUSG00000043833
ENSMUSG00000034210
ENSMUSG00000024913
ENSMUSG00000021707
ENSMUSG00000000028
ENSMUSG00000024521
ENSMUSG00000106918
ENSMUSG00000096977
ENSMUSG00000106928
ENSMUSG00000020120
ENSMUSG00000024854
ENSMUSG00000030609
ENSMUSG00000022911
ENSMUSG00000005994
ENSMUSG00000039628
ENSMUSG00000034127
ENSMUSG00000004626
ENSMUSG00000060798
ENSMUSG00000025555
ENSMUSG00000109890
ENSMUSG00000030245
ENSMUSG00000074406
ENSMUSG00000064373
ENSMUSG00000029149
ENSMUSG00000032656
ENSMUSG00000059498
ENSMUSG00000085274
ENSMUSG00000040663
ENSMUSG00000068452
ENSMUSG00000014778
ENSMUSG00000003198
ENSMUSG00000040061
ENSMUSG00000030579
ENSMUSG00000069135
ENSMUSG00000005615
ENSMUSG00000045205
ENSMUSG00000064090
ENSMUSG00000020793
ENSMUSG00000030243
ENSMUSG00000060284
ENSMUSG00000011960
ENSMUSG00000061086
ENSMUSG00000026784
ENSMUSG00000033501
ENSMUSG00000099722
ENSMUSG00000041075
ENSMUSG00000050296
ENSMUSG00000024601
ENSMUSG00000025289
ENSMUSG00000022603
ENSMUSG00000054612
ENSMUSG00000036202
ENSMUSG00000104415
ENSMUSG00000004902
ENSMUSG00000037410
ENSMUSG00000090665
ENSMUSG00000023961
ENSMUSG00000006763
ENSMUSG00000046207
ENSMUSG00000032221
ENSMUSG00000047714
ENSMUSG00000016918
ENSMUSG00000046591
ENSMUSG00000026646
ENSMUSG00000029381
ENSMUSG00000032816
ENSMUSG00000026094
ENSMUSG00000048578
ENSMUSG00000085047
ENSMUSG00000020253
ENSMUSG00000036528
ENSMUSG00000073418
ENSMUSG00000005897
ENSMUSG00000099465
ENSMUSG00000024135
ENSMUSG00000024174
ENSMUSG00000032303
ENSMUSG00000042487
ENSMUSG00000034391
ENSMUSG00000066043
ENSMUSG00000085949
ENSMUSG00000092260
ENSMUSG00000025592
ENSMUSG00000054939
ENSMUSG00000079555
ENSMUSG00000022913
ENSMUSG00000053897
ENSMUSG00000039994
ENSMUSG00000032456
ENSMUSG00000039841
ENSMUSG00000037020
ENSMUSG00000024539
ENSMUSG00000005973
ENSMUSG00000025013
ENSMUSG00000028327
ENSMUSG00000037958
ENSMUSG00000002846
ENSMUSG00000033799
ENSMUSG00000027263
ENSMUSG00000039768
ENSMUSG00000073608
ENSMUSG00000070473
ENSMUSG00000065232
ENSMUSG00000027344
ENSMUSG00000104342
ENSMUSG00000073535
ENSMUSG00000026484
ENSMUSG00000025195
ENSMUSG00000038914
ENSMUSG00000068328
ENSMUSG00000047819
ENSMUSG00000013643
ENSMUSG00000030591
ENSMUSG00000057835
ENSMUSG00000045327
ENSMUSG00000002342
ENSMUSG00000018189
ENSMUSG00000073411
ENSMUSG00000085956
ENSMUSG00000028708
ENSMUSG00000097890
ENSMUSG00000021981
ENSMUSG00000024791
ENSMUSG00000037072
ENSMUSG00000038725
ENSMUSG00000039814
ENSMUSG00000079110
ENSMUSG00000040325
ENSMUSG00000020783
ENSMUSG00000028582
ENSMUSG00000036975
ENSMUSG00000062470
ENSMUSG00000032243
ENSMUSG00000052331
ENSMUSG00000031990
ENSMUSG00000027323
ENSMUSG00000024642
ENSMUSG00000024300
ENSMUSG00000031661
ENSMUSG00000019303
ENSMUSG00000038879
ENSMUSG00000007570
ENSMUSG00000022439
ENSMUSG00000035211
ENSMUSG00000086742
ENSMUSG00000074867
ENSMUSG00000072653
ENSMUSG00000012705
ENSMUSG00000002325
ENSMUSG00000026639
ENSMUSG00000009248
ENSMUSG00000060427
ENSMUSG00000033400
ENSMUSG00000025091
ENSMUSG00000093726
ENSMUSG00000022064
ENSMUSG00000021714
ENSMUSG00000040428
ENSMUSG00000002249
ENSMUSG00000026433
ENSMUSG00000032322
ENSMUSG00000041355
ENSMUSG00000032280
ENSMUSG00000022469
ENSMUSG00000070291
ENSMUSG00000022945
ENSMUSG00000038836
ENSMUSG00000074797
ENSMUSG00000020630
ENSMUSG00000001988
ENSMUSG00000085261
ENSMUSG00000030911
ENSMUSG00000025188
ENSMUSG00000037938
ENSMUSG00000051439
ENSMUSG00000018899
ENSMUSG00000021260
ENSMUSG00000027075
ENSMUSG00000090231
ENSMUSG00000026317
ENSMUSG00000047719
ENSMUSG00000026499
ENSMUSG00000027408
ENSMUSG00000018931
ENSMUSG00000016559
ENSMUSG00000037108
ENSMUSG00000021451
ENSMUSG00000010797
ENSMUSG00000021608
ENSMUSG00000000394
ENSMUSG00000095332
ENSMUSG00000016552
ENSMUSG00000019817
ENSMUSG00000003208
ENSMUSG00000002210
ENSMUSG00000061306
ENSMUSG00000026432
ENSMUSG00000031780
ENSMUSG00000021215
ENSMUSG00000020908
ENSMUSG00000036928
ENSMUSG00000020080
ENSMUSG00000038569
ENSMUSG00000033644
ENSMUSG00000099468
ENSMUSG00000005553
ENSMUSG00000025507
ENSMUSG00000095276
ENSMUSG00000037466
ENSMUSG00000030309
ENSMUSG00000030042
ENSMUSG00000006932
ENSMUSG00000015942
ENSMUSG00000058881
ENSMUSG00000073968
ENSMUSG00000021133
ENSMUSG00000000628
ENSMUSG00000097203
ENSMUSG00000051427
ENSMUSG00000054003
ENSMUSG00000028971
ENSMUSG00000034617
ENSMUSG00000031511
ENSMUSG00000078531
ENSMUSG00000080268
ENSMUSG00000027650
ENSMUSG00000053198
ENSMUSG00000019132
ENSMUSG00000074344
ENSMUSG00000022503
ENSMUSG00000033770
ENSMUSG00000024222
ENSMUSG00000038637
ENSMUSG00000059991
ENSMUSG00000104918
ENSMUSG00000028295
ENSMUSG00000010936
ENSMUSG00000030138
ENSMUSG00000038685
ENSMUSG00000031954
ENSMUSG00000063632
ENSMUSG00000109408
ENSMUSG00000028085
ENSMUSG00000049287
ENSMUSG00000034023
ENSMUSG00000010066
ENSMUSG00000059412
ENSMUSG00000018167
ENSMUSG00000029307
ENSMUSG00000024943
ENSMUSG00000096199
ENSMUSG00000046152
ENSMUSG00000022562
ENSMUSG00000030770
ENSMUSG00000032437
ENSMUSG00000001027
ENSMUSG00000028224
ENSMUSG00000026816
ENSMUSG00000036896
ENSMUSG00000036905
ENSMUSG00000066749
ENSMUSG00000033792
ENSMUSG00000041202
ENSMUSG00000020834
ENSMUSG00000005237
ENSMUSG00000021033
ENSMUSG00000027115
ENSMUSG00000029551
ENSMUSG00000024645
ENSMUSG00000087364
ENSMUSG00000046828
ENSMUSG00000074217
ENSMUSG00000087470
ENSMUSG00000032481
ENSMUSG00000028933
ENSMUSG00000032667
ENSMUSG00000106464
ENSMUSG00000031465
ENSMUSG00000025140
ENSMUSG00000028689
ENSMUSG00000035181
ENSMUSG00000086211
ENSMUSG00000055323
ENSMUSG00000038766
ENSMUSG00000020974
ENSMUSG00000040086
ENSMUSG00000060802
ENSMUSG00000072487
ENSMUSG00000106864
ENSMUSG00000036292
ENSMUSG00000103059
ENSMUSG00000027811
ENSMUSG00000029797
ENSMUSG00000103032
ENSMUSG00000022723
ENSMUSG00000102599
ENSMUSG00000017478
ENSMUSG00000031447
ENSMUSG00000029304
ENSMUSG00000030317
ENSMUSG00000027774
ENSMUSG00000055322
ENSMUSG00000029094
ENSMUSG00000019826
ENSMUSG00000025049
ENSMUSG00000019971
ENSMUSG00000086981
ENSMUSG00000023979
ENSMUSG00000108849
ENSMUSG00000091648
ENSMUSG00000021697
ENSMUSG00000018678
ENSMUSG00000039376
ENSMUSG00000022304
ENSMUSG00000072720
ENSMUSG00000020142
ENSMUSG00000043549
ENSMUSG00000046213
ENSMUSG00000027381
ENSMUSG00000038503
ENSMUSG00000082494
ENSMUSG00000032098
ENSMUSG00000019897
ENSMUSG00000040297
ENSMUSG00000025473
ENSMUSG00000040829
ENSMUSG00000046186
ENSMUSG00000030228
ENSMUSG00000032400
ENSMUSG00000039701
ENSMUSG00000038459
ENSMUSG00000022372
ENSMUSG00000028194
ENSMUSG00000019989
ENSMUSG00000021326
ENSMUSG00000079608
ENSMUSG00000052926
ENSMUSG00000006519
ENSMUSG00000033053
ENSMUSG00000045624
ENSMUSG00000051457
ENSMUSG00000027864
ENSMUSG00000022360
ENSMUSG00000103839
ENSMUSG00000038537
ENSMUSG00000027552
ENSMUSG00000030544
ENSMUSG00000021903
ENSMUSG00000000934
ENSMUSG00000031831
ENSMUSG00000015950
ENSMUSG00000026628
ENSMUSG00000020932
ENSMUSG00000029762
ENSMUSG00000020218
ENSMUSG00000019866
ENSMUSG00000015843
ENSMUSG00000039109
ENSMUSG00000049871
ENSMUSG00000001999
ENSMUSG00000026357
ENSMUSG00000001249
ENSMUSG00000097595
ENSMUSG00000020017
ENSMUSG00000022724
ENSMUSG00000054604
ENSMUSG00000073805
ENSMUSG00000035298
ENSMUSG00000109156
ENSMUSG00000035273
ENSMUSG00000070327
ENSMUSG00000028262
ENSMUSG00000079018
ENSMUSG00000028023
ENSMUSG00000036983
ENSMUSG00000083907
ENSMUSG00000031357
ENSMUSG00000066637
ENSMUSG00000022803
ENSMUSG00000020439
ENSMUSG00000026648
ENSMUSG00000022548
ENSMUSG00000032624
ENSMUSG00000033159
ENSMUSG00000078722
ENSMUSG00000040605
ENSMUSG00000038069
ENSMUSG00000019845
ENSMUSG00000062391
ENSMUSG00000048332
ENSMUSG00000031255
ENSMUSG00000021916
ENSMUSG00000072663
ENSMUSG00000027429
ENSMUSG00000022519
ENSMUSG00000047641
ENSMUSG00000027423
ENSMUSG00000048534
ENSMUSG00000030180
ENSMUSG00000109216
ENSMUSG00000032420
ENSMUSG00000029122
ENSMUSG00000079484
ENSMUSG00000046675
ENSMUSG00000028862
ENSMUSG00000059631
ENSMUSG00000049502
ENSMUSG00000072944
ENSMUSG00000038080
ENSMUSG00000050957
ENSMUSG00000013483
ENSMUSG00000110378
ENSMUSG00000048402
ENSMUSG00000024181
ENSMUSG00000051413
ENSMUSG00000027433
ENSMUSG00000061740
ENSMUSG00000031488
ENSMUSG00000057137
ENSMUSG00000050107
ENSMUSG00000030816
ENSMUSG00000028970
ENSMUSG00000021192
ENSMUSG00000018143
ENSMUSG00000040250
ENSMUSG00000027957
ENSMUSG00000028139
ENSMUSG00000019297
ENSMUSG00000037750
ENSMUSG00000044303
ENSMUSG00000029175
ENSMUSG00000097792
ENSMUSG00000009112
ENSMUSG00000107666
ENSMUSG00000046718
ENSMUSG00000027281
ENSMUSG00000034552
ENSMUSG00000075511
ENSMUSG00000043067
ENSMUSG00000038671
ENSMUSG00000026039
ENSMUSG00000020513
ENSMUSG00000070737
ENSMUSG00000034681
ENSMUSG00000043633
ENSMUSG00000036902
ENSMUSG00000032259
ENSMUSG00000039929
ENSMUSG00000025064
ENSMUSG00000021009
ENSMUSG00000090626
ENSMUSG00000022715
ENSMUSG00000023992
ENSMUSG00000004668
ENSMUSG00000029521
ENSMUSG00000071104
ENSMUSG00000042129
ENSMUSG00000025069
ENSMUSG00000110010
ENSMUSG00000027637
ENSMUSG00000005370
ENSMUSG00000070047
ENSMUSG00000006398
ENSMUSG00000002100
ENSMUSG00000039518
ENSMUSG00000034401
ENSMUSG00000056919
ENSMUSG00000024056
ENSMUSG00000027478
ENSMUSG00000097734
ENSMUSG00000039232
ENSMUSG00000074151
ENSMUSG00000037613
ENSMUSG00000110588
ENSMUSG00000035575
ENSMUSG00000099481
ENSMUSG00000075602
ENSMUSG00000046806
ENSMUSG00000037344
ENSMUSG00000038534
ENSMUSG00000094985
ENSMUSG00000026360
ENSMUSG00000018861
ENSMUSG00000045534
ENSMUSG00000042901
ENSMUSG00000039316
ENSMUSG00000042042
ENSMUSG00000074500
ENSMUSG00000067786
ENSMUSG00000102531
ENSMUSG00000097757
ENSMUSG00000109819
ENSMUSG00000053626
ENSMUSG00000024472
ENSMUSG00000032382
ENSMUSG00000028691
ENSMUSG00000078653
ENSMUSG00000022407
ENSMUSG00000026971
ENSMUSG00000010751
ENSMUSG00000000682
ENSMUSG00000028718
ENSMUSG00000055652
ENSMUSG00000043702
ENSMUSG00000034075
ENSMUSG00000040043
ENSMUSG00000032181
ENSMUSG00000020641
ENSMUSG00000052419
ENSMUSG00000029446
ENSMUSG00000053841
ENSMUSG00000017204
ENSMUSG00000061527
ENSMUSG00000097503
ENSMUSG00000018238
ENSMUSG00000070883
ENSMUSG00000021112
ENSMUSG00000029005
ENSMUSG00000015882
ENSMUSG00000042660
ENSMUSG00000080790
ENSMUSG00000106317
ENSMUSG00000026958
ENSMUSG00000004642
ENSMUSG00000051596
ENSMUSG00000021428
ENSMUSG00000024384
ENSMUSG00000022203
ENSMUSG00000098134
ENSMUSG00000074802
ENSMUSG00000049866
ENSMUSG00000002835
ENSMUSG00000036962
ENSMUSG00000030062
ENSMUSG00000027300
ENSMUSG00000019763
ENSMUSG00000037458
ENSMUSG00000038094
ENSMUSG00000042323
ENSMUSG00000070369
ENSMUSG00000087242
ENSMUSG00000085419
ENSMUSG00000004637
ENSMUSG00000047875
ENSMUSG00000032077
ENSMUSG00000037580
ENSMUSG00000024903
ENSMUSG00000038495
ENSMUSG00000007476
ENSMUSG00000036478
ENSMUSG00000010461
ENSMUSG00000021248
ENSMUSG00000037405
ENSMUSG00000074622
ENSMUSG00000031107
ENSMUSG00000027977
ENSMUSG00000064145
ENSMUSG00000035021
ENSMUSG00000063800
ENSMUSG00000031659
ENSMUSG00000021392
ENSMUSG00000048039
ENSMUSG00000044763
ENSMUSG00000037730
ENSMUSG00000038279
ENSMUSG00000035498
ENSMUSG00000029466
ENSMUSG00000028821
ENSMUSG00000100280
ENSMUSG00000027387
ENSMUSG00000046010
ENSMUSG00000002768
ENSMUSG00000019920
ENSMUSG00000030074
ENSMUSG00000087597
ENSMUSG00000031991
ENSMUSG00000016619
ENSMUSG00000054150
ENSMUSG00000024136
ENSMUSG00000086677
ENSMUSG00000025817
ENSMUSG00000110341
ENSMUSG00000032327
ENSMUSG00000021003
ENSMUSG00000022120
ENSMUSG00000063234
ENSMUSG00000029082
ENSMUSG00000037846
ENSMUSG00000051920
ENSMUSG00000029217
ENSMUSG00000020476
ENSMUSG00000027403
ENSMUSG00000003135
ENSMUSG00000015970
ENSMUSG00000024030
ENSMUSG00000051054
ENSMUSG00000109291
ENSMUSG00000046671
ENSMUSG00000025971
ENSMUSG00000029084
ENSMUSG00000020520
ENSMUSG00000031765
ENSMUSG00000026162
ENSMUSG00000089927
ENSMUSG00000090066
ENSMUSG00000107428
ENSMUSG00000054391
ENSMUSG00000033831
ENSMUSG00000020009
ENSMUSG00000045071
ENSMUSG00000017499
ENSMUSG00000028187
ENSMUSG00000025860
ENSMUSG00000067274
ENSMUSG00000034290
ENSMUSG00000006678
ENSMUSG00000041781
ENSMUSG00000024516
ENSMUSG00000081052
ENSMUSG00000027014
ENSMUSG00000103477
ENSMUSG00000074358
ENSMUSG00000073627
ENSMUSG00000076441
ENSMUSG00000028076
ENSMUSG00000034063
ENSMUSG00000024725
ENSMUSG00000038418
ENSMUSG00000028961
ENSMUSG00000071256
ENSMUSG00000029310
ENSMUSG00000107667
ENSMUSG00000061462
ENSMUSG00000020393
ENSMUSG00000022510
ENSMUSG00000021179
ENSMUSG00000017677
ENSMUSG00000032198
ENSMUSG00000027490
ENSMUSG00000032534
ENSMUSG00000054400
ENSMUSG00000032220
ENSMUSG00000020251
ENSMUSG00000042015
ENSMUSG00000035151
ENSMUSG00000042608
ENSMUSG00000038291
ENSMUSG00000056055
ENSMUSG00000021470
ENSMUSG00000050876
ENSMUSG00000006715
ENSMUSG00000100546
ENSMUSG00000005470
ENSMUSG00000041498
ENSMUSG00000025823
ENSMUSG00000035842
ENSMUSG00000041319
ENSMUSG00000020571
ENSMUSG00000003134
ENSMUSG00000028999
ENSMUSG00000047117
ENSMUSG00000057440
ENSMUSG00000062168
ENSMUSG00000104960
ENSMUSG00000038540
ENSMUSG00000044674
ENSMUSG00000031848
ENSMUSG00000047021
ENSMUSG00000026288
ENSMUSG00000020319
ENSMUSG00000050410
ENSMUSG00000029782
ENSMUSG00000006736
ENSMUSG00000034453
ENSMUSG00000068220
ENSMUSG00000038618
ENSMUSG00000060224
ENSMUSG00000011179
ENSMUSG00000039671
ENSMUSG00000040848
ENSMUSG00000086794
ENSMUSG00000030649
ENSMUSG00000022996
ENSMUSG00000040312
ENSMUSG00000025077
ENSMUSG00000037143
ENSMUSG00000036646
ENSMUSG00000051278
ENSMUSG00000034121
ENSMUSG00000030752
ENSMUSG00000107272
ENSMUSG00000058407
ENSMUSG00000022561
ENSMUSG00000007050
ENSMUSG00000028232
ENSMUSG00000040195
ENSMUSG00000024766
ENSMUSG00000044201
ENSMUSG00000062761
ENSMUSG00000040383
ENSMUSG00000110441
ENSMUSG00000021258
ENSMUSG00000043065
ENSMUSG00000047419
ENSMUSG00000022414
ENSMUSG00000051235
ENSMUSG00000017009
ENSMUSG00000050382
ENSMUSG00000064201
ENSMUSG00000031629
ENSMUSG00000070282
ENSMUSG00000016253
ENSMUSG00000030613
ENSMUSG00000021361
ENSMUSG00000068917
ENSMUSG00000028706
ENSMUSG00000034573
ENSMUSG00000083985
ENSMUSG00000002608
ENSMUSG00000021245
ENSMUSG00000013766
ENSMUSG00000037773
ENSMUSG00000022894
ENSMUSG00000001517
ENSMUSG00000023015
ENSMUSG00000014633
ENSMUSG00000036167
ENSMUSG00000074785
ENSMUSG00000046679
ENSMUSG00000089948
ENSMUSG00000018774
ENSMUSG00000022070
ENSMUSG00000024421
ENSMUSG00000038398
ENSMUSG00000022114
ENSMUSG00000006205
ENSMUSG00000070699
ENSMUSG00000110298
ENSMUSG00000047161
ENSMUSG00000074922
ENSMUSG00000039405
ENSMUSG00000023905
ENSMUSG00000019214
ENSMUSG00000064267
ENSMUSG00000040713
ENSMUSG00000040852
ENSMUSG00000022061
ENSMUSG00000041064
ENSMUSG00000027173
ENSMUSG00000033826
ENSMUSG00000028621
ENSMUSG00000022283
ENSMUSG00000062393
ENSMUSG00000021250
ENSMUSG00000032261
ENSMUSG00000033031
ENSMUSG00000027750
ENSMUSG00000037013
ENSMUSG00000008318
ENSMUSG00000027636
ENSMUSG00000001855
ENSMUSG00000040820
ENSMUSG00000028693
ENSMUSG00000063889
ENSMUSG00000041168
ENSMUSG00000025209
ENSMUSG00000022021
ENSMUSG00000093749
ENSMUSG00000033774
ENSMUSG00000014245
ENSMUSG00000072679
ENSMUSG00000043051
ENSMUSG00000002205
ENSMUSG00000107902
ENSMUSG00000004096
ENSMUSG00000071068
ENSMUSG00000033589
ENSMUSG00000026193
ENSMUSG00000014782
ENSMUSG00000027329
ENSMUSG00000025500
ENSMUSG00000026894
ENSMUSG00000104586
ENSMUSG00000087461
ENSMUSG00000031461
ENSMUSG00000007589
ENSMUSG00000063406
ENSMUSG00000099879
ENSMUSG00000024371
ENSMUSG00000026600
ENSMUSG00000031711
ENSMUSG00000086682
ENSMUSG00000098097
ENSMUSG00000102895
ENSMUSG00000051786
ENSMUSG00000074452
ENSMUSG00000022286
ENSMUSG00000023505
ENSMUSG00000049357
ENSMUSG00000085929
ENSMUSG00000002602
ENSMUSG00000024217
ENSMUSG00000026669
ENSMUSG00000062210
ENSMUSG00000099767
ENSMUSG00000052407
ENSMUSG00000020482
ENSMUSG00000066148
ENSMUSG00000028736
ENSMUSG00000043913
ENSMUSG00000031936
ENSMUSG00000098136
ENSMUSG00000079104
ENSMUSG00000042190
ENSMUSG00000026644
ENSMUSG00000098055
ENSMUSG00000058260
ENSMUSG00000093803
ENSMUSG00000042328
ENSMUSG00000053129
ENSMUSG00000042622
ENSMUSG00000022468
ENSMUSG00000027860
ENSMUSG00000056851
ENSMUSG00000025147
ENSMUSG00000020946
ENSMUSG00000031387
ENSMUSG00000032737
ENSMUSG00000110127
ENSMUSG00000030170
ENSMUSG00000026832
ENSMUSG00000038147
ENSMUSG00000026185
ENSMUSG00000098557
ENSMUSG00000028099
ENSMUSG00000063281
ENSMUSG00000033255
ENSMUSG00000030790
ENSMUSG00000040489
ENSMUSG00000030785
ENSMUSG00000071856
ENSMUSG00000029380
ENSMUSG00000075266
ENSMUSG00000046139
ENSMUSG00000078651
ENSMUSG00000033373
ENSMUSG00000034173
ENSMUSG00000031838
ENSMUSG00000020677
ENSMUSG00000107396
ENSMUSG00000086404
ENSMUSG00000022568
ENSMUSG00000001228
ENSMUSG00000048439
ENSMUSG00000034292
ENSMUSG00000087590
ENSMUSG00000038298
ENSMUSG00000051950
ENSMUSG00000029390
ENSMUSG00000070990
ENSMUSG00000059791
ENSMUSG00000059479
ENSMUSG00000049709
ENSMUSG00000000290
ENSMUSG00000001627
ENSMUSG00000109032
ENSMUSG00000021374
ENSMUSG00000078486
ENSMUSG00000027122
ENSMUSG00000026480
ENSMUSG00000082815
ENSMUSG00000023041
ENSMUSG00000024011
ENSMUSG00000030922
ENSMUSG00000038126
ENSMUSG00000022754
ENSMUSG00000036180
ENSMUSG00000103174
ENSMUSG00000036198
ENSMUSG00000029378
ENSMUSG00000022123
ENSMUSG00000020067
ENSMUSG00000085957
ENSMUSG00000098320
ENSMUSG00000052525
ENSMUSG00000053263
ENSMUSG00000025197
ENSMUSG00000030512
ENSMUSG00000031601
ENSMUSG00000032334
ENSMUSG00000072763
ENSMUSG00000004347
ENSMUSG00000097145
ENSMUSG00000034773
ENSMUSG00000097158
ENSMUSG00000023022
ENSMUSG00000033350
ENSMUSG00000027285
ENSMUSG00000073633
ENSMUSG00000072980
ENSMUSG00000039179
ENSMUSG00000031148
ENSMUSG00000031821
ENSMUSG00000024778
ENSMUSG00000038023
ENSMUSG00000097494
ENSMUSG00000045725
ENSMUSG00000015316
ENSMUSG00000001131
ENSMUSG00000003546
ENSMUSG00000047407
ENSMUSG00000025574
ENSMUSG00000106735
ENSMUSG00000034349
ENSMUSG00000048677
ENSMUSG00000006191
ENSMUSG00000027315
ENSMUSG00000028233
ENSMUSG00000028601
ENSMUSG00000100832
ENSMUSG00000021552
ENSMUSG00000031949
ENSMUSG00000038622
ENSMUSG00000020474
ENSMUSG00000001521
ENSMUSG00000030353
ENSMUSG00000026205
ENSMUSG00000006403
ENSMUSG00000057329
ENSMUSG00000055044
ENSMUSG00000059326
ENSMUSG00000024987
ENSMUSG00000039911
ENSMUSG00000002083
ENSMUSG00000027171
ENSMUSG00000109419
ENSMUSG00000049916
ENSMUSG00000032344
ENSMUSG00000023008
ENSMUSG00000004633
ENSMUSG00000034601
ENSMUSG00000097360
ENSMUSG00000029561
ENSMUSG00000052031
ENSMUSG00000020453
ENSMUSG00000030750
ENSMUSG00000107047
ENSMUSG00000033882
ENSMUSG00000027422
ENSMUSG00000054808
ENSMUSG00000022432
ENSMUSG00000032312
ENSMUSG00000024347
ENSMUSG00000108921
ENSMUSG00000025154
ENSMUSG00000103785
ENSMUSG00000026999
ENSMUSG00000007591
ENSMUSG00000025983
ENSMUSG00000049323
ENSMUSG00000097827
ENSMUSG00000027601
ENSMUSG00000087138
ENSMUSG00000087067
ENSMUSG00000021572
ENSMUSG00000025366
ENSMUSG00000047822
ENSMUSG00000071324
ENSMUSG00000029075
ENSMUSG00000033209
ENSMUSG00000033099
ENSMUSG00000027487
ENSMUSG00000056031
ENSMUSG00000005198
ENSMUSG00000042396
ENSMUSG00000025789
ENSMUSG00000035403
ENSMUSG00000032411
ENSMUSG00000044709
ENSMUSG00000042631
ENSMUSG00000086655
ENSMUSG00000033773
ENSMUSG00000045392
ENSMUSG00000026380
ENSMUSG00000086254
ENSMUSG00000044361
ENSMUSG00000067367
ENSMUSG00000024542
ENSMUSG00000023206
ENSMUSG00000079547
ENSMUSG00000063354
ENSMUSG00000001225
ENSMUSG00000097129
ENSMUSG00000026048
ENSMUSG00000021423
ENSMUSG00000021759
ENSMUSG00000029101
ENSMUSG00000051236
ENSMUSG00000061544
ENSMUSG00000085448
ENSMUSG00000026005
ENSMUSG00000028741
ENSMUSG00000006585
ENSMUSG00000037106
ENSMUSG00000028750
ENSMUSG00000028412
ENSMUSG00000026896
ENSMUSG00000019864
ENSMUSG00000019857
ENSMUSG00000043541
ENSMUSG00000030577
ENSMUSG00000068008
ENSMUSG00000039543
ENSMUSG00000067714
ENSMUSG00000004460
ENSMUSG00000038216
ENSMUSG00000019732
ENSMUSG00000053134
ENSMUSG00000020392
ENSMUSG00000050721
ENSMUSG00000103898
ENSMUSG00000041870
ENSMUSG00000024824
ENSMUSG00000097220
ENSMUSG00000025231
ENSMUSG00000020185
ENSMUSG00000031825
ENSMUSG00000028214
ENSMUSG00000035713
ENSMUSG00000102539
ENSMUSG00000105039
ENSMUSG00000054690
ENSMUSG00000106028
ENSMUSG00000032311
ENSMUSG00000017861
ENSMUSG00000028919
ENSMUSG00000015149
ENSMUSG00000048148
ENSMUSG00000039616
ENSMUSG00000090785
ENSMUSG00000030219
ENSMUSG00000028851
ENSMUSG00000043801
ENSMUSG00000020899
ENSMUSG00000044276
ENSMUSG00000026483
ENSMUSG00000020534
ENSMUSG00000024660
ENSMUSG00000004266
ENSMUSG00000020592
ENSMUSG00000018585
ENSMUSG00000097093
ENSMUSG00000043243
ENSMUSG00000028017
ENSMUSG00000094824
ENSMUSG00000036854
ENSMUSG00000082658
ENSMUSG00000075334
ENSMUSG00000056076
ENSMUSG00000030830
ENSMUSG00000006705
ENSMUSG00000079487
ENSMUSG00000103445
ENSMUSG00000027324
ENSMUSG00000030871
ENSMUSG00000103715
ENSMUSG00000055305
ENSMUSG00000099950
ENSMUSG00000037725
ENSMUSG00000020471
ENSMUSG00000029346
ENSMUSG00000108957
ENSMUSG00000015023
ENSMUSG00000026734
ENSMUSG00000061273
ENSMUSG00000105022
ENSMUSG00000064030
ENSMUSG00000031371
ENSMUSG00000086401
ENSMUSG00000100188
ENSMUSG00000020916
ENSMUSG00000024353
ENSMUSG00000073374
ENSMUSG00000042644
ENSMUSG00000097934
ENSMUSG00000021754
ENSMUSG00000044646
ENSMUSG00000022881
ENSMUSG00000085768
ENSMUSG00000104765
ENSMUSG00000042353
ENSMUSG00000046804
ENSMUSG00000009614
ENSMUSG00000047694
ENSMUSG00000097416
ENSMUSG00000090936
ENSMUSG00000034906
ENSMUSG00000036908
ENSMUSG00000087598
ENSMUSG00000078956
ENSMUSG00000015568
ENSMUSG00000074182
ENSMUSG00000028140
ENSMUSG00000075229
ENSMUSG00000046561
ENSMUSG00000028127
ENSMUSG00000021701
ENSMUSG00000108889
ENSMUSG00000053469
ENSMUSG00000020226
ENSMUSG00000107402
ENSMUSG00000040329
ENSMUSG00000073889
ENSMUSG00000074652
ENSMUSG00000040204
ENSMUSG00000074064
ENSMUSG00000053399
ENSMUSG00000102840
ENSMUSG00000019731
ENSMUSG00000000001
ENSMUSG00000020973
ENSMUSG00000052384
ENSMUSG00000044783
ENSMUSG00000027715
ENSMUSG00000023737
ENSMUSG00000032058
ENSMUSG00000084938
ENSMUSG00000022755
ENSMUSG00000064494
[truncated: 5,069 more rows]
