# Supplementary material for: TIP60/KAT5 is required for neuronal viability in hippocampal CA1
Source: Sci Rep. 2019 Nov 7;9:16173. doi: 10.1038/s41598-019-50927-1 (PMC6838100; doi:10.1038/s41598-019-50927-1)
Supplement: Supplementary file 9 — Supplementary Table S8 [file 41598_2019_50927_MOESM9_ESM.xlsx]

## Sheet: Table_S8
Table_S8_RRHO_GO_MostUpregulatedTip60_cKO_VS_CK-p25_6wk
ENSMUSG00000036086
ENSMUSG00000037973
ENSMUSG00000078815
ENSMUSG00000019768
ENSMUSG00000110618
ENSMUSG00000018809
ENSMUSG00000030406
ENSMUSG00000028089
ENSMUSG00000079323
ENSMUSG00000040055
ENSMUSG00000029569
ENSMUSG00000097572
ENSMUSG00000029112
ENSMUSG00000062031
ENSMUSG00000025001
ENSMUSG00000057778
ENSMUSG00000044937
ENSMUSG00000000568
ENSMUSG00000073565
ENSMUSG00000031635
ENSMUSG00000097271
ENSMUSG00000024990
ENSMUSG00000086109
ENSMUSG00000074136
ENSMUSG00000020122
ENSMUSG00000004788
ENSMUSG00000025236
ENSMUSG00000032352
ENSMUSG00000090122
ENSMUSG00000056116
ENSMUSG00000028549
ENSMUSG00000028873
ENSMUSG00000023919
ENSMUSG00000028114
ENSMUSG00000022261
ENSMUSG00000032783
ENSMUSG00000015759
ENSMUSG00000066440
ENSMUSG00000030787
ENSMUSG00000102644
ENSMUSG00000033208
ENSMUSG00000047810
ENSMUSG00000035455
ENSMUSG00000018819
ENSMUSG00000021193
ENSMUSG00000010342
ENSMUSG00000048612
ENSMUSG00000035559
ENSMUSG00000069516
ENSMUSG00000042541
ENSMUSG00000024306
ENSMUSG00000027230
ENSMUSG00000035595
ENSMUSG00000109336
ENSMUSG00000039298
ENSMUSG00000027333
ENSMUSG00000018666
ENSMUSG00000036214
ENSMUSG00000032109
ENSMUSG00000024042
ENSMUSG00000026890
ENSMUSG00000055553
ENSMUSG00000032633
ENSMUSG00000005882
ENSMUSG00000033157
ENSMUSG00000004099
ENSMUSG00000046862
ENSMUSG00000039887
ENSMUSG00000023104
ENSMUSG00000027668
ENSMUSG00000050796
ENSMUSG00000041235
ENSMUSG00000072258
ENSMUSG00000025225
ENSMUSG00000055296
ENSMUSG00000027775
ENSMUSG00000075408
ENSMUSG00000022604
ENSMUSG00000039427
ENSMUSG00000032860
ENSMUSG00000025481
ENSMUSG00000027398
ENSMUSG00000031527
ENSMUSG00000053746
ENSMUSG00000084915
ENSMUSG00000007646
ENSMUSG00000062510
ENSMUSG00000062944
ENSMUSG00000041974
ENSMUSG00000037868
ENSMUSG00000031885
ENSMUSG00000029554
ENSMUSG00000026247
ENSMUSG00000020003
ENSMUSG00000102761
ENSMUSG00000024357
ENSMUSG00000013646
ENSMUSG00000057880
ENSMUSG00000056131
ENSMUSG00000064128
ENSMUSG00000030894
ENSMUSG00000053560
ENSMUSG00000019818
ENSMUSG00000001983
ENSMUSG00000024833
ENSMUSG00000024644
ENSMUSG00000034923
ENSMUSG00000030789
ENSMUSG00000030956
ENSMUSG00000004328
ENSMUSG00000020680
ENSMUSG00000034055
ENSMUSG00000021453
ENSMUSG00000038047
ENSMUSG00000030495
ENSMUSG00000085162
ENSMUSG00000046761
ENSMUSG00000035158
ENSMUSG00000045775
ENSMUSG00000105851
ENSMUSG00000074476
ENSMUSG00000055320
ENSMUSG00000017837
ENSMUSG00000027340
ENSMUSG00000038987
ENSMUSG00000039683
ENSMUSG00000030218
ENSMUSG00000054099
ENSMUSG00000026126
ENSMUSG00000045107
ENSMUSG00000097321
ENSMUSG00000022314
ENSMUSG00000005610
ENSMUSG00000019794
ENSMUSG00000000392
ENSMUSG00000032560
ENSMUSG00000061607
ENSMUSG00000022221
ENSMUSG00000028657
ENSMUSG00000021485
ENSMUSG00000001666
ENSMUSG00000026726
ENSMUSG00000029552
ENSMUSG00000024712
ENSMUSG00000026803
ENSMUSG00000044017
ENSMUSG00000097077
ENSMUSG00000098332
ENSMUSG00000060992
ENSMUSG00000070719
ENSMUSG00000020038
ENSMUSG00000036872
ENSMUSG00000068117
ENSMUSG00000038068
ENSMUSG00000026544
ENSMUSG00000045095
ENSMUSG00000027454
ENSMUSG00000040152
ENSMUSG00000015542
ENSMUSG00000033272
ENSMUSG00000016637
ENSMUSG00000022765
ENSMUSG00000020782
ENSMUSG00000032387
ENSMUSG00000061286
ENSMUSG00000031365
ENSMUSG00000024219
ENSMUSG00000005667
ENSMUSG00000073705
ENSMUSG00000029177
ENSMUSG00000031875
ENSMUSG00000022827
ENSMUSG00000041153
ENSMUSG00000085129
ENSMUSG00000058470
ENSMUSG00000029730
ENSMUSG00000002831
ENSMUSG00000037085
ENSMUSG00000031074
ENSMUSG00000023980
ENSMUSG00000000120
ENSMUSG00000105802
ENSMUSG00000055632
ENSMUSG00000040370
ENSMUSG00000022272
ENSMUSG00000029674
ENSMUSG00000005233
ENSMUSG00000027635
ENSMUSG00000021569
ENSMUSG00000051113
ENSMUSG00000058290
ENSMUSG00000023972
ENSMUSG00000026213
ENSMUSG00000032291
ENSMUSG00000030111
ENSMUSG00000022986
ENSMUSG00000018669
ENSMUSG00000031548
ENSMUSG00000041930
ENSMUSG00000035818
ENSMUSG00000031483
ENSMUSG00000024066
ENSMUSG00000017718
ENSMUSG00000015943
ENSMUSG00000059878
ENSMUSG00000002266
ENSMUSG00000030051
ENSMUSG00000045854
ENSMUSG00000021958
ENSMUSG00000039851
ENSMUSG00000038175
ENSMUSG00000019846
ENSMUSG00000002064
ENSMUSG00000004768
ENSMUSG00000042589
ENSMUSG00000024312
ENSMUSG00000022780
ENSMUSG00000001767
ENSMUSG00000014748
ENSMUSG00000051977
ENSMUSG00000020778
ENSMUSG00000031772
ENSMUSG00000025912
ENSMUSG00000024795
ENSMUSG00000027342
ENSMUSG00000030344
ENSMUSG00000020133
ENSMUSG00000026031
ENSMUSG00000085008
ENSMUSG00000044468
ENSMUSG00000041958
ENSMUSG00000024054
ENSMUSG00000037993
ENSMUSG00000040188
ENSMUSG00000043621
ENSMUSG00000019772
ENSMUSG00000030498
ENSMUSG00000017765
ENSMUSG00000073067
ENSMUSG00000028383
ENSMUSG00000001166
ENSMUSG00000021175
ENSMUSG00000042558
ENSMUSG00000034520
ENSMUSG00000038792
ENSMUSG00000102715
ENSMUSG00000052397
ENSMUSG00000027642
ENSMUSG00000027654
ENSMUSG00000022864
ENSMUSG00000030559
ENSMUSG00000078234
ENSMUSG00000052428
ENSMUSG00000029156
ENSMUSG00000034135
ENSMUSG00000030727
ENSMUSG00000029767
ENSMUSG00000018286
ENSMUSG00000015889
ENSMUSG00000074384
ENSMUSG00000100599
ENSMUSG00000041623
ENSMUSG00000049411
ENSMUSG00000027510
ENSMUSG00000023949
ENSMUSG00000030560
ENSMUSG00000026457
ENSMUSG00000032067
ENSMUSG00000043286
ENSMUSG00000027671
ENSMUSG00000055069
ENSMUSG00000021666
ENSMUSG00000001014
ENSMUSG00000022677
ENSMUSG00000039033
ENSMUSG00000045326
ENSMUSG00000034826
ENSMUSG00000108897
ENSMUSG00000020413
ENSMUSG00000056656
ENSMUSG00000025650
ENSMUSG00000040272
ENSMUSG00000021365
ENSMUSG00000037771
ENSMUSG00000048779
ENSMUSG00000052833
ENSMUSG00000022322
ENSMUSG00000049653
ENSMUSG00000017146
ENSMUSG00000019362
ENSMUSG00000029433
ENSMUSG00000048285
ENSMUSG00000020395
ENSMUSG00000028072
ENSMUSG00000044819
ENSMUSG00000039620
ENSMUSG00000019970
ENSMUSG00000004952
ENSMUSG00000059430
ENSMUSG00000047248
ENSMUSG00000073405
ENSMUSG00000046062
ENSMUSG00000107134
ENSMUSG00000073530
ENSMUSG00000008845
ENSMUSG00000034416
ENSMUSG00000022774
ENSMUSG00000032555
ENSMUSG00000060950
ENSMUSG00000025612
ENSMUSG00000055254
ENSMUSG00000038991
ENSMUSG00000033295
ENSMUSG00000021607
ENSMUSG00000037852
ENSMUSG00000028673
ENSMUSG00000057054
ENSMUSG00000003411
ENSMUSG00000022836
ENSMUSG00000061859
ENSMUSG00000038060
ENSMUSG00000042064
ENSMUSG00000071604
ENSMUSG00000027508
ENSMUSG00000022610
ENSMUSG00000045034
ENSMUSG00000048495
ENSMUSG00000001768
ENSMUSG00000017453
ENSMUSG00000015766
ENSMUSG00000013629
ENSMUSG00000020075
ENSMUSG00000024875
ENSMUSG00000025144
ENSMUSG00000067212
ENSMUSG00000027164
ENSMUSG00000029802
ENSMUSG00000041859
ENSMUSG00000025161
ENSMUSG00000030619
ENSMUSG00000006378
ENSMUSG00000097337
ENSMUSG00000062312
ENSMUSG00000059900
ENSMUSG00000027498
ENSMUSG00000039656
ENSMUSG00000086049
ENSMUSG00000028016
ENSMUSG00000028191
ENSMUSG00000027194
ENSMUSG00000097309
ENSMUSG00000005148
ENSMUSG00000017897
ENSMUSG00000000751
ENSMUSG00000035024
ENSMUSG00000020869
ENSMUSG00000039395
ENSMUSG00000049775
ENSMUSG00000022451
ENSMUSG00000022051
ENSMUSG00000041406
ENSMUSG00000079614
ENSMUSG00000039210
ENSMUSG00000030168
ENSMUSG00000020422
ENSMUSG00000020718
ENSMUSG00000020798
ENSMUSG00000070336
ENSMUSG00000063856
ENSMUSG00000074981
ENSMUSG00000041881
ENSMUSG00000063681
ENSMUSG00000041471
ENSMUSG00000019710
ENSMUSG00000109089
ENSMUSG00000057667
ENSMUSG00000040552
ENSMUSG00000029642
ENSMUSG00000089775
ENSMUSG00000045216
ENSMUSG00000026779
ENSMUSG00000021932
ENSMUSG00000079491
ENSMUSG00000022617
ENSMUSG00000064326
ENSMUSG00000026942
ENSMUSG00000074211
ENSMUSG00000055471
ENSMUSG00000089755
ENSMUSG00000028344
ENSMUSG00000032477
ENSMUSG00000017716
ENSMUSG00000026655
ENSMUSG00000021965
ENSMUSG00000038115
ENSMUSG00000020397
ENSMUSG00000032515
ENSMUSG00000030611
ENSMUSG00000050447
ENSMUSG00000019715
ENSMUSG00000001844
ENSMUSG00000061360
ENSMUSG00000031610
ENSMUSG00000037653
ENSMUSG00000024048
ENSMUSG00000052593
ENSMUSG00000095334
ENSMUSG00000034855
ENSMUSG00000031842
ENSMUSG00000024007
ENSMUSG00000007458
ENSMUSG00000029249
ENSMUSG00000085433
ENSMUSG00000045467
ENSMUSG00000100553
ENSMUSG00000030545
ENSMUSG00000019979
ENSMUSG00000033083
ENSMUSG00000022009
ENSMUSG00000039081
ENSMUSG00000033543
ENSMUSG00000021108
ENSMUSG00000030879
ENSMUSG00000036986
ENSMUSG00000025903
ENSMUSG00000078695
ENSMUSG00000049489
ENSMUSG00000020953
ENSMUSG00000026604
ENSMUSG00000086938
ENSMUSG00000082361
ENSMUSG00000024236
ENSMUSG00000063888
ENSMUSG00000071340
ENSMUSG00000058099
ENSMUSG00000098098
ENSMUSG00000002870
ENSMUSG00000062101
ENSMUSG00000097079
ENSMUSG00000037095
ENSMUSG00000071350
ENSMUSG00000025645
ENSMUSG00000029570
ENSMUSG00000003779
ENSMUSG00000019027
ENSMUSG00000064080
ENSMUSG00000020921
ENSMUSG00000009035
ENSMUSG00000104414
ENSMUSG00000020044
ENSMUSG00000019278
ENSMUSG00000074570
ENSMUSG00000020591
ENSMUSG00000087406
ENSMUSG00000028437
ENSMUSG00000086266
ENSMUSG00000045917
ENSMUSG00000029345
ENSMUSG00000001918
ENSMUSG00000024376
ENSMUSG00000069910
ENSMUSG00000057000
ENSMUSG00000061111
ENSMUSG00000021519
ENSMUSG00000025324
ENSMUSG00000030346
ENSMUSG00000060743
ENSMUSG00000022701
ENSMUSG00000042569
ENSMUSG00000027981
ENSMUSG00000031700
ENSMUSG00000018761
ENSMUSG00000030301
ENSMUSG00000079022
ENSMUSG00000034485
ENSMUSG00000011154
ENSMUSG00000023345
ENSMUSG00000072902
ENSMUSG00000068290
ENSMUSG00000026200
ENSMUSG00000033685
ENSMUSG00000024696
ENSMUSG00000039463
ENSMUSG00000047989
ENSMUSG00000029491
ENSMUSG00000018042
ENSMUSG00000020107
ENSMUSG00000005410
ENSMUSG00000026668
ENSMUSG00000007080
ENSMUSG00000011263
ENSMUSG00000094595
ENSMUSG00000097131
ENSMUSG00000039959
ENSMUSG00000032126
ENSMUSG00000041482
ENSMUSG00000032498
ENSMUSG00000015202
ENSMUSG00000062729
ENSMUSG00000020056
ENSMUSG00000022142
ENSMUSG00000042684
ENSMUSG00000030888
ENSMUSG00000047678
ENSMUSG00000019122
ENSMUSG00000025353
ENSMUSG00000020841
ENSMUSG00000097150
ENSMUSG00000028560
ENSMUSG00000004730
ENSMUSG00000014361
ENSMUSG00000049551
ENSMUSG00000024369
ENSMUSG00000048922
ENSMUSG00000084927
ENSMUSG00000026315
ENSMUSG00000058446
ENSMUSG00000031995
ENSMUSG00000033880
ENSMUSG00000018930
ENSMUSG00000022855
ENSMUSG00000036523
ENSMUSG00000036334
ENSMUSG00000001313
ENSMUSG00000037204
ENSMUSG00000054988
ENSMUSG00000039137
ENSMUSG00000023067
ENSMUSG00000039231
ENSMUSG00000029407
ENSMUSG00000024998
ENSMUSG00000038010
ENSMUSG00000005142
ENSMUSG00000026701
ENSMUSG00000041241
ENSMUSG00000021900
ENSMUSG00000044813
ENSMUSG00000006418
ENSMUSG00000057110
ENSMUSG00000073155
ENSMUSG00000060600
ENSMUSG00000048440
ENSMUSG00000033467
ENSMUSG00000036887
ENSMUSG00000036513
ENSMUSG00000049571
ENSMUSG00000037544
ENSMUSG00000044534
ENSMUSG00000096014
ENSMUSG00000000708
ENSMUSG00000021496
ENSMUSG00000047220
ENSMUSG00000071669
ENSMUSG00000027255
ENSMUSG00000003423
ENSMUSG00000039512
ENSMUSG00000107337
ENSMUSG00000027306
ENSMUSG00000090247
ENSMUSG00000040084
ENSMUSG00000037005
ENSMUSG00000109901
ENSMUSG00000061232
ENSMUSG00000039021
ENSMUSG00000086606
ENSMUSG00000031221
ENSMUSG00000020712
ENSMUSG00000019988
ENSMUSG00000074170
ENSMUSG00000104253
ENSMUSG00000075486
ENSMUSG00000056824
ENSMUSG00000029826
ENSMUSG00000039607
ENSMUSG00000020904
ENSMUSG00000036639
ENSMUSG00000027001
ENSMUSG00000074221
ENSMUSG00000026938
ENSMUSG00000105843
ENSMUSG00000046985
ENSMUSG00000030029
ENSMUSG00000068606
ENSMUSG00000042678
ENSMUSG00000056220
ENSMUSG00000061024
ENSMUSG00000039254
ENSMUSG00000020844
ENSMUSG00000003458
ENSMUSG00000030878
ENSMUSG00000026049
ENSMUSG00000043336
ENSMUSG00000048707
ENSMUSG00000003526
ENSMUSG00000084957
ENSMUSG00000041911
ENSMUSG00000060739
ENSMUSG00000029136
ENSMUSG00000022443
ENSMUSG00000003438
ENSMUSG00000031429
ENSMUSG00000028294
ENSMUSG00000049608
ENSMUSG00000073427
ENSMUSG00000039901
ENSMUSG00000021668
ENSMUSG00000038225
ENSMUSG00000040473
ENSMUSG00000002741
ENSMUSG00000079334
ENSMUSG00000033075
ENSMUSG00000027615
ENSMUSG00000029816
ENSMUSG00000049164
ENSMUSG00000056394
ENSMUSG00000063535
ENSMUSG00000008690
ENSMUSG00000031984
ENSMUSG00000028859
ENSMUSG00000059854
ENSMUSG00000022833
ENSMUSG00000027639
ENSMUSG00000054520
ENSMUSG00000039166
ENSMUSG00000031380
ENSMUSG00000055994
ENSMUSG00000027353
ENSMUSG00000051146
ENSMUSG00000078442
ENSMUSG00000030980
ENSMUSG00000028757
ENSMUSG00000035704
ENSMUSG00000034194
ENSMUSG00000025898
ENSMUSG00000056666
ENSMUSG00000020715
ENSMUSG00000027709
ENSMUSG00000061461
ENSMUSG00000075570
ENSMUSG00000073643
ENSMUSG00000035069
ENSMUSG00000019932
ENSMUSG00000030602
ENSMUSG00000001785
ENSMUSG00000026698
ENSMUSG00000100164
ENSMUSG00000017390
ENSMUSG00000038379
ENSMUSG00000104516
ENSMUSG00000020400
ENSMUSG00000022136
ENSMUSG00000058019
ENSMUSG00000025076
ENSMUSG00000030722
ENSMUSG00000029776
ENSMUSG00000022678
ENSMUSG00000002881
ENSMUSG00000079144
ENSMUSG00000048234
ENSMUSG00000036632
ENSMUSG00000029283
ENSMUSG00000068101
ENSMUSG00000033790
ENSMUSG00000037971
ENSMUSG00000028645
ENSMUSG00000023940
ENSMUSG00000029319
ENSMUSG00000020014
ENSMUSG00000086825
ENSMUSG00000024683
ENSMUSG00000068129
ENSMUSG00000098188
ENSMUSG00000050912
ENSMUSG00000039356
ENSMUSG00000029591
ENSMUSG00000083009
ENSMUSG00000096727
ENSMUSG00000022034
ENSMUSG00000097415
ENSMUSG00000041238
ENSMUSG00000107624
ENSMUSG00000002250
ENSMUSG00000045036
ENSMUSG00000086158
ENSMUSG00000005823
ENSMUSG00000037568
ENSMUSG00000044150
ENSMUSG00000030641
ENSMUSG00000040010
ENSMUSG00000109244
ENSMUSG00000028282
ENSMUSG00000001151
ENSMUSG00000031262
ENSMUSG00000019929
ENSMUSG00000087226
ENSMUSG00000068114
ENSMUSG00000031609
ENSMUSG00000022814
ENSMUSG00000034263
ENSMUSG00000071650
ENSMUSG00000054770
ENSMUSG00000022431
ENSMUSG00000002981
ENSMUSG00000027831
ENSMUSG00000030842
ENSMUSG00000039963
ENSMUSG00000018425
ENSMUSG00000041515
ENSMUSG00000020914
ENSMUSG00000045052
ENSMUSG00000062438
ENSMUSG00000085922
ENSMUSG00000044145
ENSMUSG00000067578
ENSMUSG00000020610
ENSMUSG00000085601
ENSMUSG00000038127
ENSMUSG00000031669
ENSMUSG00000017747
ENSMUSG00000048668
ENSMUSG00000034329
ENSMUSG00000030310
ENSMUSG00000001518
ENSMUSG00000042489
ENSMUSG00000036777
ENSMUSG00000028312
ENSMUSG00000024085
ENSMUSG00000046585
ENSMUSG00000020212
ENSMUSG00000021311
ENSMUSG00000043531
ENSMUSG00000033222
ENSMUSG00000018554
ENSMUSG00000064284
ENSMUSG00000062963
ENSMUSG00000032815
ENSMUSG00000055371
ENSMUSG00000033961
ENSMUSG00000029819
ENSMUSG00000023967
ENSMUSG00000021457
ENSMUSG00000048349
ENSMUSG00000015243
ENSMUSG00000001300
ENSMUSG00000011254
ENSMUSG00000001630
ENSMUSG00000026393
ENSMUSG00000057411
ENSMUSG00000026234
ENSMUSG00000046722
ENSMUSG00000022533
ENSMUSG00000021838
ENSMUSG00000044328
ENSMUSG00000024067
ENSMUSG00000036368
ENSMUSG00000035242
ENSMUSG00000060143
ENSMUSG00000031628
ENSMUSG00000106896
ENSMUSG00000016194
ENSMUSG00000049739
ENSMUSG00000090210
ENSMUSG00000021236
ENSMUSG00000006219
ENSMUSG00000002580
ENSMUSG00000063015
ENSMUSG00000086316
ENSMUSG00000027995
ENSMUSG00000030101
ENSMUSG00000002076
ENSMUSG00000091144
ENSMUSG00000030254
ENSMUSG00000020538
ENSMUSG00000045273
ENSMUSG00000004707
ENSMUSG00000105135
ENSMUSG00000000037
ENSMUSG00000087556
ENSMUSG00000020660
ENSMUSG00000070504
ENSMUSG00000071573
ENSMUSG00000066361
ENSMUSG00000027332
ENSMUSG00000021136
ENSMUSG00000020492
ENSMUSG00000002043
ENSMUSG00000036721
ENSMUSG00000047104
ENSMUSG00000029003
ENSMUSG00000024049
ENSMUSG00000065990
ENSMUSG00000026605
ENSMUSG00000003824
ENSMUSG00000023048
ENSMUSG00000048489
ENSMUSG00000001783
ENSMUSG00000010538
ENSMUSG00000071714
ENSMUSG00000061533
ENSMUSG00000020629
ENSMUSG00000046808
ENSMUSG00000057751
ENSMUSG00000057531
ENSMUSG00000035473
ENSMUSG00000042688
ENSMUSG00000089773
ENSMUSG00000085767
ENSMUSG00000052794
ENSMUSG00000032254
ENSMUSG00000020042
ENSMUSG00000027424
ENSMUSG00000022419
ENSMUSG00000101734
ENSMUSG00000031505
ENSMUSG00000068959
ENSMUSG00000039187
ENSMUSG00000022687
ENSMUSG00000106290
ENSMUSG00000078941
ENSMUSG00000031684
ENSMUSG00000097928
ENSMUSG00000022364
ENSMUSG00000030259
ENSMUSG00000034210
ENSMUSG00000024913
ENSMUSG00000034919
ENSMUSG00000097877
ENSMUSG00000021707
ENSMUSG00000000028
ENSMUSG00000024521
ENSMUSG00000106918
ENSMUSG00000096977
ENSMUSG00000040569
ENSMUSG00000054477
ENSMUSG00000005716
ENSMUSG00000020120
ENSMUSG00000075271
ENSMUSG00000024854
ENSMUSG00000029623
ENSMUSG00000030609
ENSMUSG00000022911
ENSMUSG00000005994
ENSMUSG00000039628
ENSMUSG00000034127
ENSMUSG00000004626
ENSMUSG00000060798
ENSMUSG00000025555
ENSMUSG00000031574
ENSMUSG00000030245
ENSMUSG00000074406
ENSMUSG00000064373
ENSMUSG00000102309
ENSMUSG00000040354
ENSMUSG00000032656
ENSMUSG00000059498
ENSMUSG00000001211
ENSMUSG00000040663
ENSMUSG00000026224
ENSMUSG00000068452
ENSMUSG00000014778
ENSMUSG00000003198
ENSMUSG00000040061
ENSMUSG00000030579
ENSMUSG00000069135
ENSMUSG00000005615
ENSMUSG00000045205
ENSMUSG00000064090
ENSMUSG00000030243
ENSMUSG00000060284
ENSMUSG00000026784
ENSMUSG00000033501
ENSMUSG00000089964
ENSMUSG00000099722
ENSMUSG00000041075
ENSMUSG00000050296
ENSMUSG00000024601
ENSMUSG00000040016
ENSMUSG00000025289
ENSMUSG00000054612
ENSMUSG00000036202
ENSMUSG00000019232
ENSMUSG00000104415
ENSMUSG00000004902
ENSMUSG00000037410
ENSMUSG00000090665
ENSMUSG00000023961
ENSMUSG00000006763
ENSMUSG00000046207
ENSMUSG00000032221
ENSMUSG00000047714
ENSMUSG00000016918
ENSMUSG00000046591
ENSMUSG00000036372
ENSMUSG00000029381
ENSMUSG00000032816
ENSMUSG00000026094
ENSMUSG00000048578
ENSMUSG00000020253
ENSMUSG00000036528
ENSMUSG00000073418
ENSMUSG00000035314
ENSMUSG00000005897
ENSMUSG00000099465
ENSMUSG00000024135
ENSMUSG00000024174
ENSMUSG00000010054
ENSMUSG00000042487
ENSMUSG00000025878
ENSMUSG00000034391
ENSMUSG00000004462
ENSMUSG00000109203
ENSMUSG00000066043
ENSMUSG00000092260
ENSMUSG00000100252
ENSMUSG00000079555
ENSMUSG00000053897
ENSMUSG00000039994
ENSMUSG00000032456
ENSMUSG00000042662
ENSMUSG00000037020
ENSMUSG00000005973
ENSMUSG00000025013
ENSMUSG00000028327
ENSMUSG00000037958
ENSMUSG00000002846
ENSMUSG00000102526
ENSMUSG00000074607
ENSMUSG00000051495
ENSMUSG00000028373
ENSMUSG00000030059
ENSMUSG00000070473
ENSMUSG00000027344
ENSMUSG00000073535
ENSMUSG00000025195
ENSMUSG00000068328
ENSMUSG00000047819
ENSMUSG00000079382
ENSMUSG00000013643
ENSMUSG00000020843
ENSMUSG00000057835
ENSMUSG00000045327
ENSMUSG00000002342
ENSMUSG00000073411
ENSMUSG00000028708
ENSMUSG00000013846
ENSMUSG00000024791
ENSMUSG00000037072
ENSMUSG00000026087
ENSMUSG00000039814
ENSMUSG00000079110
ENSMUSG00000028582
ENSMUSG00000031590
ENSMUSG00000067780
ENSMUSG00000036975
ENSMUSG00000026437
ENSMUSG00000052331
ENSMUSG00000031990
ENSMUSG00000027323
ENSMUSG00000024642
ENSMUSG00000024300
ENSMUSG00000031661
ENSMUSG00000019303
ENSMUSG00000038879
ENSMUSG00000007570
ENSMUSG00000022439
ENSMUSG00000035211
ENSMUSG00000036352
ENSMUSG00000086742
ENSMUSG00000074867
ENSMUSG00000072653
ENSMUSG00000002325
ENSMUSG00000060427
ENSMUSG00000033400
ENSMUSG00000025091
ENSMUSG00000093726
ENSMUSG00000022064
ENSMUSG00000032607
ENSMUSG00000021714
ENSMUSG00000040428
ENSMUSG00000002249
ENSMUSG00000026433
ENSMUSG00000032280
ENSMUSG00000022469
ENSMUSG00000070291
ENSMUSG00000022945
ENSMUSG00000038836
ENSMUSG00000048484
ENSMUSG00000020630
ENSMUSG00000050312
ENSMUSG00000049090
ENSMUSG00000024647
ENSMUSG00000025188
ENSMUSG00000037938
ENSMUSG00000001017
ENSMUSG00000051439
ENSMUSG00000018899
ENSMUSG00000021260
ENSMUSG00000027075
ENSMUSG00000026317
ENSMUSG00000022174
ENSMUSG00000047719
ENSMUSG00000026499
ENSMUSG00000027408
ENSMUSG00000035578
ENSMUSG00000018931
ENSMUSG00000016559
ENSMUSG00000037108
ENSMUSG00000021451
ENSMUSG00000041891
ENSMUSG00000042453
ENSMUSG00000021608
ENSMUSG00000045414
ENSMUSG00000109853
ENSMUSG00000000394
ENSMUSG00000095332
ENSMUSG00000016552
ENSMUSG00000019817
ENSMUSG00000003208
ENSMUSG00000029822
ENSMUSG00000061306
ENSMUSG00000074934
ENSMUSG00000026432
ENSMUSG00000021215
ENSMUSG00000036928
ENSMUSG00000020080
ENSMUSG00000038569
ENSMUSG00000026228
ENSMUSG00000051736
ENSMUSG00000035107
ENSMUSG00000025507
ENSMUSG00000095276
ENSMUSG00000037466
ENSMUSG00000030309
ENSMUSG00000030042
ENSMUSG00000006932
ENSMUSG00000026787
ENSMUSG00000058881
ENSMUSG00000000628
ENSMUSG00000097203
ENSMUSG00000051427
ENSMUSG00000044864
ENSMUSG00000054003
ENSMUSG00000028971
ENSMUSG00000026615
ENSMUSG00000045409
ENSMUSG00000027650
ENSMUSG00000019132
ENSMUSG00000074344
ENSMUSG00000022503
ENSMUSG00000024222
ENSMUSG00000038637
ENSMUSG00000049100
ENSMUSG00000028295
ENSMUSG00000021484
ENSMUSG00000038685
ENSMUSG00000109408
ENSMUSG00000034023
ENSMUSG00000010066
ENSMUSG00000018167
ENSMUSG00000024943
ENSMUSG00000096199
ENSMUSG00000070880
ENSMUSG00000046152
ENSMUSG00000022562
ENSMUSG00000034932
ENSMUSG00000030770
ENSMUSG00000001027
ENSMUSG00000033960
ENSMUSG00000028224
ENSMUSG00000026816
ENSMUSG00000036896
ENSMUSG00000036905
ENSMUSG00000029063
ENSMUSG00000033792
ENSMUSG00000041202
ENSMUSG00000020834
ENSMUSG00000025825
ENSMUSG00000005237
ENSMUSG00000027115
ENSMUSG00000029551
ENSMUSG00000024645
ENSMUSG00000087364
ENSMUSG00000074217
ENSMUSG00000087470
ENSMUSG00000032481
ENSMUSG00000028933
ENSMUSG00000031953
ENSMUSG00000032667
ENSMUSG00000106464
ENSMUSG00000033396
ENSMUSG00000028689
ENSMUSG00000035181
ENSMUSG00000086211
ENSMUSG00000091803
ENSMUSG00000028468
ENSMUSG00000038766
ENSMUSG00000020974
ENSMUSG00000060802
ENSMUSG00000072487
ENSMUSG00000106864
ENSMUSG00000036292
ENSMUSG00000103059
ENSMUSG00000027811
ENSMUSG00000029797
ENSMUSG00000109907
ENSMUSG00000022723
ENSMUSG00000102599
ENSMUSG00000017478
ENSMUSG00000031447
ENSMUSG00000029304
ENSMUSG00000047721
ENSMUSG00000029700
ENSMUSG00000018372
ENSMUSG00000055322
ENSMUSG00000029094
ENSMUSG00000025049
ENSMUSG00000019971
ENSMUSG00000023979
ENSMUSG00000091648
ENSMUSG00000021697
ENSMUSG00000018678
ENSMUSG00000048485
ENSMUSG00000039376
ENSMUSG00000022304
ENSMUSG00000020142
ENSMUSG00000046213
ENSMUSG00000027679
ENSMUSG00000027381
ENSMUSG00000038503
ENSMUSG00000019897
ENSMUSG00000040297
ENSMUSG00000032565
ENSMUSG00000025473
ENSMUSG00000040829
ENSMUSG00000046186
ENSMUSG00000032400
ENSMUSG00000039701
ENSMUSG00000022372
ENSMUSG00000028194
ENSMUSG00000019989
ENSMUSG00000079608
ENSMUSG00000052926
ENSMUSG00000006519
ENSMUSG00000029161
ENSMUSG00000033053
ENSMUSG00000027864
ENSMUSG00000099094
ENSMUSG00000022360
ENSMUSG00000043510
ENSMUSG00000030544
ENSMUSG00000021903
ENSMUSG00000108444
ENSMUSG00000015950
ENSMUSG00000026628
ENSMUSG00000062209
ENSMUSG00000020932
ENSMUSG00000029762
ENSMUSG00000020218
ENSMUSG00000019866
ENSMUSG00000019054
ENSMUSG00000039070
ENSMUSG00000035521
ENSMUSG00000039109
ENSMUSG00000049871
ENSMUSG00000001999
ENSMUSG00000001249
ENSMUSG00000097595
ENSMUSG00000022724
ENSMUSG00000054604
ENSMUSG00000073805
ENSMUSG00000028573
ENSMUSG00000035273
ENSMUSG00000022404
ENSMUSG00000070327
ENSMUSG00000079018
ENSMUSG00000028023
ENSMUSG00000066637
ENSMUSG00000079083
ENSMUSG00000020439
ENSMUSG00000026648
ENSMUSG00000026348
ENSMUSG00000022548
ENSMUSG00000033159
ENSMUSG00000090558
ENSMUSG00000040605
ENSMUSG00000038069
ENSMUSG00000019845
ENSMUSG00000005089
ENSMUSG00000108063
ENSMUSG00000048332
ENSMUSG00000031255
ENSMUSG00000021916
ENSMUSG00000072663
ENSMUSG00000027429
ENSMUSG00000027376
ENSMUSG00000057710
ENSMUSG00000040351
ENSMUSG00000032038
ENSMUSG00000027423
ENSMUSG00000064138
ENSMUSG00000030180
ENSMUSG00000006134
ENSMUSG00000022935
ENSMUSG00000052906
ENSMUSG00000079484
ENSMUSG00000046675
ENSMUSG00000028862
ENSMUSG00000062421
ENSMUSG00000049502
ENSMUSG00000039831
ENSMUSG00000035878
ENSMUSG00000072944
ENSMUSG00000038080
ENSMUSG00000087698
ENSMUSG00000013483
ENSMUSG00000048402
ENSMUSG00000040771
ENSMUSG00000024181
ENSMUSG00000051413
ENSMUSG00000027433
ENSMUSG00000061740
ENSMUSG00000031488
ENSMUSG00000057137
ENSMUSG00000050107
ENSMUSG00000028970
ENSMUSG00000021192
ENSMUSG00000018143
ENSMUSG00000040250
ENSMUSG00000027957
ENSMUSG00000028139
ENSMUSG00000019297
ENSMUSG00000044303
ENSMUSG00000029175
ENSMUSG00000046718
ENSMUSG00000027281
ENSMUSG00000043067
ENSMUSG00000038671
ENSMUSG00000055762
ENSMUSG00000026039
ENSMUSG00000023088
ENSMUSG00000043633
ENSMUSG00000036902
ENSMUSG00000039929
ENSMUSG00000021009
ENSMUSG00000090626
ENSMUSG00000023992
ENSMUSG00000090356
ENSMUSG00000004668
ENSMUSG00000029521
ENSMUSG00000071104
ENSMUSG00000042129
ENSMUSG00000022706
ENSMUSG00000025069
ENSMUSG00000005370
ENSMUSG00000070047
ENSMUSG00000006398
ENSMUSG00000039518
ENSMUSG00000034401
ENSMUSG00000056919
ENSMUSG00000024056
ENSMUSG00000104061
ENSMUSG00000027478
ENSMUSG00000037787
ENSMUSG00000087343
ENSMUSG00000097734
ENSMUSG00000039232
ENSMUSG00000074151
ENSMUSG00000025815
ENSMUSG00000037613
ENSMUSG00000110588
ENSMUSG00000035575
ENSMUSG00000075602
ENSMUSG00000046806
ENSMUSG00000037344
ENSMUSG00000022452
ENSMUSG00000073862
ENSMUSG00000041654
ENSMUSG00000094985
ENSMUSG00000026360
ENSMUSG00000045534
ENSMUSG00000042901
ENSMUSG00000039316
ENSMUSG00000074500
ENSMUSG00000067786
ENSMUSG00000054312
ENSMUSG00000102531
ENSMUSG00000097757
ENSMUSG00000053626
ENSMUSG00000032382
ENSMUSG00000028691
ENSMUSG00000062373
ENSMUSG00000022407
ENSMUSG00000023153
ENSMUSG00000000682
ENSMUSG00000028718
ENSMUSG00000055652
ENSMUSG00000045875
ENSMUSG00000043702
ENSMUSG00000034075
ENSMUSG00000040043
ENSMUSG00000032181
ENSMUSG00000001542
ENSMUSG00000014243
ENSMUSG00000020641
ENSMUSG00000052419
ENSMUSG00000029446
ENSMUSG00000053841
ENSMUSG00000017204
ENSMUSG00000061527
ENSMUSG00000097503
ENSMUSG00000085707
ENSMUSG00000021112
ENSMUSG00000029005
ENSMUSG00000057234
ENSMUSG00000086725
ENSMUSG00000015882
ENSMUSG00000042660
ENSMUSG00000025665
ENSMUSG00000026958
ENSMUSG00000004642
ENSMUSG00000021428
ENSMUSG00000024384
ENSMUSG00000022203
ENSMUSG00000098134
ENSMUSG00000098066
ENSMUSG00000074802
ENSMUSG00000049866
ENSMUSG00000002835
ENSMUSG00000036962
ENSMUSG00000030062
ENSMUSG00000085133
ENSMUSG00000037458
ENSMUSG00000038094
ENSMUSG00000042323
ENSMUSG00000024319
ENSMUSG00000063931
ENSMUSG00000070369
ENSMUSG00000004637
ENSMUSG00000047875
ENSMUSG00000032077
ENSMUSG00000037580
ENSMUSG00000024903
ENSMUSG00000038495
ENSMUSG00000007476
ENSMUSG00000036478
ENSMUSG00000010461
ENSMUSG00000021248
ENSMUSG00000037405
ENSMUSG00000074622
ENSMUSG00000031107
ENSMUSG00000108053
ENSMUSG00000097561
ENSMUSG00000090230
ENSMUSG00000035021
ENSMUSG00000035031
ENSMUSG00000031659
ENSMUSG00000039714
ENSMUSG00000035941
ENSMUSG00000047656
ENSMUSG00000044763
ENSMUSG00000037730
ENSMUSG00000052605
ENSMUSG00000035498
ENSMUSG00000029466
ENSMUSG00000028821
ENSMUSG00000081208
ENSMUSG00000100280
ENSMUSG00000027387
ENSMUSG00000046010
ENSMUSG00000036545
ENSMUSG00000002768
ENSMUSG00000019920
ENSMUSG00000030074
ENSMUSG00000087597
ENSMUSG00000031991
ENSMUSG00000086820
ENSMUSG00000054150
ENSMUSG00000086677
ENSMUSG00000110341
ENSMUSG00000022787
ENSMUSG00000021003
ENSMUSG00000022120
ENSMUSG00000063234
ENSMUSG00000037846
ENSMUSG00000051920
ENSMUSG00000029217
ENSMUSG00000020476
ENSMUSG00000027403
ENSMUSG00000050423
ENSMUSG00000024030
ENSMUSG00000051054
ENSMUSG00000046671
ENSMUSG00000029084
ENSMUSG00000020576
ENSMUSG00000020520
ENSMUSG00000031765
ENSMUSG00000026162
ENSMUSG00000107428
ENSMUSG00000054391
ENSMUSG00000020009
ENSMUSG00000085776
ENSMUSG00000045071
ENSMUSG00000017499
ENSMUSG00000028187
ENSMUSG00000020131
ENSMUSG00000021340
ENSMUSG00000025860
ENSMUSG00000067274
ENSMUSG00000034290
ENSMUSG00000006678
ENSMUSG00000001018
ENSMUSG00000024516
ENSMUSG00000076441
ENSMUSG00000028076
ENSMUSG00000024725
ENSMUSG00000028961
ENSMUSG00000029310
ENSMUSG00000107667
ENSMUSG00000020393
ENSMUSG00000022510
ENSMUSG00000017677
ENSMUSG00000032198
ENSMUSG00000027490
ENSMUSG00000021681
ENSMUSG00000032534
ENSMUSG00000054400
ENSMUSG00000032220
ENSMUSG00000005354
ENSMUSG00000035151
ENSMUSG00000042608
ENSMUSG00000058392
ENSMUSG00000038291
ENSMUSG00000056055
ENSMUSG00000021470
ENSMUSG00000006715
ENSMUSG00000005470
ENSMUSG00000041498
ENSMUSG00000025823
ENSMUSG00000035842
ENSMUSG00000041319
ENSMUSG00000003134
ENSMUSG00000028999
ENSMUSG00000057440
ENSMUSG00000062168
ENSMUSG00000035495
ENSMUSG00000038540
ENSMUSG00000044674
ENSMUSG00000040359
ENSMUSG00000031848
ENSMUSG00000024847
ENSMUSG00000047021
ENSMUSG00000026288
ENSMUSG00000019865
ENSMUSG00000050410
ENSMUSG00000029782
ENSMUSG00000006736
ENSMUSG00000028779
ENSMUSG00000068220
ENSMUSG00000038618
ENSMUSG00000056429
ENSMUSG00000060224
ENSMUSG00000011179
ENSMUSG00000025782
ENSMUSG00000040848
ENSMUSG00000086794
ENSMUSG00000030649
ENSMUSG00000068391
ENSMUSG00000040312
ENSMUSG00000025077
ENSMUSG00000073096
ENSMUSG00000036646
ENSMUSG00000051278
ENSMUSG00000034121
ENSMUSG00000030752
ENSMUSG00000107272
ENSMUSG00000058407
ENSMUSG00000007050
ENSMUSG00000009030
ENSMUSG00000034853
ENSMUSG00000040195
ENSMUSG00000045731
ENSMUSG00000062761
ENSMUSG00000062937
ENSMUSG00000047419
ENSMUSG00000022414
ENSMUSG00000051235
ENSMUSG00000017009
ENSMUSG00000050382
ENSMUSG00000102379
ENSMUSG00000031245
ENSMUSG00000031629
ENSMUSG00000016253
ENSMUSG00000030613
ENSMUSG00000021361
ENSMUSG00000028706
ENSMUSG00000034573
ENSMUSG00000002608
ENSMUSG00000022894
ENSMUSG00000001517
ENSMUSG00000023015
ENSMUSG00000014633
ENSMUSG00000026840
ENSMUSG00000089948
ENSMUSG00000018774
ENSMUSG00000027355
ENSMUSG00000022070
ENSMUSG00000024421
ENSMUSG00000038398
ENSMUSG00000022114
ENSMUSG00000006205
ENSMUSG00000070699
ENSMUSG00000034308
ENSMUSG00000110298
ENSMUSG00000039405
ENSMUSG00000004127
ENSMUSG00000023905
ENSMUSG00000019214
ENSMUSG00000097183
ENSMUSG00000042650
ENSMUSG00000064267
ENSMUSG00000040713
ENSMUSG00000050229
ENSMUSG00000040852
ENSMUSG00000003184
ENSMUSG00000006740
ENSMUSG00000041064
ENSMUSG00000025421
ENSMUSG00000027173
ENSMUSG00000033826
ENSMUSG00000028621
ENSMUSG00000022283
ENSMUSG00000062393
ENSMUSG00000033031
ENSMUSG00000027750
ENSMUSG00000037013
ENSMUSG00000033102
ENSMUSG00000008318
ENSMUSG00000031654
ENSMUSG00000020346
ENSMUSG00000027636
ENSMUSG00000028693
ENSMUSG00000063889
ENSMUSG00000025209
ENSMUSG00000022021
ENSMUSG00000022241
ENSMUSG00000002205
ENSMUSG00000106230
ENSMUSG00000004096
ENSMUSG00000071068
ENSMUSG00000033589
ENSMUSG00000026193
ENSMUSG00000029188
ENSMUSG00000025997
ENSMUSG00000026894
ENSMUSG00000098651
ENSMUSG00000087461
ENSMUSG00000031461
ENSMUSG00000007589
ENSMUSG00000063406
ENSMUSG00000039678
ENSMUSG00000027427
ENSMUSG00000024371
ENSMUSG00000096780
ENSMUSG00000026600
ENSMUSG00000039252
ENSMUSG00000085615
ENSMUSG00000029563
ENSMUSG00000074452
ENSMUSG00000023505
ENSMUSG00000085929
ENSMUSG00000002602
ENSMUSG00000029557
ENSMUSG00000097399
ENSMUSG00000024217
ENSMUSG00000026669
ENSMUSG00000062210
ENSMUSG00000091034
ENSMUSG00000020482
ENSMUSG00000018427
ENSMUSG00000028736
ENSMUSG00000043913
ENSMUSG00000031936
ENSMUSG00000079104
ENSMUSG00000042190
ENSMUSG00000026644
ENSMUSG00000098055
ENSMUSG00000058260
ENSMUSG00000093803
ENSMUSG00000042328
ENSMUSG00000042622
ENSMUSG00000097103
ENSMUSG00000022468
ENSMUSG00000027860
ENSMUSG00000025147
ENSMUSG00000020946
ENSMUSG00000031387
ENSMUSG00000032737
ENSMUSG00000041423
ENSMUSG00000032908
ENSMUSG00000051730
ENSMUSG00000030170
ENSMUSG00000026832
ENSMUSG00000038147
ENSMUSG00000026185
ENSMUSG00000098557
ENSMUSG00000033255
ENSMUSG00000030785
ENSMUSG00000026095
ENSMUSG00000033845
ENSMUSG00000024240
ENSMUSG00000071856
ENSMUSG00000046139
ENSMUSG00000078185
ENSMUSG00000025795
ENSMUSG00000031838
ENSMUSG00000020677
ENSMUSG00000047022
ENSMUSG00000033633
ENSMUSG00000022568
ENSMUSG00000107768
ENSMUSG00000001228
ENSMUSG00000048439
ENSMUSG00000021791
ENSMUSG00000084408
ENSMUSG00000087590
ENSMUSG00000044938
ENSMUSG00000051950
ENSMUSG00000029390
ENSMUSG00000059791
ENSMUSG00000068299
ENSMUSG00000021366
ENSMUSG00000085673
ENSMUSG00000000290
ENSMUSG00000037526
ENSMUSG00000109032
ENSMUSG00000021374
ENSMUSG00000026480
ENSMUSG00000085271
ENSMUSG00000082815
ENSMUSG00000024011
ENSMUSG00000022754
ENSMUSG00000012405
ENSMUSG00000036180
ENSMUSG00000049717
ENSMUSG00000103174
ENSMUSG00000098320
ENSMUSG00000053263
ENSMUSG00000025197
ENSMUSG00000032334
ENSMUSG00000105811
ENSMUSG00000072763
ENSMUSG00000004347
ENSMUSG00000036863
ENSMUSG00000034773
ENSMUSG00000023022
ENSMUSG00000033350
ENSMUSG00000027285
ENSMUSG00000073633
ENSMUSG00000020287
ENSMUSG00000097381
ENSMUSG00000072980
ENSMUSG00000031148
ENSMUSG00000031821
ENSMUSG00000051223
ENSMUSG00000024778
ENSMUSG00000038023
ENSMUSG00000097494
ENSMUSG00000045725
ENSMUSG00000015316
ENSMUSG00000001131
ENSMUSG00000003546
ENSMUSG00000055897
ENSMUSG00000073209
ENSMUSG00000047407
ENSMUSG00000025574
ENSMUSG00000034349
ENSMUSG00000048677
ENSMUSG00000006191
ENSMUSG00000027315
ENSMUSG00000043866
ENSMUSG00000028233
ENSMUSG00000028601
ENSMUSG00000094282
ENSMUSG00000087165
ENSMUSG00000021552
ENSMUSG00000099966
ENSMUSG00000049791
ENSMUSG00000020474
ENSMUSG00000001521
ENSMUSG00000030353
ENSMUSG00000026205
ENSMUSG00000036160
ENSMUSG00000006403
ENSMUSG00000057329
ENSMUSG00000055044
ENSMUSG00000069744
ENSMUSG00000059326
ENSMUSG00000024987
ENSMUSG00000039911
ENSMUSG00000002083
ENSMUSG00000027171
ENSMUSG00000049916
ENSMUSG00000032344
ENSMUSG00000055991
ENSMUSG00000023008
ENSMUSG00000004633
ENSMUSG00000034601
ENSMUSG00000029561
ENSMUSG00000052031
ENSMUSG00000030750
ENSMUSG00000027422
ENSMUSG00000054808
ENSMUSG00000085716
ENSMUSG00000022432
ENSMUSG00000032312
ENSMUSG00000025812
ENSMUSG00000024347
ENSMUSG00000044362
ENSMUSG00000025154
ENSMUSG00000103785
ENSMUSG00000026999
ENSMUSG00000025983
ENSMUSG00000027601
ENSMUSG00000087138
ENSMUSG00000021572
ENSMUSG00000025366
ENSMUSG00000024610
ENSMUSG00000047822
ENSMUSG00000071324
ENSMUSG00000029075
ENSMUSG00000097327
ENSMUSG00000033209
ENSMUSG00000033099
ENSMUSG00000061374
ENSMUSG00000096950
ENSMUSG00000056031
ENSMUSG00000005198
ENSMUSG00000042396
ENSMUSG00000025789
ENSMUSG00000035403
ENSMUSG00000032411
ENSMUSG00000086655
ENSMUSG00000032182
ENSMUSG00000026380
ENSMUSG00000024542
ENSMUSG00000025464
ENSMUSG00000023206
ENSMUSG00000079547
ENSMUSG00000063354
ENSMUSG00000022462
ENSMUSG00000100241
ENSMUSG00000021241
ENSMUSG00000046178
ENSMUSG00000026048
ENSMUSG00000028403
ENSMUSG00000021423
ENSMUSG00000086567
ENSMUSG00000049154
ENSMUSG00000041429
ENSMUSG00000021759
ENSMUSG00000029101
ENSMUSG00000051236
ENSMUSG00000061544
ENSMUSG00000097027
ENSMUSG00000085448
ENSMUSG00000022130
ENSMUSG00000006585
ENSMUSG00000037106
ENSMUSG00000028750
ENSMUSG00000028412
ENSMUSG00000026896
ENSMUSG00000103887
ENSMUSG00000043541
ENSMUSG00000030577
ENSMUSG00000012429
ENSMUSG00000067714
ENSMUSG00000053134
ENSMUSG00000020392
ENSMUSG00000050541
ENSMUSG00000021243
ENSMUSG00000050721
ENSMUSG00000041870
ENSMUSG00000059811
ENSMUSG00000024824
ENSMUSG00000020185
ENSMUSG00000031825
ENSMUSG00000099706
ENSMUSG00000028214
ENSMUSG00000085227
ENSMUSG00000035713
ENSMUSG00000054690
ENSMUSG00000032311
ENSMUSG00000028919
ENSMUSG00000034235
ENSMUSG00000015149
ENSMUSG00000048148
ENSMUSG00000039616
ENSMUSG00000014856
ENSMUSG00000029167
ENSMUSG00000039810
ENSMUSG00000043801
ENSMUSG00000020899
ENSMUSG00000026483
ENSMUSG00000040464
ENSMUSG00000020534
ENSMUSG00000024660
ENSMUSG00000089706
ENSMUSG00000071893
ENSMUSG00000004266
ENSMUSG00000034009
ENSMUSG00000020592
ENSMUSG00000003421
ENSMUSG00000018585
ENSMUSG00000086539
ENSMUSG00000039661
ENSMUSG00000036854
ENSMUSG00000082658
ENSMUSG00000030830
ENSMUSG00000006705
ENSMUSG00000034327
ENSMUSG00000018171
ENSMUSG00000079487
ENSMUSG00000103445
ENSMUSG00000086228
ENSMUSG00000031803
ENSMUSG00000103715
ENSMUSG00000086629
ENSMUSG00000068794
ENSMUSG00000037725
ENSMUSG00000020471
ENSMUSG00000029346
ENSMUSG00000108957
ENSMUSG00000015023
ENSMUSG00000026734
ENSMUSG00000061273
ENSMUSG00000029248
ENSMUSG00000080365
ENSMUSG00000020205
ENSMUSG00000031371
ENSMUSG00000086401
ENSMUSG00000097793
ENSMUSG00000100188
ENSMUSG00000042644
ENSMUSG00000097934
ENSMUSG00000075467
ENSMUSG00000021754
ENSMUSG00000044646
ENSMUSG00000022881
ENSMUSG00000029146
ENSMUSG00000085768
ENSMUSG00000104765
ENSMUSG00000044522
ENSMUSG00000042353
ENSMUSG00000009614
ENSMUSG00000090936
ENSMUSG00000034906
ENSMUSG00000036908
ENSMUSG00000015568
ENSMUSG00000028127
ENSMUSG00000047935
ENSMUSG00000053469
ENSMUSG00000020226
ENSMUSG00000107402
ENSMUSG00000040329
ENSMUSG00000073889
ENSMUSG00000074652
ENSMUSG00000040204
ENSMUSG00000019731
ENSMUSG00000027188
ENSMUSG00000045302
ENSMUSG00000100680
ENSMUSG00000000001
ENSMUSG00000020679
ENSMUSG00000052384
ENSMUSG00000020864
ENSMUSG00000044783
ENSMUSG00000027715
ENSMUSG00000023737
ENSMUSG00000032058
ENSMUSG00000084938
ENSMUSG00000022755
ENSMUSG00000024055
ENSMUSG00000020994
ENSMUSG00000059475
ENSMUSG00000052229
ENSMUSG00000097815
ENSMUSG00000038349
ENSMUSG00000061882
ENSMUSG00000023994
ENSMUSG00000097042
ENSMUSG00000021823
ENSMUSG00000004040
ENSMUSG00000020644
ENSMUSG00000039899
ENSMUSG00000032122
ENSMUSG00000067613
ENSMUSG00000027412
ENSMUSG00000087433
ENSMUSG00000042293
ENSMUSG00000050315
ENSMUSG00000013465
ENSMUSG00000066880
ENSMUSG00000024352
ENSMUSG00000051355
ENSMUSG00000056214
ENSMUSG00000022759
ENSMUSG00000031209
ENSMUSG00000109953
ENSMUSG00000068697
ENSMUSG00000031681
ENSMUSG00000033237
ENSMUSG00000022074
ENSMUSG00000030047
ENSMUSG00000032679
ENSMUSG00000037742
ENSMUSG00000069020
ENSMUSG00000017756
ENSMUSG00000042828
ENSMUSG00000074646
ENSMUSG00000040680
ENSMUSG00000046974
ENSMUSG00000030966
ENSMUSG00000097893
ENSMUSG00000026452
ENSMUSG00000032475
ENSMUSG00000109245
ENSMUSG00000056492
ENSMUSG00000020134
ENSMUSG00000029687
ENSMUSG00000051735
ENSMUSG00000028088
ENSMUSG00000029086
ENSMUSG00000108472
ENSMUSG00000020903
ENSMUSG00000097766
ENSMUSG00000032060
ENSMUSG00000097558
ENSMUSG00000041567
ENSMUSG00000079669
ENSMUSG00000079343
ENSMUSG00000024206
ENSMUSG00000030298
ENSMUSG00000023484
ENSMUSG00000026347
ENSMUSG00000054426
ENSMUSG00000084826
ENSMUSG00000028318
ENSMUSG00000021790
ENSMUSG00000037188
ENSMUSG00000021223
ENSMUSG00000020905
ENSMUSG00000018740
ENSMUSG00000086657
ENSMUSG00000035351
ENSMUSG00000027242
ENSMUSG00000021615
ENSMUSG00000040462
ENSMUSG00000110310
ENSMUSG00000045608
ENSMUSG00000031492
ENSMUSG00000037706
ENSMUSG00000009566
ENSMUSG00000038718
ENSMUSG00000039313
ENSMUSG00000030199
ENSMUSG00000025936
ENSMUSG00000041849
ENSMUSG00000021408
ENSMUSG00000043747
ENSMUSG00000074507
ENSMUSG00000032108
ENSMUSG00000041560
ENSMUSG00000013974
ENSMUSG00000054901
ENSMUSG00000110569
ENSMUSG00000012296
ENSMUSG00000084446
ENSMUSG00000026035
ENSMUSG00000003868
ENSMUSG00000027884
ENSMUSG00000040044
ENSMUSG00000026471
ENSMUSG00000053819
ENSMUSG00000059060
ENSMUSG00000002326
ENSMUSG00000025871
ENSMUSG00000043157
ENSMUSG00000059713
ENSMUSG00000071722
ENSMUSG00000106391
ENSMUSG00000006390
ENSMUSG00000097616
ENSMUSG00000027593
ENSMUSG00000087695
ENSMUSG00000021629
ENSMUSG00000038642
ENSMUSG00000030697
ENSMUSG00000049109
ENSMUSG00000010311
[truncated: 4,078 more rows]
